# Supplementary material for: Genome and Functional Characterization of Colonization Factor Antigen I- and CS6-Encoding Heat-Stable Enterotoxin-Only Enterotoxigenic Escherichia coli Reveals Lineage and Geographic Variation
Source: mSystems. 2019 Jan 15;4(1):e00329-18. doi: 10.1128/mSystems.00329-18 (PMC6446980; doi:10.1128/mSystems.00329-18)
Supplement: TABLE S1 [file mSystems.00329-18-st001.xlsx]

## Sheet: Table S1
Table S1. Genomes analyzed in this study
Isolate Characteristics					Genome Characteristics								Assembly Statistics
Isolatea	Sample Dateb	Location	Laboratory-based Serogroup or Serotype		In Silico Serotypec	In Silico MLST (CC)d	Phylogroupe	ETEC Lineagee	ETEC Toxinsf	Colonization Factorsf	Plasmidsg		GenBank Accession No.g	No. of Contigs	Genome Size (Mb)	GC %	N50
100007	2007-12-10	Gambia	O128		O128ac:H45	2332	A	L6	STh	CFA/I, CS21	IncFIB(AP001918)		PNXL00000000	189	5.07	50.68	122560
100386	2008-05-30	Gambia	O114		O114:H45	2332	A	L6	STh	CFA/I, CS21	IncFIB(AP001918), IncI1_Alpha		PNXI00000000	168	5.11	50.51	118204
100485	2008-07-03	Gambia	O114		O114:H45	2332	A	L6	STh	CFA/I, CS21	IncFIB(AP001918), IncI1_Alpha		PNXG00000000	182	5.12	50.51	118340
100517	2008-07-14	Gambia	O114:HN		O114:H45	2332	A	L6	STh	CFA/I, CS21	IncFIB(AP001918), IncI1_Alpha		PNXE00000000	156	5.12	50.51	118390
100532	2008-07-19	Gambia	O114:HN		O114:H45	2332	A	L6	STh	CFA/I, CS21	IncFIB(AP001918), IncI1_Alpha		PNXD00000000	164	5.12	50.51	118336
100575	2008-08-08	Gambia	O114:HN		O114:H45	2332	A	L6	STh	CFA/I, CS21	IncFIB(AP001918), IncI1_Alpha		PNXC00000000	178	5.11	50.5	118386
100639	2008-08-29	Gambia	O114:HN		O114:H45	2332	A	L6	STh	CFA/I, CS21	IncFIB(AP001918), IncI1_Alpha		PNXB00000000	167	5.11	50.51	118050
102625	2009-07-19	Gambia	O128:HNT		O128ac:H45	2332	A	L6	STh	CFA/I, CS21	IncFIB(AP001918), IncB/O/K/Z_4, IncFII(AY458016)		PNWZ00000000	174	5.13	50.65	118336
102658	2009-08-01	Gambia	O118:HNT		O114:H45	ND	A	L6	STh	CFA/I, CS21	IncFIB(AP001918)		PNWY00000000	170	5.04	50.52	118336
102660	2009-08-05	Gambia	O114:HN		O114:H45	2332	A	L6	STh	CFA/I, CS21	IncFIB(AP001918)		POAD00000000	173	5.05	50.53	118630
102689	2009-08-11	Gambia	O114:HN		O114:H45	2332	A	L6	STh	CFA/I, CS21	IncFIB(AP001918), IncB/O/K/Z_2		PNWX00000000	162	5.09	50.57	120584
102704	2009-08-14	Gambia	O114:HN		O114:H45	2332	A	L6	STh	CFA/I, CS21	IncFIB(AP001918)		PNWW00000000	152	5.05	50.53	118254
102706	2009-08-15	Gambia	O128:H45		O128ac:H45	2332	A	L6	STh	CFA/I	IncB/O/K/Z_4		PNWV00000000	148	5.1	50.69	118204
102745	2009-09-04	Gambia	O128:HNT		O128ac:H45	2332	A	L6	STh	CFA/I, CS14, CS21	IncFIB(AP001918), IncB/O/K/Z_4		PNWU00000000	181	5.15	50.64	118254
103393	2010-06-14	Gambia	O48		O128ac:H45	2332	A	L6	STh	CFA/I, CS21	IncFIB(AP001918)		PNWT00000000	162	5.07	50.67	118668
103556	2010-08-09	Gambia	ND		O114:H45	2332	A	L6	STh	CFA/I, CS21	IncFIB(AP001918)		PNWS00000000	158	5.04	50.53	118254
120313	2012-02-11	Gambia	ND		O128ac:H45	2332	A	L6	STh	CFA/I, CS21	IncFIB(AP001918), IncFII(pCoo)		PNWQ00000000	171	5.08	50.67	122368
200154	2008-06-02	Mali	ND		O114:H45	2332	A	L6	STh	CFA/I, CS21	IncFIB(AP001918)		PNWO00000000	158	5.05	50.53	120170
200332	2008-05-29	Mali	O128:HNT		O128ac:H45	2332	A	L6	STh	CFA/I, CS21	IncFIB(AP001918), IncB/O/K/Z_4, IncFII(pCoo)		PNWN00000000	176	5.14	50.65	118421
200393	2008-06-04	Mali	ND		O114:H45	2332	A	L6	STh	CFA/I, CS21	IncFIB(AP001918)		PNWM00000000	168	5.04	50.54	118630
200431	2008-06-30	Mali	O114:HN		O114:H45	2332	A	L6	STh	CFA/I, CS21	IncFIB(AP001918), IncFII(AY458016)		PNWL00000000	152	5.05	50.54	118628
200562	2008-07-14	Mali	O114:HN		O114:H45	2332	A	L6	STh	CFA/I, CS21	IncFIB(AP001918)		PNWK00000000	164	5.05	50.53	118309
200856	2008-08-15	Mali	O128:HNT		O128ac:H45	2332	A	L6	STh	CFA/I, CS21	IncFIB(AP001918), IncB/O/K/Z_4, IncFII(pCoo)		PNWJ00000000	180	5.13	50.65	122368
201439	2008-11-20	Mali	O114:H30		O114:H45	2332	A	L6	STh	CFA/I, CS21	IncFIB(AP001918)		PNWG00000000	166	5.06	50.52	118630
203388	2010-02-18	Mali	O128		O128ac:H45	2332	A	L6	STh	CFA/I, CS21	IncFIB(AP001918), IncB/O/K/Z_4, IncFII(pCoo)		PNWA00000000	178	5.13	50.65	118204
203520	2010-02-19	Mali	ND		O78:H27	58 (155)	B1	L19	STh	CFA/I*, CS14	IncFII(pCoo), IncFIB(AP001918), IncB/O/K/Z_4		PNVY00000000	185	5.1	50.51	110478
203854	2010-06-16	Mali	ND		O114:H45	2332	A	L6	STh	CFA/I, CS21	IncFIB(AP001918)		PNVW00000000	165	5.04	50.53	118254
203891	2010-07-06	Mali	NT		O114:H45	2332	A	L6	STh	CFA/I, CS21	IncFIB(AP001918)		PNVU00000000	154	5.04	50.53	118630
204033	2010-05-31	Mali	NT		O71:H45	2332	A	L6	STh	CFA/I, CS21	IncFIB(AP001918), IncFII(AY458016)		PNVT00000000	156	5.08	50.7	122466
204041	2010-06-01	Mali	O128		O128ac:H45	2332	A	L6	STh	CFA/I	IncB/O/K/Z_4		PNVS00000000	158	5.09	50.71	118204
204362	2010-09-22	Mali	ND		O114:H45	2332	A	L6	STh	CFA/I, CS21	IncFIB(AP001918), IncFII(AY458016)		PNVQ00000000	165	5.06	50.52	118254
204438	2010-09-30	Mali	NT		O71:H45	2332	A	L6	STh	CFA/I, CS21	IncFIB(AP001918), IncFII(AY458016)		PNVP00000000	159	5.08	50.7	118262
204553	2010-11-01	Mali	ND		O114:H45	2332	A	L6	STh	CFA/I, CS21	IncFIB(AP001918)		PNVN00000000	166	5.04	50.54	118197
210088	2011-12-18	Mali	ND		O71:H45	2332	A	L6	STh	CFA/I, CS21	IncFIB(AP001918), IncFII(AY458016)		PNVM00000000	155	5.05	50.69	118629
220027	2011-12-01	Mali	ND		O114:H45	2332	A	L6	STh	CFA/I, CS21	IncFIB(AP001918)		PNVL00000000	167	5.04	50.54	118522
300042	2008-01-14	Mozambique	ND		ONT:H45	2332	A	L6	STh	CFA/I, CS21	IncFIB(AP001918)		PNVJ00000000	173	5.1	50.69	118262
100516	2008-07-17	Gambia	ONT:HNT		ONT:H10	10 (10)	A	L15	STh	CFA/I*	IncFIB(AP001918)		PNXF00000000	188	4.95	50.65	88647
300202	2007-12-19	Mozambique	ONT:HNT		O128ac:H12	10 (10)	A	L15	STh	CFA/I, CS21	IncFIB(AP001918), IncB/O/K/Z_4		PNVI00000000	192	4.99	50.46	73780
300252	2008-02-28	Mozambique	ONT:HNT		O128ac:H12	10 (10)	A	L15	STh	CFA/I, CS21	IncFIB(AP001918), IncFII(pSE11)		PNVH00000000	202	4.86	50.55	71726
300709	2008-08-03	Mozambique	O128		O128ac:H12	10 (10)	A	L15	STh	CFA/I, CS21	IncFIB(AP001918), IncFII(AY458016), IncFII(pCoo)		CP025903-CP025905	3	5.03	50.55	4876488
302005	2009-01-28	Mozambique	O128:HNT		O128ac:H45	2332	A	L6	STh	CFA/I, CS21	IncFIB(AP001918)		PNVG00000000	181	5.11	50.68	118204
302824	2010-01-04	Mozambique	O128		O128ac:H45	2332	A	L6	STh	CFA/I, CS21	IncFIB(AP001918)		PNVF00000000	181	5.1	50.67	118182
310140	2012-01-22	Mozambique	ND		O125ab:H30	38 (38)	D	None	STh	CFA/I, CS21	IncFII(pRSB107), IncFIB(AP001918), IncFII(AY458016)		PNVC00000000	289	5.34	50.15	80696
310142	2012-01-09	Mozambique	ND		O128ac:H12	173	B1	L3	STh	CFA/I, CS21	IncFIB(AP001918)		PNVB00000000	218	5.1	50.44	98534
310190	2012-03-06	Mozambique	ND		ONT:H21	101 (101)	B1	None	ST*	CFA/I*	IncQ1, IncFII(AY458016)		PNVA00000000	96	4.7	50.45	158763
310202	2012-02-22	Mozambique	ND		O128ac:H12	173	B1	L3	STh	CFA/I, CS21	IncFIB(AP001918), IncFII(AY458016), IncFII(pSE11)		PNUZ00000000	214	5.09	50.45	98644
320116	2011-11-16	Mozambique	ND		O128ac:H12	10 (10)	A	L15	STh	CFA/I, CS21	IncFIB(AP001918), IncFII(AY458016), IncFII(pCoo)		PNUY00000000	205	4.86	50.54	71757
320160	2011-12-09	Mozambique	ND		O128ac:H45	2332	A	L6	STh	CFA/I, CS21	IncFIB(AP001918)		PNUX00000000	187	5.1	50.68	118629
320272	2012-01-18	Mozambique	ND		ONT:H45	2332	A	L6	STh	CFA/I, CS21	IncFIB(AP001918)		PNUW00000000	174	5.05	50.72	118630
320277	2012-02-01	Mozambique	ND		O51:H27	10 (10)	A	None	ST*	CFA/I*	IncQ1, Col(MG828), IncFII(pCoo)		PNUV00000000	153	4.89	50.77	107377
320308	2012-01-23	Mozambique	ND		O71:H45	2332	A	L6	STh	CFA/I, CS21	IncFIB(AP001918), IncFII(AY458016)		PNUU00000000	162	5.1	50.63	109528
320385	2012-02-09	Mozambique	ND		O7:H4	484 (168)	A	None	ST*	CFA/I*	IncFII(pHN7A8), IncFII(pCoo)		PNUT00000000	176	4.8	50.51	72919
320397	2012-02-09	Mozambique	ND		O71:H45	2332	A	L6	STh	CFA/I, CS21	IncFIB(AP001918), IncFII(AY458016)		PNUS00000000	154	5.1	50.63	110359
320430	2012-02-13	Mozambique	ND		O88:H25	155 (155)	B1	L19	ST*	CFA/I*	none		POAS00000000	152	4.91	50.69	81563
320842	2012-10-22	Mozambique	ND		O128ac:H45	2332	A	L6	STh	CFA/I	IncFII(AY458016), IncFII(pCoo)		PNUR00000000	144	5.04	50.73	118629
400538	2008-03-07	Kenya	ND		O128ac:H45	2332	A	L6	STh	CFA/I, CS21	IncFIB(AP001918)		PNUQ00000000	184	5.08	50.65	118627
400572	2008-02-14	Kenya	O128:H45		O128ac:H45	2332	A	L6	STh	CFA/I, CS21	IncFIB(AP001918), IncFII(pHN7A8)		PNUP00000000	183	5.15	50.68	118182
400578	2008-02-25	Kenya	O142:HNT		O128ac:H45	2332	A	L6	STh	CFA/I, CS21	IncFIB(AP001918), IncFII(AY458016)		PNUO00000000	201	5.23	50.63	118262
400710	2008-04-11	Kenya	O128:HNT		O128ac:H45	2332	A	L6	STh	CFA/I, CS21	IncFIB(AP001918), IncFII(AY458016)		PNUN00000000	206	5.18	50.68	118262
400818	2008-02-26	Kenya	ONT:HNT		O128ac:H45	2332	A	L6	STh	CFA/I, CS21	IncFIB(AP001918)		PNUM00000000	178	5.1	50.67	122367
400893	2008-03-12	Kenya	O128:HNT		O128ac:H45	2332	A	L6	STh	CFA/I	IncFII(AY458016), IncFII(pCoo)		PNUL00000000	152	5.05	50.73	118254
400903	2009-01-29	Kenya	O128:HNT		O128ac:H45	2332	A	L6	STh	CFA/I	IncFII(AY458016)		PNUK00000000	147	5.04	50.71	122367
400926	2009-01-16	Kenya	O153:HNT		ONT:H45	2332	A	L6	STh	CFA/I, CS21	IncFIB(AP001918), IncB/O/K/Z_4, IncFII(29)		PNUJ00000000	180	5.12	50.68	118126
401248	2008-06-25	Kenya	O153:HNT		ONT:H45	2332	A	L6	STh	CFA/I, CS21	IncFIB(AP001918)		PNUI00000000	165	4.97	50.68	122310
401629	2008-10-06	Kenya	ND		O63:H5	940	B1	L20	STh	CFA/I*, CS14	Col8282, IncFII(pCoo), IncFIB(AP001918), IncB/O/K/Z_4		PNUH00000000	169	5.05	50.67	133335
401672	2008-11-17	Kenya	ND		O128ac:H45	2332	A	L6	STh	CFA/I, CS21	IncFIB(AP001918)		PNUG00000000	172	5.08	50.65	118627
401949	2009-02-25	Kenya	O128:HNT		O128ac:H45	2332	A	L6	STh	CFA/I, CS21	IncFIB(AP001918)		PNUF00000000	175	5.05	50.64	121473
401963	2009-03-17	Kenya	NT		O128ac:H12	173	B1	L3	STh	CFA/I, CS21	IncFII(AY458016), IncFIB(AP001918)		POAQ00000000	205	5.18	50.51	106831
401981	2009-02-25	Kenya	O77:HNT		O128ab:H45	2332	A	L6	STh	CFA/I, CS21	IncFIB(AP001918)		PNUE00000000	175	5.05	50.63	118444
402001	2009-03-24	Kenya	NT		O128ac:H12	173	B1	L3	STh	CFA/I, CS21	IncFIB(AP001918), IncFII(AY458016)		PNUD00000000	208	5.18	50.51	106889
402329	2009-06-16	Kenya	O128		O128ac:H45	2332	A	L6	STh	CFA/I, CS21	IncFIB(AP001918)		POAP00000000	176	5.08	50.65	118627
402404	2009-07-03	Kenya	O6		ONT:H45	2332	A	L6	STh	CFA/I, CS21	IncFIB(AP001918)		POAO00000000	171	4.98	50.67	122368
402411	2009-06-16	Kenya	NT		O128ac:H12	173	B1	L3	STh	CFA/I, CS21	IncFIB(AP001918)		PNZM00000000	213	5.18	50.5	102798
403138	2010-02-22	Kenya	O165		O128ac:H45	2332	A	L6	STh	CFA/I, CS21	IncFIB(AP001918)		PNTY00000000	179	5.08	50.64	118262
403182	2010-01-28	Kenya	NT		O128ac:H12	173	B1	L3	STh	CFA/I, CS21	IncB/O/K/Z_2, IncFIB(AP001918)		PNTX00000000	233	5.3	50.45	102798
403406	2010-04-22	Kenya	O128		O128ac:H45	2332	A	L6	STh	CFA/I	none		PNTW00000000	148	5.02	50.73	118729
403692	2010-11-30	Kenya	O128		O128ac:H45	2332	A	L6	STh	CFA/I, CS21	IncFIB(AP001918), IncFII(pHN7A8)		PNTU00000000	172	5.11	50.66	102633
403856	2010-12-30	Kenya	O165		O128ac:H45	2332	A	L6	STh	CFA/I, CS21	IncFIB(AP001918), IncFII(AY458016)		PNTT00000000	185	5.17	50.68	122465
410299	2012-03-12	Kenya	ND		O71:H45	2332	A	L6	STh	CFA/I, CS21	IncFIB(AP001918), IncFII(AY458016)		PNTS00000000	149	5.01	50.6	118629
410529	2012-06-08	Kenya	ND		O71:H45	2332	A	L6	STh	CFA/I, CS21	IncFIB(AP001918), IncX1_1, IncB/O/K/Z_4, Col(MG828)		PNTR00000000	178	5.11	50.53	102328
410584	2012-06-26	Kenya	ND		O9:H21	155 (155)	B1	L19	ST*	CFA/I*, CS22	IncFIB(pB171), IncFII(AY458016)		PNTQ00000000	145	4.92	50.56	123646
500469	2008-06-27	India	O128:HNT		O128ac:H12	10 (10)	A	L15	STh	CFA/I, CS21	IncFIB(AP001918), IncFII(pHN7A8), IncFII(AY458016), IncFII(pCoo)		PNTP00000000	190	4.9	50.55	74377
500669	2008-08-29	India	O128:HNT		O128ac:H12	10 (10)	A	L15	STh	CFA/I, CS21	IncFIB(AP001918)		PNTO00000000	159	4.81	50.43	97104
500691	2008-09-20	India	O128:H21		O128ac:H12	10 (10)	A	L15	STh	CFA/I, CS21	IncFIB(AP001918), IncFII(pHN7A8)		PNTN00000000	177	4.89	50.56	72398
501027	2008-12-22	India	O128:HNT		O128ac:H45	2332	A	L6	STh	CFA/I	IncFII(pHN7A8)		PNTM00000000	1520	5.62	50.09	7258
503287	2009-05-20	India	O118:HNT		O71:H45	2332	A	L6	STh	CFA/I, CS21	IncFIB(AP001918), IncFII(AY458016)		PNTL00000000	154	5.14	50.53	118453
503456	2009-06-02	India	O78:HNT		O78:H12	173	B1	L3	ST*	CFA/I*, CS21	IncFII(pCoo), IncFIB(AP001918), IncFII(AY458016)		PNTK00000000	198	5.14	50.53	100474
504100	2010-03-02	India	O128		O128ac:H45	2332	A	L6	STh	CFA/I, CS21	IncFIB(AP001918)		PNTJ00000000	160	5.05	50.65	118436
504239	2010-03-22	India	O128		O128ac:H45	2332	A	L6	STh	CFA/I, CS21	IncFIB(AP001918), IncFII(pHN7A8), IncFIB(AP001918), IncFII(AY458016)		CP025859-CP025861	3	5.24	50.71	4979815
504838	2010-09-13	India	NT		O128ac:H12	173	B1	L3	STh	CFA/I, CS21	IncFIB(AP001918), IncFII(AY458016)		CP025856-CP025858	3	5.3	50.68	5104962
504866	2010-10-19	India	O128		O128ac:H45	2332	A	L6	STh	CFA/I, CS21	IncFIB(AP001918), IncFII(AY458016), IncFII(pHN7A8)		PNTI00000000	151	5.05	50.66	118641
510472	2012-04-10	India	ND		O128ac:H45	2332	A	L6	STh	CFA/I, CS21	IncFIB(AP001918), IncFII(pHN7A8), IncFII(AY458016)		PNTH00000000	153	5.07	50.64	118130
520047	2012-01-12	India	ND		ONT:H10	34 (10)	A	L15	ST*	CFA/I*	IncFII(29)		PNTG00000000	120	4.8	50.78	119378
520645	2012-04-20	India	ND		O128ac:H45	2332	A	L6	STh	CFA/I, CS21	IncFIB(AP001918), IncFII(pHN7A8), IncFII(AY458016)		PNTF00000000	153	5.06	50.63	118127
520657	2012-05-19	India	ND		O71:H45	2332	A	L6	STh	CFA/I, CS21	IncFIB(AP001918), IncB/O/K/Z_4, IncFII(AY458016)		PNTE00000000	158	5.16	50.66	118262
520892	2012-09-07	India	ND		O8:H19	4267	B1	None	STh	CFA/I*, CS21	IncFIB(AP001918), IncFII(pCoo), IncFIA(HI1)		PNTD00000000	187	4.94	50.58	109007
521034	2012-09-04	India	ND		O78:H12	173	B1	L3	STh	CFA/I, CS21	IncFIB(AP001918), IncB/O/K/Z_4, IncFII(AY458016)		PNTC00000000	250	5.34	50.39	100474
600486	2008-04-26	Bangladesh	O126:HN		O126:H12	173	B1	L3	STh	CFA/I, CS21	IncFIB(AP001918)		PNTB00000000	192	4.96	50.44	101689
600609	2008-05-31	Bangladesh	O128:H45		O128ac:H12	10 (10)	A	L15	STh	CFA/I, CS21	IncFIB(AP001918), IncFII(pHN7A8), IncFII(AY458016)		PNTA00000000	191	4.96	50.57	74482
600780	ND	Bangladesh	O126:HNT		O126:H12	173	B1	L3	STh	CFA/I, CS21	IncFII(AY458016), IncFIB(AP001918)		PNSZ00000000	206	4.96	50.45	101811
600880	2008-08-25	Bangladesh	O126:H40		O126:H12	173	B1	L3	STh	CFA/I, CS21	IncFIB(AP001918)		PNSY00000000	180	4.88	50.47	112181
602474	2009-04-28	Bangladesh	O126:HNT		O126:H12	173	B1	L3	STh	CFA/I, CS21	IncB/O/K/Z_4, IncFIB(AP001918)		POAM00000000	212	5.04	50.5	101933
603626	2010-04-02	Bangladesh	O78		O78:H12	173	B1	L3	STh	CFA/I, CS21	IncFII(pCoo), IncFIB(AP001918), IncB/O/K/Z_4		POAL00000000	216	5.29	50.47	101322
610926	2012-08-28	Bangladesh	ND		O126:H12	173	B1	L3	STh	CFA/I, CS21	IncFIB(AP001918)		PNZB00000000	205	4.99	50.46	99105
620825	2012-05-05	Bangladesh	ND		O78:H12	173	B1	L3	STh	CFA/I, CS21	IncFIB(AP001918), IncFII(pHN7A8), IncB/O/K/Z_4		PNSX00000000	230	5.36	50.4	100474
620828	2012-05-05	Bangladesh	ND		O78:H12	173	B1	L3	STh	CFA/I, CS21	IncFIB(AP001918), IncFII(pHN7A8), IncB/O/K/Z_4, IncFII(AY458016)		PNSW00000000	235	5.36	50.4	100474
620852	2012-05-12	Bangladesh	ND		O78:H12	173	B1	L3	STh	CFA/I, CS21	IncFII(AY458016), IncFIB(AP001918), IncFII(pHN7A8), IncB/O/K/Z_4		PNSV00000000	291	5.39	50.38	101225
620972	2012-06-06	Bangladesh	ND		O78:H12	173	B1	L3	STh	CFA/I, CS21	IncFIB(AP001918), IncFII(pHN7A8), IncB/O/K/Z_4, IncFII(AY458016)		PNZA00000000	221	5.36	50.4	100474
621178	2012-08-27	Bangladesh	ND		O126:H12	173	B1	L3	STh	CFA/I, CS21	IncFIB(AP001918)		PNSU00000000	206	5.01	50.45	98831
700384	2008-04-09	Pakistan	O112:H12		O128ac:H12	10 (10)	A	L15	STh	CFA/I, CS21	IncB/O/K/Z_4, IncFIB(AP001918)		POSQ00000000	211	4.97	50.46	88647
700387	2008-04-01	Pakistan	O128:HNT		O128ac:H45	2332	A	L6	STh	CFA/I, CS21	IncFIB(AP001918), IncB/O/K/Z_4		PNSR00000000	184	5.17	50.62	122368
700590	2008-07-18	Pakistan	O104/O128:H33		O128ac:H45	2332	A	L6	STh	CFA/I, CS21	IncFIB(AP001918), IncB/O/K/Z_4		PNSQ00000000	187	5.17	50.61	118421
702052	2009-02-09	Pakistan	O118:HNT		O128ac:H12	10 (10)	A	L15	ST*	CFA/I*, CS21	IncFIB(AP001918), IncFII(29), IncFII(pHN7A8)		PNSP00000000	182	4.83	50.53	77498
702213	2009-03-14	Pakistan	O128:H11		O128ac:H45	2332	A	L6	STh	CFA/I, CS21	IncFIB(AP001918)		PNYV00000000	159	5.09	50.67	118386
702288	2009-05-04	Pakistan	NT		O71:H45	2332	A	L6	STh	CFA/I, CS21	IncFIB(AP001918), IncI1_Alpha, IncFII(AY458016)		PNSN00000000	187	5.16	50.65	129522
702375	2009-05-21	Pakistan	NT		O71:H45	2332	A	L6	STh	CFA/I, CS21	IncFIB(AP001918), IncI1_Alpha, IncFII(AY458016)		PNSM00000000	175	5.16	50.65	118253
703184	2010-04-08	Pakistan	NT		O71:H45	2332	A	L6	STh	CFA/I, CS21	IncFIB(AP001918), IncI1_Alpha, IncFII(AY458016)		PNSI00000000	176	5.17	50.66	113428
703359	2010-06-18	Pakistan	NT		O71:H45	2332	A	L6	STh	CFA/I, CS21	IncFIB(AP001918), IncI1_Alpha, IncFII(AY458016)		PNSH00000000	178	5.17	50.67	112968
703417	2010-05-20	Pakistan	O128		O128ac:H12	173	B1	L3	STh	CFA/I, CS21	Col8282, IncI1_Alpha, IncFIB(AP001918), IncFII(AY458016)		PNSG00000000	242	5.18	50.45	76897
710296	2012-04-08	Pakistan	ND		O71:H45	2332	A	L6	ST*	CFA/I*, CS21	IncFIB(AP001918)		PNSF00000000	120	5.16	50.57	118049
710451	2012-03-26	Pakistan	ND		O71:H45	2332	A	L6	STh	CFA/I, CS21	IncFIB(AP001918), IncFII(AY458016)		PNSD00000000	152	5.23	50.5	118127
710469	2012-04-13	Pakistan	ND		O128ac:H12	10 (10)	A	L15	ST*	CFA/I*, CS21	IncFIB(AP001918), IncFII(29), IncB/O/K/Z_4		PNSC00000000	170	4.88	50.53	88647
710499	2012-04-19	Pakistan	ND		O128ac:H12	10 (10)	A	L15	STh	CFA/I, CS21	IncFIB(AP001918), IncFII(pCoo)		PNSB00000000	174	4.86	50.47	81201
710663	2012-06-07	Pakistan	ND		O128ac:H12	173	B1	L3	STh	CFA/I, CS21	IncI1_Alpha, IncB/O/K/Z_4, IncFIB(AP001918)		PNRZ00000000	249	5.21	50.47	74781
710885	2012-08-13	Pakistan	ND		O107:H27	10 (10)	A	None	ST*	CFA/I*	IncFIB(AP001918), IncFII(pRSB107)		PNRY00000000	169	4.99	50.53	97151
710903	2012-10-05	Pakistan	ND		O128ac:H12	10 (10)	A	L15	STh	CFA/I, CS21	IncFIB(AP001918), IncFII(pHN7A8), IncB/O/K/Z_4, IncFII(AY458016)		PNRX00000000	198	4.96	50.46	80100
720521	2012-04-02	Pakistan	ND		O128ac:H45	2332	A	L6	STh	CFA/I, CS21	IncFIB(AP001918)		PNRW00000000	173	5.09	50.63	122310
721004	2012-06-30	Pakistan	ND		O71:H45	2332	A	L6	ST*	CFA/I*, CS21	IncFIB(AP001918), IncFII(pCoo), IncB/O/K/Z_4		PNRV00000000	177	5.16	50.75	94734
721042	2012-08-04	Pakistan	ND		O176:H33	10 (10)	A	L15	ST*	CFA/I*	none		PNRU00000000	147	5.22	50.47	106666
721168	2012-08-12	Pakistan	ND		O71:H45	2332	A	L6	STh	CFA/I, CS21	IncFIB(AP001918), IncFII(AY458016)		PNYP00000000	155	5.23	50.48	102633
721249	2012-09-20	Pakistan	ND		O71:H45	2332	A	L6	STh	CFA/I, CS21	IncFIB(AP001918), IncI1_Alpha, IncFII(AY458016)		PNRT00000000	153	5.11	50.6	118204
721266	2012-10-03	Pakistan	ND		O86:H6	362	D	None	ST*	CFA/I*	IncFII(pRSB107), IncFIB(AP001918)		PNRS00000000	203	5.36	50.41	114377
721280	2012-10-11	Pakistan	ND		O128ac:H45	2332	A	L6	STh	CFA/I, CS21	IncB/O/K/Z_4, IncFIB(AP001918), IncFII(pHN7A8), IncFII(AY458016)		PNXM00000000	179	5.18	50.64	118660
10002 a	NA	Chile	ND		O128ac:H45	2332	A	L6	STh	CFA/I, CS21	IncFIB(AP001918), IncFII(pHN7A8), IncB/O/K/Z_4, IncI1_Alpha		PGCF00000000	218	5.12	50.7	100075
10436 b	NA	Chile	ND		O128ac:H45	2332	A	L6	STh	CFA/I, CS21	IncFIB(AP001918), IncB/O/K/Z_4, IncI1_Alpha		PGCA00000000	316	5.29	50.6	86511
10754 a-1	NA	Chile	ND		O49:H12	10 (10)	A	L15	STh	CFA/I, CS21	IncFIB(AP001918), IncFII(AY458016)		CP025976-CP025978	3	5.04	50.6	4897493
10802 a	NA	Chile	ND		O49:H12	10 (10)	A	L15	STh	CFA/I, CS21	IncFIB(AP001918), IncFII(AY458016)		CP025973-CP025975	3	5.01	50.6	4872344
11104 a-1	NA	Chile	ND		O128ac:H45	2332	A	L6	STh	CFA/I, CS21	IncFIB(AP001918), IncB/O/K/Z_4, IncI1_Alpha		PGBS00000000	193	5.13	50.71	102633
1120 a	NA	Chile	ND		ONT:H45	2332	A	L6	LT, STh	CFA/I, CS21	IncFIB(AP001918), IncB/O/K/Z_1		PGBQ00000000	173	5.12	50.79	118108
11568 a	NA	Chile	ND		O128ac:H45	2332	A	L6	STh	CFA/I, CS21	IncFIB(AP001918), IncB/O/K/Z_4, IncI1_Alpha		PGBM00000000	199	5.12	50.69	102726
11573 a-1	NA	Chile	ND		O49:H12	10 (10)	A	L15	STh	CFA/I, CS21	IncFIB(AP001918), IncFII(AY458016)		CP025970-CP025972	3	5.04	50.6	4902738
1266 a	NA	Chile	ND		ONT:H45	2332	A	L6	STh	CFA/I, CS21	IncFIB(AP001918), IncB/O/K/Z_1, IncI1_Alpha, IncFII(pCoo)		PGBB00000000	212	5.23	50.78	118177
1415 a	NA	Chile	ND		O128ac:H45	2332	A	L6	STh	CFA/I, CS21	IncFIB(AP001918), IncB/O/K/Z_4, IncFII(pCoo)		PGAY00000000	222	5.13	50.72	100956
1596 a	NA	Chile	ND		ONT:H45	2332	A	L6	STh	CFA/I, CS21	Col8282, IncFIB(AP001918), IncI1_Alpha, IncFII(pCoo)		PGAV00000000	196	5.16	50.75	118628
1679 a-1	NA	Chile	ND		O128ac:H45	2332	A	L6	STh	CFA/I, CS21	IncFIB(AP001918), IncB/O/K/Z_4, IncI1_Alpha, IncFII(pCoo)		PGAU00000000	213	5.15	50.72	100093
1810 b-1	NA	Chile	ND		O6:H16	3854	A	L2	LT, STh	CFA/I*, CS2, CS3	ColpVC, IncFII(pCoo)		PGAS00000000	239	4.97	50.61	71730
1817 c-1	NA	Chile	ND		ONT:H45	2332	A	L6	STh	CFA/I, CS21	IncB/O/K/Z_4, IncFIB(AP001918), IncI1_Alpha		PGAR00000000	203	5.17	50.77	118182
1851 a-1	NA	Chile	ND		O128ac:H45	2332	A	L6	STh	CFA/I, CS21	Col8282, IncFIB(AP001918), IncB/O/K/Z_4, IncI1_Alpha		PGAP00000000	213	5.12	50.7	102726
2001 a-1	NA	Chile	ND		O128ac:H45	2332	A	L6	STh	CFA/I, CS21	IncFIB(AP001918), IncB/O/K/Z_4, IncI1_Alpha		PGAL00000000	203	5.13	50.7	102632
2057 a	NA	Chile	ND		O128ac:H45	2332	A	L6	STh	CFA/I, CS21	IncFIB(AP001918), IncB/O/K/Z_4		PGAK00000000	219	5.11	50.7	118394
2064 a	NA	Chile	ND		O128ac:H45	2332	A	L6	STh	CFA/I, CS21	IncFIB(AP001918), IncI1_Alpha		PGAJ00000000	237	5.11	50.69	102633
2112 a	NA	Chile	ND		ONT:H45	2332	A	L6	STh	CFA/I, CS21	IncB/O/K/Z_4, IncFIB(AP001918), IncI1_Alpha		PGAI00000000	198	5.25	50.62	102633
2116 a	NA	Chile	ND		O128ac:H45	2332	A	L6	STh	CFA/I, CS21	IncFIB(AP001918), IncB/O/K/Z_4, IncI1_Alpha		PGAH00000000	231	5.14	50.65	102633
2422 a	NA	Chile	ND		O128ac:H45	2332	A	L6	STh	CFA/I, CS21	IncFIB(AP001918), IncFII(pHN7A8), IncB/O/K/Z_4, IncI1_Alpha		PGAD00000000	236	5.17	50.66	102632
4152 a-1	NA	Chile	ND		O128ac:H45	2332	A	L6	STh	CFA/I, CS21	IncFIB(AP001918), IncI1_Alpha		PFZR00000000	197	5.1	50.71	102633
937 a	NA	Chile	ND		ONT:H45	2332	A	L6	STh	CFA/I, CS21	Col8282, IncFIB(AP001918), IncB/O/K/Z_1, IncI1_Alpha		PFZG00000000	221	5.21	50.79	118444
9976 a	NA	Chile	ND		O128ac:H45	2332	A	L6	STh	CFA/I, CS21	IncFIB(AP001918), IncI1_Alpha, IncB/O/K/Z_2		PFYZ00000000	201	5.12	50.71	102633
A103	NA	Chile	ND		O128ac:H45	2332	A	L6	STh	CFA/I, CS21	IncFIB(AP001918)		PFYW00000000	172	5.09	50.69	118635
A106	NA	Chile	ND		O128ac:H45	2332	A	L6	STh	CFA/I, CS21	IncFIB(AP001918)		PFYU00000000	175	5.07	50.7	118629
A44	NA	Chile	ND		O128ac:H45	2332	A	L6	STh	CFA/I, CS21	IncFIB(AP001918)		PFYI00000000	174	5.08	50.69	121396
TW11681	NA	NA	O19:H45		ONT:H45	2332	A	L6	STh	CFA/I, CS21	none		AELD00000000	105	5.3	50.7	259280
TW10590	NA	NA	ND		O128ab:H7	ND	B1	L17	STh	CFA/I, CS21	IncB/O/K/Z_2, IncFIB(AP001918), IncFII(AY458016)		PNRR00000000	212	5.09	50.43	120100
100045	2007-12-23	Gambia	O115		O115:H5	443 (205)	B1	L5	STh	CS6, CS5	Col(BS512), Col(IMGS31)		PNXK00000000	206	5.04	50.52	152851
100047	2007-12-26	Gambia	O115		O115:H5	443 (205)	B1	L5	STh	CS6, CS5	Col(IMGS31)		PNYO00000000	210	5.03	50.51	154739
100211	2008-02-19	Gambia	O115		O115:H5	443 (205)	B1	L5	STh	CS6, CS5	Col(IMGS31)		PNXJ00000000	218	5.15	50.42	154739
100324	2008-04-26	Gambia	O115		O115:H5	443 (205)	B1	L5	STh	CS6, CS5	Col(BS512), Col(IMGS31), IncFII(AY458016)		PNYN00000000	178	5.01	50.49	154739
100345	2008-05-11	Gambia	O115		O115:H5	443 (205)	B1	L5	STh	CS6, CS5	Col(BS512), Col(IMGS31)		PNYM00000000	202	5.05	50.51	154739
100421	2008-06-09	Gambia	O115		O115:H5	443 (205)	B1	L5	STh	CS6, CS5	Col(BS512), Col(IMGS31), IncFII(AY458016)		PNYL00000000	181	5	50.51	154739
100477	2008-06-30	Gambia	O115		ONT:H10	34 (10)	A	L15	ST*	CS6*	Col(BS512), Col(IMGS31), IncFII(AY458016)		PNXH00000000	214	4.92	50.69	65582
100522	2008-07-15	Gambia	O115:HNT		O115:H5	ND	B1	L5	STh	CS6, CS5	Col(IMGS31), IncFII(29), IncFII(AY458016)		PNYK00000000	219	4.97	50.51	104395
100563	2008-08-04	Gambia	O115:H5		O115:H5	443 (205)	B1	L5	STh	CS6, CS5	Col(BS512)_1_NC_010656, Col(IMGS31), IncFII(AY458016)		POAV00000000	204	5.08	50.48	154739
100640	2008-08-30	Gambia	O115		O23:H16	453 (86)	B1	L18	ST*	CS6*	Col(IMGS31)		POAU00000000	96	4.72	50.7	125132
100693	2008-09-22	Gambia	O115:HNT		O115:H5	443 (205)	B1	L5	STh	CS6, CS5	Col(BS512), Col(IMGS31), IncFII(pCoo), IncFII(AY458016)		PNXA00000000	221	5.21	50.39	154625
100724	2008-10-16	Gambia	O115		O60:H5	6697	A	None	ST*	CS6*	IncB/O/K/Z_4, Col(BS512), Col(IMGS31), IncFII(AY458016)		POAT00000000	268	5.14	50.5	71273
102221	2009-03-16	Gambia	O115:HNT		O115:H5	443 (205)	B1	L5	STh	CS6, CS5	Col(IMGS31)		POAE00000000	196	5.02	50.52	154635
103503	2010-07-18	Gambia	NT		O114:H45	2332	A	L6	STh	CS6*, CFA/I, CS21	Col(IMGS31), IncFIB(AP001918), IncFII(AY458016)		POAC00000000	161	5.06	50.52	120243
103522	2010-07-23	Gambia	NT		O92:H11	10 (10)	A	L15	ST*	CS6*	Col(IMGS31), IncB/O/K/Z_1		POAA00000000	150	4.97	50.59	107864
103605	2010-08-26	Gambia	O37		O115:H5	443 (205)	B1	L5	STh	CS6, CS5	IncFII(pCoo), IncFII(AY458016)		CP025920-CP025922	3	5.35	50.71	5118381
103613	2010-08-27	Gambia	ND		O78:H9	23 (23)	B1	L16	ST*	CS6*	IncI2(KP347127), Col(IMGS31), IncFII(pHN7A8), IncFII(29)		PNWR00000000	174	4.96	50.57	111666
120158	2011-12-31	Gambia	ND		O25:H16	ND	A	L4	STh	CS6, CS21	Col(IMGS31), IncFIB(AP001918), IncFIC(FII), IncFII(pCoo)		PNZZ00000000	221	5.02	50.64	70244
120899	2012-07-09	Gambia	ND		O115:H5	443 (205)	B1	L5	STh	CS6, CS5	IncFII(pCoo), IncFII(AY458016)		CP025916-CP025919	4	5.39	50.7	5115137
200065	2008-03-03	Mali	ND		O114:H5	443 (205)	B1	L5	STh	CS6, CS5	IncFII(pCoo), Col(IMGS31), IncFII(AY458016)		PNWP00000000	204	5.08	50.63	115790
200434	2008-06-19	Mali	ND		O114:H5	443 (205)	B1	L5	STh	CS6, CS5	Col(IMGS31), IncFII(pCoo)		PNZY00000000	218	5.14	50.59	106168
201329	2008-11-07	Mali	O118:HNT		O115:H5	443 (205)	B1	L5	STh	CS6, CS5	Col(BS512), Col(IMGS31), IncFII(pHN7A8), IncFII(AY458016)		PNWI00000000	230	5.19	50.45	91358
201399	2008-11-12	Mali	O148:HN		O148:H28	94 (448)	B1	L8	STh	CS6, CS21	Col(IMGS31), IncFIB(AP001918), IncFIC(FII)		PNWH00000000	161	4.98	50.69	97633
202141	2009-04-20	Mali	ND		O115:H5	443 (205)	B1	L5	STh	CS6, CS5	Col(IMGS31), IncFII(pHN7A8), IncFII(AY458016)		PNWF00000000	230	5.19	50.44	113062
202550	2009-07-13	Mali	O114		ONT:H30	6438	A	None	ST*	CS6*	Col(BS512), Col(IMGS31), ColpVC, IncFIB(AP001918), IncFII(pHN7A8), IncFII(29)		PNZX00000000	185	4.88	50.64	86039
202556	2009-07-01	Mali	O114		O114:H5	443 (205)	B1	L5	STh	CS6, CS5	IncFII(pCoo), Col(IMGS31)		PNWE00000000	208	5.14	50.59	115725
202580	2009-07-14	Mali	O114		O25:H27	ND	A	None	ST*	CS6*	Col(BS512), Col(IMGS31), IncFIB(AP001918), IncFII(29)		PNZW00000000	167	5.19	50.56	98569
202702	2009-07-30	Mali	O114		O114:H5	443 (205)	B1	L5	STh	CS6, CS5	IncFII(pCoo), Col(IMGS31), IncFII(AY458016)		PNZV00000000	204	5.14	50.59	116396
202709	2009-07-31	Mali	O115		O115:H5	443 (205)	B1	L5	STh	CS6, CS5	Col(BS512), Col(IMGS31), ColpVC		PNWD00000000	188	5.01	50.53	155293
202733	2009-08-01	Mali	O114		O114:H5	443 (205)	B1	L5	STh	CS6, CS5	IncFII(pCoo), Col(IMGS31), IncFII(AY458016)		PNZU00000000	193	5.1	50.61	115606
202789	2009-09-02	Mali	O115		O115:H5	443 (205)	B1	L5	STh	CS6, CS5	Col(IMGS31), IncFII(pCoo), IncFII(AY458016)		PNWC00000000	203	5.07	50.47	126527
202942	2009-09-25	Mali	O114		O114:H5	443 (205)	B1	L5	STh	CS6, CS5	Col(BS512), IncFII(pCoo), Col(IMGS31), IncFII(AY458016)		PNWB00000000	196	5.11	50.61	111002
202974	2009-10-17	Mali	ND		ONT:H10	226 (226)	A	None	STh	CS6	Col(BS512), Col(IMGS31), IncFIB(K), IncX1_1		PNZT00000000	161	4.9	50.48	105607
203394	2010-01-25	Mali	O115		O115:H5	443 (205)	B1	L5	STh	CS6, CS5	Col(BS512), Col(IMGS31)		PNVZ00000000	198	5	50.53	120929
203740	2010-03-30	Mali	O25		O25:H16	1312	A	L4	STh	CS6	IncFIC(FII)		CP025913-CP025915	3	5.04	50.72	4922099
203802	2010-06-03	Mali	O114		O114:H5	443 (205)	B1	L5	STh	CS6, CS5	Col(BS512), IncFII(pCoo), Col(IMGS31), IncFII(AY458016)		PNVX00000000	206	5.11	50.59	116288
203886	2010-07-02	Mali	O114		O114:H5	443 (205)	B1	L5	STh	CS6, CS5	Col(BS512), IncFII(pCoo), Col(IMGS31), IncFII(AY458016)		PNVV00000000	206	5.1	50.6	104485
204009	2010-06-28	Mali	O58		O114:H5	443 (205)	B1	L5	STh	CS6, CS5	IncFII(pCoo), Col(IMGS31)		PNZS00000000	220	5.14	50.61	109370
204044	2010-05-28	Mali	O25		O25:H16	1312	A	L4	STh	CS6, CS21	Col(IMGS31), IncFIB(AP001918), IncFIC(FII)		PNVR00000000	255	5.01	50.6	75449
204446	2010-11-03	Mali	ND		O115:H5	443 (205)	B1	L5	LT, STh	CS6, CS5	IncFII(pCoo), IncFII(AY458016)		CP025910-CP025912	3	5.34	50.72	5096741
204548	2010-10-27	Mali	N/D		O78:H9	23 (23)	B1	L16	STh	CS6*, CS14	Col(IMGS31), IncFIB(AP001918)		PNVO00000000	147	4.88	50.5	101753
204576	2010-11-24	Mali	ND		O115:H5	443 (205)	B1	L5	STh	CS6, CS5	IncFII(pCoo), IncFII(AY458016)		CP025906-CP025909	4	5.38	50.71	5119008
210056	2011-11-28	Mali	ND		O115:H5	443 (205)	B1	L5	STh	CS6, CS5	Col(IMGS31)		PNZR00000000	203	5.12	50.49	120714
220075	2011-12-26	Mali	ND		O115:H5	443 (205)	B1	L5	STh	CS6, CS5	Col(IMGS31), IncFII(AY458016)		PNVK00000000	179	4.93	50.52	154739
300241	2008-02-19	Mozambique	O157		O78:H9	23 (23)	B1	L16	STh	CS6*, CS14	IncHI1B(R27), IncQ1, IncHI1A(AF250878), IncFIA(HI1), IncFII(pCoo), Col(IMGS31), IncFIB(AP001918), IncFII(pHN7A8)		PNZQ00000000	185	5.02	50.32	88300
302921	2010-02-11	Mozambique	O115		O115:H5	443 (205)	B1	L5	STh	CS6, CS5	none		PNVE00000000	274	5.08	50.51	121620
303227	2010-10-01	Mozambique	O153		ONT:H30	38 (38)	D	None	ST*	CS6*	IncFII(pRSB107), Col(IRGK), IncFIB(pB171)		PNVD00000000	205	5.25	50.49	123403
310003	2011-11-09	Mozambique	ND		O115:H5	443 (205)	B1	L5	STh	CS6, CS5	Col(IRGK), Col(BS512)		PNZP00000000	240	5.09	50.48	120818
320321	2012-01-24	Mozambique	ND		O115:H5	443 (205)	B1	L5	STh	CS6, CS5	Col(IRGK), Col(BS512), IncFII(29)		PNZO00000000	212	5.13	50.52	110617
400584	2008-02-27	Kenya	O114:HNT		O114:H5	443 (205)	B1	L5	STh	CS6, CS5	Col(IRGK), IncFII(pHN7A8), IncFII(29)		POAR00000000	230	5.17	50.58	101021
400834	2008-03-27	Kenya	O115:HNT		O115:H5	443 (205)	B1	L5	STh	CS6, CS5	Col(IRGK), IncFII(AY458016)		PNZN00000000	284	5.16	50.58	104485
401715	2008-11-14	Kenya	O115:HNT		O115:H5	443 (205)	B1	L5	STh	CS6, CS5	Col(IRGK), Col(BS512), IncFII(pCoo)		PNZJ00000000	295	5.26	50.46	110473
401924	2009-02-26	Kenya	ND		O115:H5	443 (205)	B1	L5	STh	CS6, CS5	none		PNZK00000000	249	5.17	50.58	152880
402007	2009-04-01	Kenya	O115		O115:H5	443 (205)	B1	L5	STh	CS6, CS5	none		PNUC00000000	259	5.17	50.56	152880
402216	2009-05-21	Kenya	O85		O115:H5	443 (205)	B1	L5	LT, STh	CS6, CS5	IncQ1, IncY		PNUB00000000	283	5.23	50.56	97710
402245	2009-05-27	Kenya	O115		O115:H5	443 (205)	B1	L5	STh	CS6, CS5	IncQ1, IncY		PNZL00000000	266	5.19	50.58	97632
402371	2009-06-15	Kenya	O115		O115:H5	443 (205)	B1	L5	STh	CS6, CS5	IncQ1, Col(IRGK), IncY, IncFII(29)		PNUA00000000	248	5.22	50.54	103127
402747	2009-10-21	Kenya	NT		ONT:H21	ND	A	None	STh	CS6*	Col(BS512), IncFIB(K), IncX1_1, IncI1_Alpha, IncFII(29)		PNTZ00000000	238	4.91	50.76	87165
403030	2010-02-15	Kenya	O148		O148:H28	1988	B1	L8	STh	CS6, CS21	Col(IRGK), Col(BS512), IncFIB(AP001918), IncFII(AY458016), IncB/O/K/Z_4, IncFII(pHN7A8), IncFIC(FII)		POAN00000000	196	5.11	50.63	94621
403047	2010-01-25	Kenya	O115		O115:H5	443 (205)	B1	L5	STh	CS6, CS5	Col(IRGK)		PNZI00000000	255	5.19	50.55	135785
403395	2010-05-07	Kenya	O21		O115:H5	443 (205)	B1	L5	STh	CS6, CS5	Col(IRGK), IncFII(pCoo)		PNZH00000000	266	5.14	50.56	97632
403625	2010-08-16	Kenya	O115		O115:H5	443 (205)	B1	L5	STh	CS6, CS5	IncQ1, IncFII(pSE11)		PNTV00000000	255	5.13	50.63	114578
410343	2012-03-06	Kenya	ND		O115:H5	443 (205)	B1	L5	STh	CS6, CS5	none		PNZG00000000	268	5.15	50.57	110320
410519	2012-05-22	Kenya	ND		O115:H5	443 (205)	B1	L5	STh	CS6, CS5	none		PNZF00000000	232	5.02	50.49	104485
500465	2008-06-19	India	O148:H28		O148:H28	94 (448)	B1	L8	STh	CS6, CS21	IncFII(pCoo), IncFIB(AP001918), IncFIC(FII)		CP025896-CP025902	7	5.34	50.59	4947085
503025	2009-03-15	India	O148:H28		O148:H28	94 (448)	B1	L8	STh	CS6, CS21	IncFIB(AP001918), IncFIC(FII)		CP025892-CP025895	4	5.17	50.55	4911268
503046	2009-03-04	India	ND		O25:H42	1201	A	None	STh	CS6, CS4, CS21	IncFII(pHN7A8), IncFII(29)		CP025886-CP025891	6	5.33	50.68	4998347
503440	2009-06-07	India	O1/O148:H28		O148:H28	ND	B1	L8	STh	CS6, CS21	IncFIB(AP001918), IncFIC(FII)		CP025881-CP025885	5	5.28	50.54	4984787
503458	2009-06-15	India	ND		O25:H42	1201	A	None	STh	CS6, CS4, CS21	IncX4_1, IncX1_1, IncFII(pHN7A8), IncFII(29)		CP025873-CP025880	8	5.27	50.64	4903147
503606	2009-07-16	India	O115:HNT		O115:H5	443 (205)	B1	L5	STh	CS6, CS5	Col(IRGK), IncFII(AY458016)		PNZE00000000	230	5.13	50.52	114053
503829	2009-10-02	India	O148		O148:H28	94 (448)	B1	L8	STh	CS6, CS21	IncFIB(AP001918), IncFIC(FII)		CP025869-CP025872	4	5.15	50.52	4920463
504211	2010-02-22	India	O148		O148:H28	94 (448)	B1	L8	STh	CS6, CS21	IncFIB(AP001918), IncFIC(FII)		CP025865-CP025868	4	5.18	50.54	4950457
504237	2010-03-22	India	O115		O115:H5	443 (205)	B1	L5	STh	CS6, CS5	IncX1_1, IncFII(AY458016)		CP025862-CP025864	3	5.2	50.62	5022230
510016	2012-01-04	India	ND		O25:H42	1201	A	None	STh	CS6, CS4, CS21	IncX4_1, IncFII(pHN7A8)		CP025851-CP025855	5	5.12	50.72	4885058
510242	2012-03-30	India	ND		ONT:H30	6438	A	None	ST*	CS6*	IncFII(pHN7A8), IncB/O/K/Z_1		POSR00000000	148	4.88	50.7	96958
520873	2012-09-04	India	ND		O25:H42	1201	A	None	STh	CS6, CS4, CS21	IncX4_1, IncFII(pHN7A8), IncFII(29)		CP025924-CP025928	6	5.12	50.73	4850224
600468	2008-04-22	Bangladesh	O8		O32:H19	517	B1	None	STh	CS6*	IncFII(pCoo)		CP025849-CP025850	2	4.98	50.72	4818782
602354	2009-04-08	Bangladesh	O117:HNT		O115:H5	443 (205)	B1	L5	STh	CS6, CS5	IncFII(AY458016)		CP025847-CP025848	2	5.21	50.69	5058551
603744	2010-04-26	Bangladesh	O25		O25:H16	1312	A	L4	STh	CS6, CS21	IncX3_1, IncFIB(AP001918), IncFIC(FII), IncFII(pCoo)		PNZD00000000	267	5.13	50.48	64152
603766	2010-04-30	Bangladesh	O25		O25:H16	1312	A	L4	STh	CS6, CS21	IncX3_1, Col(IRGK), IncFIB(AP001918), IncFII(pHN7A8), IncFIC(FII), IncFII(pCoo)		PNZC00000000	319	5.31	50.46	57830
700004	2008-03-29	Pakistan	O115:H49		O115:H5	443 (205)	B1	L5	STh	CS6, CS5	Col(IRGK), IncFII(AY458016)		PNYZ00000000	244	5.12	50.55	104485
700052	2008-03-12	Pakistan	O118:HNT		O115:H5	443 (205)	B1	L5	STh	CS6, CS5	Col(IRGK), IncFII(AY458016)		PNST00000000	249	5.12	50.57	104485
700179	2008-05-09	Pakistan	O148:H28		O148:H28	94 (448)	B1	L8	STh	CS6, CS21	Col(IRGK), IncFIB(AP001918), IncFII(29)		PNYY00000000	199	5.16	50.38	80334
700308	2008-07-01	Pakistan	ND		O148:H28	94 (448)	B1	L8	STh	CS6, CS21	IncFII(pCoo), IncFIB(AP001918), IncFIC(FII)		POAB00000000	224	5.16	50.39	76746
700329	2008-04-10	Pakistan	ND		O148:H28	94 (448)	B1	L8	STh	CS6, CS21	Col(IRGK), IncFIB(AP001918), IncFII(29)		PNSS00000000	210	5.16	50.39	80334
700500	2008-04-25	Pakistan	O148:H28		O148:H28	94 (448)	B1	L8	STh	CS6, CS21	IncFIB(AP001918), IncFII(29), IncFIC(FII)		POAK00000000	193	5.14	50.42	78584
700508	2008-06-23	Pakistan	O25:HN		O25:H16	1312	A	L4	STh	CS6, CS21	Col(IRGK), IncFIB(AP001918), IncFIC(FII), IncFII(pCoo)		PNYX00000000	250	5.05	50.52	64720
700737	2009-01-09	Pakistan	O148:H28		O148:H28	94 (448)	B1	L8	STh	CS6, CS21	Col(IRGK), IncFII(pCoo), IncFIB(AP001918), IncFIC(FII)		PNYW00000000	196	5.15	50.36	76746
702124	2009-03-26	Pakistan	NT:H4		O148:H28	94 (448)	B1	L8	STh	CS6, CS21	Col(IRGK), IncFIB(AP001918), IncFII(29), IncFIC(FII)		PNSO00000000	197	5.14	50.41	77621
702193	2009-04-09	Pakistan	O148		O148:H28	94 (448)	B1	L8	STh	CS6, CS21	Col(IRGK), IncFIB(AP001918), IncFII(29), IncFIC(FII)		POAJ00000000	207	5.15	50.4	80334
702530	2009-07-22	Pakistan	NT		O148:H28	94 (448)	B1	L8	STh	CS6, CS21	Col(IRGK), Col(BS512), IncFII(pCoo), IncFIB(AP001918), IncFIC(FII)		PNYU00000000	193	5.11	50.45	78584
702551	2009-07-28	Pakistan	NT		O39:H12	443 (205)	B1	L5	STh	CS6, CS5	Col(IRGK), Col(BS512), IncX4_1, IncFII(29)		PNSL00000000	209	5.17	50.5	154635
702582	2009-08-03	Pakistan	ND		O25:H42	1201	A	None	STh	CS6, CS4, CS21	Col(IRGK), Col(BS512), IncX4_1, IncFII(pHN7A8), IncFII(29)		PNSK00000000	306	4.92	50.46	42635
702782	2009-10-27	Pakistan	NT		O115:H5	443 (205)	B1	L5	STh	CS6, CS5	Col(BS512), IncFII(pCoo), Col(MG828), IncFII(AY458016)		PNSJ00000000	252	5.24	50.54	99750
702915	2010-01-05	Pakistan	NT		O148:H28	94 (448)	B1	L8	STh	CS6, CS21	Col(BS512), IncFII(pCoo), IncFIB(AP001918), IncFIC(FII), Col156, Col(MG828)		POAI00000000	216	5.18	50.35	74974
703595	2010-07-30	Pakistan	O103		O103:H5	443 (205)	B1	L5	STh	CS6, CS5	Col(BS512)		PNYT00000000	241	5.31	50.54	100503
710421	2012-04-27	Pakistan	ND		O25:H16	1312	A	L4	STh	CS6, CS21	IncFIB(AP001918), IncFIC(FII), IncFII(pCoo)		PNSE00000000	248	5.18	50.42	62434
710607	2012-05-10	Pakistan	ND		ONT:H21	1564	A	None	STh	CS6*	Col(BS512), IncY, IncFIB(K), IncI1_Alpha, IncFII(29)		PNSA00000000	217	4.89	50.7	66987
710667	2012-06-11	Pakistan	ND		O25:H16	ND	A	L4	STh	CS6, CS21	Col(BS512), IncFIB(AP001918), IncB/O/K/Z_4, IncFIC(FII), IncFII(pCoo)		PNYS00000000	276	5.28	50.47	69644
720632	2012-05-07	Pakistan	ND		ONT:H21	1564	A	None	STh	CS6*	IncFIB(K), IncI1_Alpha, IncFII(29)		CP025842-CP025846	7	5.13	50.97	4816445
720828	2012-05-25	Pakistan	ND		O25:H16	1312	A	L4	STh	CS6, CS21	Col(BS512), IncFIB(AP001918), IncFIC(FII), IncFII(pCoo)		POAH00000000	253	5.17	50.44	64365
721040	2012-07-31	Pakistan	ND		O115:H5	443 (205)	B1	L5	STh	CS6, CS5	IncX4_2, Col(BS512), IncFII(AY458016)		PNYR00000000	232	5.24	50.44	114706
721119	2012-08-28	Pakistan	ND		O65:H12	841	B1	None	ST*	CS6*	Col(BS512), IncFIB(pB171), IncFII(pCoo), IncB/O/K/Z_1, Col156, Col(MG828)		PNYQ00000000	258	5.28	50.29	72371
11829 c	NA	Chile	ND		O128ab:H21	7	B1	L17	STh	CS6, CS5	IncFII(pHN7A8)		PGBJ00000000	222	5.05	50.61	97832
214-4	1974	Mexico	ND		O167:H5	398 (398)	A	L9	STp	CS6, CS21	IncFIB(AP001918), IncFII(AY458016)		CP025840-CP025841	2	5.27	50.6	5138709
2407 a	NA	Chile	ND		O115:H40	278 (278)	B1	L17	STh	CS6, CS5	IncFII(AY458016)		CP025967-CP025969	3	5.09	50.83	4941120
a86	NA	Chile	ND		O17/O77:H18	1380	D	None	ST*	CS6*	none		PFXW00000000	23	5.71	50.5	4927665
ETEC reference genomes included in this study
Isolate	Sample Datea	Locationa	Laboratory-based Serogroup or Serotypea		In Silico Serotypeb	In Silico MLST (CC)c	Phylogroupd	ETEC Lineaged	ETEC Toxinse	Colonization Factorse	Plasmidsf		GenBank Accession No.g
H10407	ND	ND	ND		O78:H11	48 (10)	A	None	LT, STp, STh	CFA/I	ND		GCF_000210485.1
TW10598	ND	ND	ND		O6:H16	4 (10)	A	L2	LT, STh	CS2, CS3, CS21	ND		AELA00000000
UMNK88	ND	ND	ND		O149:H10	100 (165)	A	L13	LT, STII	CS23	ND		GCF_000212725.2
2846750	ND	ND	ND		O6:H16	4 (10)	A	L2	LT, STh	CS2, CS3, CS21	ND		AQGG00000000
MP021566.1	ND	ND	ND		O6:H16	2353	A	L1	LT, STh	CS1, CS3, CS21, PCFO71	ND		AQEU00000000
BCE019_MS-13	ND	ND	ND		O6:H16	2353	A	L1	LT, STh	CS1, CS3, CS21, PCFO71	ND		AQCZ00000000
B7A	ND	ND	ND		O148:H28	94 (448)	B1	L8	LT, STp, STh	CS6	ND		AAJT00000000.2
TW14425	ND	ND	ND		O78:H9	23 (23)	B1	L16	STh	CS14	ND		AELE00000000
E24377A	ND	ND	ND		ONTH28	1132	B1	None	LT, STh	CS1, CS3, PCF071	ND		GCF_000017755.1
TW10828	ND	ND	ND		O114:H49	173	B1	L3	LT	CS7	ND		AELC00000000
Jurua 18/11	ND	ND	ND		O8:H9	423 (23)	B1	L16	LT	CS17	ND		AQFB00000000
ThroopD	ND	ND	ND		O63:H9	5392	B1	L16	LT, STh	CFA/I, CS21	ND		AQEJ00000000
2726800	ND	ND	ND		O98:H32	5396	B1	L17	LT, STh	none	ND		AQFE00000000
2854350	ND	ND	ND		O98:H32	5396	B1	L17	LT, STh	CS14	ND		APZL00000000
BCE002_MS-12	ND	ND	ND		O153/O178:H19	5587	B1	L5	LT	TW11786	ND		AQDA00000000
Envira 8/11	ND	ND	ND		O167:H5	443 (205)	B1	L5	LT, STh	CS5, CS6	ND		AQFC00000000
2866350	ND	ND	ND		O115:H5	443 (205)	B1	L5	LT, STh	CS5, CS6	ND		APXJ00000000
BCE034_MS-14	ND	ND	ND		O78:H12	173	B1	L3	STh	CFA/I, CS21	ND		AQCY00000000
2851500	ND	ND	ND		O114:H49	5305	B1	L3	LT	CS7	ND		AQDN00000000
2866450	ND	ND	ND		O114:H49	5305	B1	L3	LT	CS7	ND		AQDI00000000
2845650	ND	ND	ND		O169/O183:H41	182	E	L7	STp	CS6	ND		AQDR00000000
E8	ND	ND	ND		O6:H16	2353	A	L1	LT, STh	CS1, CS3, CS21, PCFO71	ND		ERS038927
E632	ND	ND	ND		O6:H16	4 (10)	A	L1	LT, STh	CS1, CS3, CS21, PCFO71	ND		ERS038942
E66	ND	ND	ND		O6:H16	4 (10)	A	L2	LT, STh	CS2, CS3, CS21	ND		ERS044460
E822	ND	ND	ND		O6:H16	3854*	A	L2	LT, STh	CS2, CS3, CS21	ND		ERS044484
E36	ND	ND	ND		O78:H12	173	B1	L3	LT, STh	CFA/I, CS21	ND		ERS044458
E810	ND	ND	ND		O78:H12	5272*	B1	L3	LT, STh	CFA/I, CS21	ND		ERS044481
E1115	ND	ND	ND		O25:H16	3931*	A	L4	LT	CS6, CS8	ND		ERS206737
E1365	ND	ND	ND		O25:H16	1312	A	L4	STh	CS21	ND		ERS077686
E21	ND	ND	ND		O115:H12	443 (205)	B1	L5	STh	CS5, CS6	ND		ERS044456
E157	ND	ND	ND		ONT:H19	205 (205)	B1	L5	LT	CS6	ND		ERS077703
E636	ND	ND	ND		ONT:H45	2332	A	L6	STh	CFA/I, CS21	ND		ERS038943
E897	ND	ND	ND		ONT:H45	5532*	A	L6	STh	CFA/I, CS21	ND		ERS038948
E370	ND	ND	ND		O169:H41	182	E	L7	STp	CS6	ND		ERS038935
E1484	ND	ND	ND		O169/O183:H41	182	E	L7	STp	CS6	ND		ERS206752
E224	ND	ND	ND		O148:H28	448 (448)	B1	L8	STh	CS6, CS21	ND		ERS044476
E2108	ND	ND	ND		O148:H28	94 (448)	B1	L8	LT, STp, STh	CS6, CS21	ND		ERS077758
E856	ND	ND	ND		O27:H20	398 (398)	A	L9	STp	CS6	ND		ERS044486
E943	ND	ND	ND		O159:H20	1497	A	L9	STp	CS6	ND		ERS044499
E945	ND	ND	ND		O114:H9	2368	A	L10	LT, STp	CS19	ND		ERS077657
E1285	ND	ND	ND		O114:H9	2368	A	L10	LT, STp	CS19	ND		ERS077680
E167	ND	ND	ND		ONT:H10	5460*	A	L11	LT	none	ND		ERS077743
E1057	ND	ND	ND		O56:H19	5379	A	L11	LT, STp	CS27b	ND		ERS077667
E330	ND	ND	ND		O15:H40	731	A	L12	LT	CS28b	ND		ERS077581
E1556	ND	ND	ND		O15:H40	ND	A	L12	LT	CS28b	ND		ERS077700
E628	ND	ND	ND		ONT:H32	165 (165)	A	L13	LT, STp	CS27b	ND		ERS077614
E1525	ND	ND	ND		ONT:H32	750	A	L13	LT	CS27b	ND		ERS077692
E1091	ND	ND	ND		O128ab:H12	10 (10)	A	L15	STh	CFA/I, CS21	ND		ERS038960
E2377	ND	ND	ND		O182:H19	10 (10)	A	L15	LT	CS6	ND		ERS077765
E85	ND	ND	ND		O8:H9	23 (23)	A	L16	LT, STh	CS3, CS21	ND		ERS044463
E816	ND	ND	ND		O8:H9	410 (23)	A	L16	LT, STh	CS3, CS21	ND		ERS044483
E333	ND	ND	ND		O27:H7	316 (278)	B1	L17	STp	CS6	ND		ERS038933
E2404	ND	ND	ND		O88:H25	328 (278)	B1	L17	LT	none	ND		ERS077770
E659	ND	ND	ND		O133:H25	ND	B1	L18	LT	TW11786	ND		ERS077617
E5085	ND	ND	ND		O159:H34	1490	B1	L18	STp	CS6	ND		ERS055670
E907	ND	ND	ND		O128ab:H27	5607*	B1	L19	STh	CS14	ND		ERS044496
E920	ND	ND	ND		O128ac:H27	58 (155)	B1	L19	STh	CS14	ND		ERS044497
E873	ND	ND	ND		O64:H5	940	B1	L20	LT, STp	none	ND		ERS077633
E2395	ND	ND	ND		O63:H5	940	B1	L20	STh	CS14	ND		ERS077769
E1564	ND	ND	ND		O9:H4	609 (46)	A	L21	LT, STp	none	ND		ERS077702
E2367	ND	ND	ND		O9:H4	46 (46)	A	L21	LT	none	ND		ERS077762
aNA indicates that information was not available, or ND was not determined.
bThe in silico serotype was predicted for each genome assembly.
cMultilocus Sequence typing STs were determined for each genome by in silico analysis. The number indicated in parentheses is the clonal complex.
dThe E. coli phylogroups and ETEC lineages were designated based on the phylogenomic analysis (see Fig. 1).
eThe heat-stable enterotoxin (ST) and the heat-labile enterotoxin (LT) and colonization factors were detected in each of the genomes. An asterisk indicates that the ST and/or CF genes were identified by PCR analysis, but were missing from the genome assembly.
fThe plasmid incompatibility types (inc-types) identified in each genome assembly.
gGenBank accession numbers are provided for the assemblies (where available) or for reads when assemblies were not deposited into GenBank.
