# Supplementary material for: Genome and Functional Characterization of Colonization Factor Antigen I- and CS6-Encoding Heat-Stable Enterotoxin-Only Enterotoxigenic Escherichia coli Reveals Lineage and Geographic Variation
Source: mSystems. 2019 Jan 15;4(1):e00329-18. doi: 10.1128/mSystems.00329-18 (PMC6446980; doi:10.1128/mSystems.00329-18)
Supplement: TABLE S2 [file mSystems.00329-18-st002.xlsx]

## Sheet: CFAI vs. CS6
Table S2A. Gene clusters in CFA/I ETEC that were absent from CS6 ETECa
Gene Cluster	Gene	Predicted Protein Function	No. of CFA/I ETEC (n=142)	% of CFA/I ETECb
Cluster_4098	cfaB	CFA/I fimbrial subunit B	142	100
Cluster_4146	cexE	protein CexE	142	100
Cluster_4199		conserved hypothetical protein	141	99.2958
Cluster_4409		conserved hypothetical protein	141	99.2958
Cluster_8004		hypothetical protein	141	99.2958
Cluster_22300		conserved hypothetical protein	141	99.2958
Cluster_4410		conserved hypothetical protein	140	98.5915
Cluster_17048		hypothetical protein	140	98.5915
Cluster_4148		POTRA domain, ShlB-type family protein	139	97.8873
Cluster_12766		transposase IS66 family protein	139	97.8873
Cluster_12767		hypothetical protein	139	97.8873
Cluster_14357		transposase IS66 family protein	139	97.8873
Cluster_22291		extended Signal Peptide of Type V secretion system family protein	139	97.8873
Cluster_6888		hypothetical protein	137	96.4789
Cluster_3960		putative membrane protein	129	90.8451
Cluster_10987		hypothetical protein	129	90.8451
Cluster_6897		tn3 transposase DDE domain protein	126	88.7324
Cluster_13198		hypothetical protein	126	88.7324
Cluster_13010		tn3 transposase DDE domain protein	125	88.0282
Cluster_13813		tn3 transposase DDE domain protein	124	87.3239
Cluster_3961		RelB antitoxin family protein	121	85.2113
Cluster_8146		conserved hypothetical protein	121	85.2113
Cluster_21932		conserved hypothetical protein	121	85.2113
Cluster_21917		conserved hypothetical protein	121	85.2113
Cluster_3963		conserved hypothetical protein	120	84.507
Cluster_4076		conserved hypothetical protein	120	84.507
Cluster_8147		conserved hypothetical protein	120	84.507
Cluster_4212	relE	mRNA interferase RelE	119	83.8028
Cluster_4213	relB	antitoxin RelB	119	83.8028
Cluster_6779		putative domain protein	119	83.8028
Cluster_17708		hypothetical protein	116	81.6901
Cluster_3987		conserved hypothetical protein	114	80.2817
Cluster_12567		tn3 transposase DDE domain protein	113	79.5775
Cluster_15826		plasmid replication region DNA-binding N-term family protein	113	79.5775
Cluster_3787		abortive infection family protein	112	78.8732
Cluster_3788		conserved hypothetical protein	112	78.8732
Cluster_3789		conserved hypothetical protein	112	78.8732
Cluster_3790		plasmid replication region DNA-binding N-term family protein	112	78.8732
Cluster_15263		conserved hypothetical protein	112	78.8732
Cluster_15264		conserved hypothetical protein	112	78.8732
Cluster_16196		tn3 transposase DDE domain protein	112	78.8732
Cluster_17437		tn3 transposase DDE domain protein	112	78.8732
Cluster_10452		conserved hypothetical protein	112	78.8732
Cluster_154		conserved hypothetical protein	111	78.169
Cluster_4088		conserved hypothetical protein	111	78.169
Cluster_8194		conserved hypothetical protein	111	78.169
Cluster_8197		conserved hypothetical protein	111	78.169
Cluster_15597		tn3 transposase DDE domain protein	111	78.169
Cluster_17046		hypothetical protein	111	78.169
Cluster_17045		hypothetical protein	111	78.169
Cluster_3785		conserved hypothetical protein	110	77.4648
Cluster_1675		hypothetical protein	110	77.4648
Cluster_15265		conserved hypothetical protein	110	77.4648
Cluster_4089		conserved hypothetical protein	108	76.0563
Cluster_4190		transposase IS66 family protein	108	76.0563
Cluster_6757		conserved hypothetical protein	108	76.0563
Cluster_2536		phage integrase family protein	107	75.3521
Cluster_581		type I restriction modification DNA specificity domain protein	107	75.3521
Cluster_2217	dcm	DNA (cytosine-5-)-methyltransferase family protein	106	74.6479
Cluster_2218		conserved hypothetical protein	106	74.6479
Cluster_2219		ParB-like nuclease domain protein	106	74.6479
Cluster_619		polyketide cyclase / dehydrase and lipid transport family protein	106	74.6479
Cluster_620		short chain dehydrogenase family protein	106	74.6479
Cluster_621		aldo/keto reductase family protein	106	74.6479
Cluster_622		bacterial regulatory helix-turn-helix, LysR family protein	106	74.6479
Cluster_3786		hypothetical protein	106	74.6479
Cluster_4165		conserved hypothetical protein	106	74.6479
Cluster_4175		prokaryotic E2 B family protein	106	74.6479
Cluster_4176		conserved hypothetical protein	106	74.6479
Cluster_11823		thiF family domain protein	106	74.6479
Cluster_11824		prokaryotic E2 B family protein	106	74.6479
Cluster_12016		conserved hypothetical protein	106	74.6479
Cluster_13641		hypothetical protein	106	74.6479
Cluster_4215		helix-turn-helix family protein	105	73.9437
Cluster_2599		bacterial flagellin N-terminal helical region family protein	105	73.9437
Cluster_2881		type VI secretion system effector, Hcp1 family protein	105	73.9437
Cluster_2882		conserved hypothetical protein	105	73.9437
Cluster_422		conserved hypothetical protein	105	73.9437
Cluster_618		conserved hypothetical protein	105	73.9437
Cluster_3621		conserved hypothetical protein	105	73.9437
Cluster_3685		50S ribosome-binding GTPase family protein	105	73.9437
Cluster_3686		conserved hypothetical protein	105	73.9437
Cluster_3687		bacterial regulatory, GntR family protein	105	73.9437
Cluster_3688		putative membrane protein	105	73.9437
Cluster_3689		putative CP4-57 prophage; inner membrane lipoprotein YfjS	105	73.9437
Cluster_3690		conserved hypothetical protein	105	73.9437
Cluster_3691		conserved hypothetical protein	105	73.9437
Cluster_3692		intergenic-region protein	105	73.9437
Cluster_3694		conserved hypothetical protein	105	73.9437
Cluster_3697		conserved hypothetical protein	105	73.9437
Cluster_3698		conserved hypothetical protein	105	73.9437
Cluster_3946		putative prophage domain protein	105	73.9437
Cluster_3939		conserved hypothetical protein	105	73.9437
Cluster_3940		conserved hypothetical protein	105	73.9437
Cluster_3941		hypothetical protein	105	73.9437
Cluster_3971		conserved hypothetical protein	105	73.9437
Cluster_3972		conserved hypothetical protein	105	73.9437
Cluster_3997		McrBC 5-methylcytosine restriction system component family protein	105	73.9437
Cluster_3998		magnesium chelatase, subunit ChlI family protein	105	73.9437
Cluster_4082		conserved hypothetical protein	105	73.9437
Cluster_4083		patatin-like phospholipase family protein	105	73.9437
Cluster_1277		conserved hypothetical protein	105	73.9437
Cluster_4163		UvrD/REP helicase N-terminal domain protein	105	73.9437
Cluster_4164		conserved hypothetical protein	105	73.9437
Cluster_4174		conserved hypothetical protein	105	73.9437
Cluster_1676		conserved hypothetical protein	105	73.9437
Cluster_1677		conserved hypothetical protein	105	73.9437
Cluster_4382		MT-A70 family protein	105	73.9437
Cluster_5641		conserved hypothetical protein	105	73.9437
Cluster_6319		replication P family protein	105	73.9437
Cluster_9290		description family protein	105	73.9437
Cluster_9291		putative DNA/RNA helicase	105	73.9437
Cluster_11650		chaperone of endosialidase family protein	105	73.9437
Cluster_13008		conserved hypothetical protein	105	73.9437
Cluster_13961		description family protein	105	73.9437
Cluster_13962		putative DNA/RNA helicase	105	73.9437
Cluster_15437		putative membrane protein	105	73.9437
Cluster_16224		conserved hypothetical protein	105	73.9437
Cluster_16225		conserved hypothetical protein	105	73.9437
Cluster_16674		head binding family protein	105	73.9437
Cluster_22394		putative uPF0380 protein YafZ	105	73.9437
Cluster_4198		alcohol dehydrogenase GroES-like domain protein	104	73.2394
Cluster_4214	dicC	division inhibitor repressor DicB domain protein	104	73.2394
Cluster_3861		conserved hypothetical protein	104	73.2394
Cluster_3870		conserved hypothetical protein	104	73.2394
Cluster_3871		conserved hypothetical protein	104	73.2394
Cluster_3872		conserved hypothetical protein	104	73.2394
Cluster_3873		conserved hypothetical protein	104	73.2394
Cluster_3874		conserved hypothetical protein	104	73.2394
Cluster_3875		DEAD/DEAH box helicase family protein	104	73.2394
Cluster_3876		N-6 DNA Methylase family protein	104	73.2394
Cluster_3877		type I restriction modification DNA specificity domain protein	104	73.2394
Cluster_3878		AAA domain protein	104	73.2394
Cluster_3862		conserved hypothetical protein	104	73.2394
Cluster_3879		conserved hypothetical protein	104	73.2394
Cluster_3880		serine hydrolase family protein	104	73.2394
Cluster_3863		conserved hypothetical protein	104	73.2394
Cluster_3864		conserved hypothetical protein	104	73.2394
Cluster_3865		type IV secretion-system coupling DNA-binding -containing domain protein	104	73.2394
Cluster_3866	traD	conjugative coupling factor TraD, PFGI-1 class	104	73.2394
Cluster_3867		integrating conjugative element, PFL_4695 family domain protein	104	73.2394
Cluster_3868		transglycosylase SLT domain protein	104	73.2394
Cluster_3869		conserved hypothetical protein	104	73.2394
Cluster_3956		excisionase-like family protein	104	73.2394
Cluster_3957		bacteriophage lambda integrase, N-terminal domain protein	104	73.2394
Cluster_3942		replication P family protein	104	73.2394
Cluster_4068		type I restriction modification DNA specificity domain protein	104	73.2394
Cluster_4177		conserved hypothetical protein	104	73.2394
Cluster_6256		phage tail fibre repeat family protein	104	73.2394
Cluster_18825		serine hydrolase family protein	104	73.2394
Cluster_18826		putative type IV pilus protein	104	73.2394
Cluster_4196		malate/L-lactate dehydrogenase family protein	103	72.5352
Cluster_4197		zinc-binding dehydrogenase family protein	103	72.5352
Cluster_15455		conserved hypothetical protein	103	72.5352
Cluster_5856		chaperone of endosialidase family protein	102	71.831
Cluster_13976		hypothetical protein	102	71.831
Cluster_17436		conserved hypothetical protein	102	71.831
Cluster_3966		conserved hypothetical protein	101	71.1268
Cluster_9306		resolvase, N terminal domain protein	101	71.1268
Cluster_11649		prophage tail fibre N-terminal family protein	101	71.1268
Cluster_13009		tn3 transposase DDE domain protein	101	71.1268
Cluster_4048	mmuM	homocysteine S-methyltransferase	100	70.4225
Cluster_4049		ATPase associated with various cellular activities family protein	100	70.4225
Cluster_4050		binding-protein-dependent transport system inner membrane component family protein	100	70.4225
Cluster_4046		hypothetical protein	100	70.4225
Cluster_4047		amino acid permease family protein	100	70.4225
Cluster_4059		MBOAT, membrane-bound O-acyltransferase family protein	99	69.7183
Cluster_4066		L-lactate permease family protein	99	69.7183
Cluster_4067		L-lactate permease family protein	99	69.7183
Cluster_4398		transporter, lactate permease family protein	99	69.7183
Cluster_6043		hypothetical protein	99	69.7183
Cluster_4131		prophage tail fibre N-terminal family protein	98	69.0141
Cluster_13497		tn3 transposase DDE domain protein	98	69.0141
Cluster_3967		resolvase, N terminal domain protein	97	68.3099
Cluster_3968		tn3 transposase DDE domain protein	93	65.493
Cluster_1699		phage tail fibre repeat family protein	90	63.3803
Cluster_4388		conserved hypothetical protein	90	63.3803
Cluster_11184		hypothetical protein	90	63.3803
Cluster_5724		phage tail fibre repeat family protein	88	61.9718
Cluster_4058		putative antitoxin YfjZ	87	61.2676
Cluster_12605		putative DNA-binding transcriptional regulator domain protein	87	61.2676
Cluster_4052	kdgR	transcriptional regulator KdgR	86	60.5634
Cluster_4053	xynB	beta-xylosidase	86	60.5634
Cluster_4054	yicJ	inner membrane symporter YicJ	86	60.5634
Cluster_4055		conserved hypothetical protein	86	60.5634
Cluster_4056		putative 2-keto-3-deoxy-galactonate aldolase YagE	86	60.5634
Cluster_4057		integrase core domain protein	86	60.5634
Cluster_4167		sensor dcuS domain protein	83	58.4507
Cluster_4246	vapB	antitoxin VapB	81	57.0423
Cluster_4247	vapC	tRNA(fMet)-specific endonuclease VapC	81	57.0423
Cluster_9583		putative membrane protein	78	54.9296
Cluster_16059		putative membrane protein	74	52.1127
Cluster_5585		phage tail fibre repeat family protein	73	51.4085
Cluster_6044		putative membrane protein	66	46.4789
Cluster_3548		outer membrane insertion C-terminal signal domain protein	62	43.662
Cluster_2974		conserved hypothetical protein	56	39.4366
Cluster_2975		conserved hypothetical protein	56	39.4366
Cluster_2970		type I restriction modification DNA specificity domain protein	55	38.7324
Cluster_8190		type I restriction modification DNA specificity domain protein	55	38.7324
Cluster_13631		conserved hypothetical protein	55	38.7324
Cluster_4286		H-NS histone family protein	54	38.0282
Cluster_2972		type I restriction enzyme R N terminus family protein	54	38.0282
Cluster_2973		conserved hypothetical protein	54	38.0282
Cluster_2976		ParB-like nuclease domain protein	54	38.0282
Cluster_2978		conserved hypothetical protein	54	38.0282
Cluster_2979		AAA domain protein	54	38.0282
Cluster_2964		D-fructose-responsive transcription factor family protein	54	38.0282
Cluster_2983		conserved hypothetical protein	54	38.0282
Cluster_2985		type VI secretion lipofamily protein	54	38.0282
Cluster_2986		conserved hypothetical protein	54	38.0282
Cluster_2987		conserved hypothetical protein	54	38.0282
Cluster_2988		putative type VI secretion protein	54	38.0282
Cluster_2989		ImpA-related N-terminal family protein	54	38.0282
Cluster_2991		conserved hypothetical protein	54	38.0282
Cluster_2965	scrB	sucrose-6-phosphate hydrolase	54	38.0282
Cluster_2994		conserved hypothetical protein	54	38.0282
Cluster_2995		rhs element Vgr family protein	54	38.0282
Cluster_2996		putative membrane protein	54	38.0282
Cluster_2997		conserved hypothetical protein	54	38.0282
Cluster_2998	clpV	type VI secretion ATPase, ClpV1 family	54	38.0282
Cluster_3000		OmpA family protein	54	38.0282
Cluster_2966		PTS system, sucrose-specific IIBC component	54	38.0282
Cluster_3001		putative type VI secretion protein	54	38.0282
Cluster_3002		conserved hypothetical protein	54	38.0282
Cluster_2967	scrY	sucrose porin	54	38.0282
Cluster_3009		hypothetical protein	54	38.0282
Cluster_3010		conserved hypothetical protein	54	38.0282
Cluster_2968		pfkB carbohydrate kinase family protein	54	38.0282
Cluster_2969		conserved hypothetical protein	54	38.0282
Cluster_2971		eco57I restriction-modification methylase family protein	54	38.0282
Cluster_6024		perC transcriptional activator family protein	54	38.0282
Cluster_7795		conserved hypothetical protein	54	38.0282
Cluster_9312		conserved hypothetical protein	54	38.0282
Cluster_9313		conserved hypothetical protein	54	38.0282
Cluster_11913		conserved hypothetical protein	54	38.0282
Cluster_12901		conserved hypothetical protein	54	38.0282
Cluster_12903		intracellular multiplication and human macrophage-killing family protein	54	38.0282
Cluster_12906		conserved hypothetical protein	54	38.0282
Cluster_12999		conserved hypothetical protein	54	38.0282
Cluster_20553		conserved hypothetical protein	54	38.0282
Cluster_2992		PAAR motif family protein	53	37.3239
Cluster_12904		phosphoadenosine phosphosulfate reductase family protein	53	37.3239
Cluster_14394		hypothetical protein	53	37.3239
Cluster_2977		conserved hypothetical protein	52	36.6197
Cluster_2990		intracellular multiplication and human macrophage-killing family protein	52	36.6197
Cluster_14393		conserved hypothetical protein	52	36.6197
Cluster_5586		conserved hypothetical protein	48	33.8028
Cluster_5587		conserved hypothetical protein	48	33.8028
Cluster_14390		conserved hypothetical protein	47	33.0986
Cluster_5623		conserved hypothetical protein	46	32.3944
Cluster_11301		conserved hypothetical protein	46	32.3944
Cluster_11302		conserved hypothetical protein	46	32.3944
Cluster_5588		conserved hypothetical protein	44	30.9859
Cluster_5589		conserved hypothetical protein	44	30.9859
Cluster_20541		TPR repeat family protein	44	30.9859
Cluster_21666		conserved hypothetical protein	44	30.9859
Cluster_11911		conserved hypothetical protein	43	30.2817
Cluster_2993		conserved hypothetical protein	34	23.9437
Cluster_9281		conserved hypothetical protein	34	23.9437
Cluster_9284		conserved hypothetical protein	34	23.9437
Cluster_9285		conserved hypothetical protein	34	23.9437
Cluster_9286		conserved hypothetical protein	34	23.9437
Cluster_2234		phage tail fibre repeat family protein	30	21.1268
Cluster_6391		transposase IS66 family protein	30	21.1268
Cluster_5574		conserved hypothetical protein	29	20.4225
Cluster_5575		AAA domain protein	29	20.4225
Cluster_5576		conserved hypothetical protein	29	20.4225
Cluster_5577	dcm	DNA (cytosine-5-)-methyltransferase family protein	29	20.4225
Cluster_11719		reverse transcriptase family protein	27	19.0141
Cluster_11720		hypothetical protein	27	19.0141
Cluster_5597		conserved hypothetical protein	25	17.6056
Cluster_5598		conserved hypothetical protein	25	17.6056
Cluster_5599		conserved hypothetical protein	25	17.6056
Cluster_5600		prophage CP4-57 regulatory family protein	25	17.6056
Cluster_6054		conserved hypothetical protein	25	17.6056
Cluster_21361		conserved hypothetical protein	25	17.6056
Cluster_5593		conserved hypothetical protein	24	16.9014
Cluster_5594		hypothetical protein	24	16.9014
Cluster_5595		competence CoiA-like family protein	24	16.9014
Cluster_5596		conserved hypothetical protein	24	16.9014
Cluster_5601		conserved hypothetical protein	24	16.9014
Cluster_5591		firmicute plasmid replication family protein	24	16.9014
Cluster_5592		conserved hypothetical protein	24	16.9014
Cluster_12432		conserved hypothetical protein	24	16.9014
Cluster_21736		conserved hypothetical protein	24	16.9014
Cluster_21737		competence CoiA-like family protein	24	16.9014
Cluster_21735		conserved hypothetical protein	24	16.9014
Cluster_22172		conserved hypothetical protein	24	16.9014
Cluster_5651		putative SpnT	23	16.1972
Cluster_5650		DNA methylase family protein	23	16.1972
Cluster_12799		hypothetical protein	23	16.1972
Cluster_5642		conserved hypothetical protein	22	15.493
Cluster_5643		conserved hypothetical protein	22	15.493
Cluster_5644		conjugal transfer TraD family protein	22	15.493
Cluster_5645		prepilin-type N-terminal cleavage/methylation domain protein	22	15.493
Cluster_5646		prepilin-type N-terminal cleavage/methylation domain protein	22	15.493
Cluster_5647		prepilin-type N-terminal cleavage/methylation domain protein	22	15.493
Cluster_5648		prepilin-type N-terminal cleavage/methylation -containing domain protein	22	15.493
Cluster_5657		hypothetical protein	22	15.493
Cluster_5658		lipopolysaccharide kinase family protein	22	15.493
Cluster_12433		putative type III restriction system endonuclease	22	15.493
Cluster_13758		conserved hypothetical protein	22	15.493
Cluster_15711		putative membrane protein	22	15.493
Cluster_20083		putative membrane protein	22	15.493
Cluster_11283		conserved hypothetical protein	22	15.493
Cluster_4476		CobQ/CobB/MinD/ParA nucleotide binding domain protein	21	14.7887
Cluster_4477		conserved hypothetical protein	21	14.7887
Cluster_4478	parM	plasmid segregation protein ParM	21	14.7887
Cluster_5637		phage integrase family protein	21	14.7887
Cluster_5638		conserved hypothetical protein	21	14.7887
Cluster_5640		conserved hypothetical protein	21	14.7887
Cluster_5662		putative DNA-binding protein	21	14.7887
Cluster_5667		NIPSNAP family protein	21	14.7887
Cluster_5677		putative DNA-directed RNA polymerase beta subunit	21	14.7887
Cluster_5678		putative membrane protein	21	14.7887
Cluster_5679		TIR domain protein	21	14.7887
Cluster_5680		conserved hypothetical protein	21	14.7887
Cluster_5681		helix-turn-helix family protein	21	14.7887
Cluster_5682		reverse transcriptase family protein	21	14.7887
Cluster_10169		reverse transcriptase family protein	21	14.7887
Cluster_10171		conserved hypothetical protein	21	14.7887
Cluster_12676		conserved hypothetical protein	21	14.7887
Cluster_12677		reverse transcriptase family protein	21	14.7887
Cluster_12678		reverse transcriptase family protein	21	14.7887
Cluster_12716		SEC-C motif family protein	21	14.7887
Cluster_12717		nuclease-related domain protein	21	14.7887
Cluster_12718		HNH endonuclease family protein	21	14.7887
Cluster_12719		conserved hypothetical protein	21	14.7887
Cluster_12720		conserved hypothetical protein	21	14.7887
Cluster_12721		conserved hypothetical protein	21	14.7887
Cluster_12742		conserved hypothetical protein	21	14.7887
Cluster_12747		putative transposase for transposon Tn5	21	14.7887
Cluster_12748		putative sT52 protein	21	14.7887
Cluster_12659		putative protein gop	21	14.7887
Cluster_12660		beta family protein	21	14.7887
Cluster_12663		transposase family protein	21	14.7887
Cluster_12661		putative protein cII	21	14.7887
Cluster_12765		conserved hypothetical protein	21	14.7887
Cluster_13451		reverse transcriptase family protein	21	14.7887
Cluster_15324		methyltransferase domain protein	21	14.7887
Cluster_15987		nuclease-related domain protein	21	14.7887
Cluster_16677		putative protein gop	21	14.7887
Cluster_19231		conserved hypothetical protein	21	14.7887
Cluster_11241		bacterial regulatory, gntR family protein	21	14.7887
Cluster_11242		phosphoenolpyruvate-dependent sugar phosphotransferase system, EIIA 2 family protein	21	14.7887
Cluster_11243		PTS system, Lactose/Cellobiose specific IIB subunit	21	14.7887
Cluster_11244		PTS system sugar-specific permease component family protein	21	14.7887
Cluster_11245		FGGY family of carbohydrate kinase, N-terminal domain protein	21	14.7887
Cluster_11246	FruB	phosphotransferase system, HPr-related proteins	21	14.7887
Cluster_11247		ketose-bisphosphate aldolase family protein	21	14.7887
Cluster_11278		gene 25-like lysozyme family protein	21	14.7887
Cluster_11279		type VI secretion lipofamily protein	21	14.7887
Cluster_11280		conserved hypothetical protein	21	14.7887
Cluster_11281		conserved hypothetical protein	21	14.7887
Cluster_11282		conserved hypothetical protein	21	14.7887
Cluster_11516		transposase family protein	21	14.7887
Cluster_11585		PTS system sugar-specific permease component family protein	21	14.7887
Cluster_11586		PTS system sugar-specific permease component family protein	21	14.7887
Cluster_11295		conserved hypothetical protein	21	14.7887
Cluster_11296		conserved hypothetical protein	21	14.7887
Cluster_11297	eco57IBM	modification methylase Eco57IB	21	14.7887
Cluster_11298		conserved hypothetical protein	21	14.7887
Cluster_11300		conserved hypothetical protein	21	14.7887
Cluster_19827		type VI secretion lipofamily protein	21	14.7887
Cluster_23254		putative transposase, IS4 Familly	21	14.7887
Cluster_23255		putative transposase for transposon Tn5	21	14.7887
Cluster_5661		reverse transcriptase family protein	20	14.0845
Cluster_4507		putative surface exclusion protein	19	13.3803
Cluster_4312		divergent AAA domain protein	19	13.3803
Cluster_4313		conserved hypothetical protein	19	13.3803
Cluster_4314		conserved hypothetical protein	19	13.3803
Cluster_4531		conserved hypothetical protein	19	13.3803
Cluster_4532		conserved hypothetical protein	19	13.3803
Cluster_4323		phage integrase	19	13.3803
Cluster_4324		conserved hypothetical protein	19	13.3803
Cluster_4325		prophage CP4-57 regulatory family protein	19	13.3803
Cluster_4326		antA/AntB antirepressor family protein	19	13.3803
Cluster_4327		conserved hypothetical protein	19	13.3803
Cluster_4329		conserved hypothetical protein	19	13.3803
Cluster_4330		conserved hypothetical protein	19	13.3803
Cluster_4331		conserved hypothetical protein	19	13.3803
Cluster_4334		putative membrane protein	19	13.3803
Cluster_4336		PerC transcriptional activator family protein	19	13.3803
Cluster_4337		conserved hypothetical protein	19	13.3803
Cluster_4338		conserved hypothetical protein	19	13.3803
Cluster_4339		conserved hypothetical protein	19	13.3803
Cluster_6519		conserved hypothetical protein	19	13.3803
Cluster_7949		conjugal transfer/type IV secretion DotA/TraY family protein	19	13.3803
Cluster_12787		replication regulatory RepB family protein	19	13.3803
Cluster_4502		putative membrane protein	18	12.6761
Cluster_21486		putative DNA-directed RNA polymerase beta subunit	18	12.6761
Cluster_11510		methyltransferase domain protein	18	12.6761
Cluster_6902		conjugal transfer/type IV secretion DotA/TraY family protein	17	11.9718
Cluster_12789		conserved hypothetical protein	17	11.9718
Cluster_18053	tehB	tellurite resistance protein B	17	11.9718
Cluster_6493		flagellin N-methylase family protein	16	11.2676
Cluster_6520		conserved hypothetical protein	16	11.2676
Cluster_6521		conserved hypothetical protein	16	11.2676
Cluster_6911		conserved hypothetical protein	16	11.2676
Cluster_9300		wxcM-like, C-terminal family protein	16	11.2676
Cluster_9301	rfbC	dTDP-4-dehydrorhamnose 3,5-epimerase	16	11.2676
Cluster_9302		glycosyl transferase 2 family protein	16	11.2676
Cluster_9294		bacterial transferase hexapeptide family protein	16	11.2676
Cluster_9295		glycosyl transferase 2 family protein	16	11.2676
Cluster_9296		putative membrane protein	16	11.2676
Cluster_9297		putative glycosyl transferase	16	11.2676
Cluster_9298		polysaccharide biosynthesis family protein	16	11.2676
Cluster_9299		DegT/DnrJ/EryC1/StrS aminotransferase family protein	16	11.2676
Cluster_11819		conserved hypothetical protein	16	11.2676
Cluster_5614		putative surface exclusion protein ExcA	15	10.5634
Cluster_5615		haemolysin expression modulating family protein	15	10.5634
Cluster_5606		putative YafA	15	10.5634
Cluster_9448		conjugal transfer/type IV secretion DotA/TraY family protein	15	10.5634
Cluster_11662		excisionase-like family protein	15	10.5634
Cluster_12709		conserved hypothetical protein	15	10.5634
Cluster_12710		conserved hypothetical protein	15	10.5634
Cluster_12711		conserved hypothetical protein	15	10.5634
Cluster_12713		conserved hypothetical protein	15	10.5634
Cluster_12714		conserved hypothetical protein	15	10.5634
Cluster_12698		conserved hypothetical protein	15	10.5634
Cluster_12703		ash family protein	15	10.5634
Cluster_12739		putative predicted protein	15	10.5634
Cluster_12740		AAA domain protein	15	10.5634
Cluster_12781		conserved hypothetical protein	15	10.5634
Cluster_14233		bacteriophage lambda integrase, N-terminal domain protein	15	10.5634
Cluster_14235		phage integrase family protein	15	10.5634
Cluster_5986	traJ	plasmid transfer ATPase TraJ	14	9.85915
Cluster_5987		putative traK protein	14	9.85915
Cluster_5988		toprim domain protein	14	9.85915
Cluster_5989		putative traL protein	14	9.85915
Cluster_5990		macrophage killing with similarity to conjugation family protein	14	9.85915
Cluster_5991		conserved hypothetical protein	14	9.85915
Cluster_5992		putative conjugal transfer protein	14	9.85915
Cluster_5993		putative conjugal transfer protein	14	9.85915
Cluster_5994		putative conjugative transfer protein	14	9.85915
Cluster_5995		conserved hypothetical protein	14	9.85915
Cluster_5996		conserved hypothetical protein	14	9.85915
Cluster_5997		putative TraT	14	9.85915
Cluster_5998		AAA-like domain protein	14	9.85915
Cluster_5999		putative TraV	14	9.85915
Cluster_6000		putative TraW protein	14	9.85915
Cluster_6001		conserved hypothetical protein	14	9.85915
Cluster_6561	rfaL	O-antigen ligase	14	9.85915
Cluster_6562		glycosyltransferase 9 family protein	14	9.85915
Cluster_6563		conserved hypothetical protein	14	9.85915
Cluster_6564	rfaY	lipopolysaccharide core heptose(II) kinase RfaY	14	9.85915
Cluster_6565	rfaJ	lipopolysaccharide 1,2-glucosyltransferase	14	9.85915
Cluster_6566		glycosyl transferase 8 family protein	14	9.85915
Cluster_6567		glycosyl transferases group 1 family protein	14	9.85915
Cluster_6568		putative lipopolysaccharide core biosynthesis protein	14	9.85915
Cluster_6569	rfaP	lipopolysaccharide core heptose(I) kinase RfaP	14	9.85915
Cluster_6571		putative lipopolysaccharide heptosyltransferase III	14	9.85915
Cluster_6624		conserved hypothetical protein	14	9.85915
Cluster_6626	ahdIC	C.AhdI domain protein	14	9.85915
Cluster_6645		FlhB HrpN YscU SpaS family protein	14	9.85915
Cluster_6646	fliR	flagellar biosynthetic protein FliR	14	9.85915
Cluster_6647	fliP	flagellar biosynthetic protein FliP	14	9.85915
Cluster_6648		surface presentation of antigens family protein	14	9.85915
Cluster_6649		surface presentation of antigens family protein	14	9.85915
Cluster_6650		sigma-54 interaction domain protein	14	9.85915
Cluster_6651		flagellar hook-basal body complex FliE family protein	14	9.85915
Cluster_6652	fliF	flagellar M-ring protein FliF	14	9.85915
Cluster_6653		FliG C-terminal domain protein	14	9.85915
Cluster_6654		flagellar assembly FliH family protein	14	9.85915
Cluster_6655		ATPase FliI/YscN family protein	14	9.85915
Cluster_6656	fliJ	flagellar export protein FliJ	14	9.85915
Cluster_6657		cytidyltransferase-like domain protein	14	9.85915
Cluster_6658		putative lysine-N-methylase, Lateral flagellar associated protein	14	9.85915
Cluster_6659		FlgN family protein	14	9.85915
Cluster_6660	flgM	flagellar biosynthesis anti-sigma factor FlgM	14	9.85915
Cluster_6661	flgA	flagella basal body P-ring formation protein FlgA	14	9.85915
Cluster_6662	flgB	flagellar basal-body rod protein FlgB	14	9.85915
Cluster_6663	flgC	flagellar basal-body rod protein FlgC	14	9.85915
Cluster_6664		flagellar hook capping - N-terminal region family protein	14	9.85915
Cluster_6665		flagellar hook-basal body family protein	14	9.85915
Cluster_6666		flagellar hook-basal body family protein	14	9.85915
Cluster_6667	flgG	flagellar basal-body rod protein FlgG	14	9.85915
Cluster_6668		flagellar L-ring family protein	14	9.85915
Cluster_6669		flagellar P-ring family protein	14	9.85915
Cluster_6670		rod binding family protein	14	9.85915
Cluster_6671	flgK	flagellar hook-associated protein FlgK	14	9.85915
Cluster_6672	flgL	flagellar hook-associated protein 3	14	9.85915
Cluster_6673		putative lateral flagellar hook associated protein	14	9.85915
Cluster_6674		transcriptional regulatory, C terminal family protein	14	9.85915
Cluster_6675		bacterial flagellin N-terminal helical region family protein	14	9.85915
Cluster_6676		flagellar hook-associated family protein	14	9.85915
Cluster_6677		putative chaperone	14	9.85915
Cluster_6678		flagellar hook-length control FliK family protein	14	9.85915
Cluster_6679		flagellar basal body-associated FliL family protein	14	9.85915
Cluster_6680	motA	flagellar motor stator protein MotA	14	9.85915
Cluster_6701		fimbrial family protein	14	9.85915
Cluster_6458		conserved hypothetical protein	14	9.85915
Cluster_6459		region found in RelA / SpoT family protein	14	9.85915
Cluster_6460		conserved hypothetical protein	14	9.85915
Cluster_6461		conserved hypothetical protein	14	9.85915
Cluster_6469		conserved hypothetical protein	14	9.85915
Cluster_6470		conserved hypothetical protein	14	9.85915
Cluster_6471		conserved hypothetical protein	14	9.85915
Cluster_6780		FlxA-like family protein	14	9.85915
Cluster_6841		putative molybdate metabolism regulator	14	9.85915
Cluster_6842		conserved hypothetical protein	14	9.85915
Cluster_6843		WGR domain protein	14	9.85915
Cluster_6877		NACHT domain protein	14	9.85915
Cluster_6878		conserved hypothetical protein	14	9.85915
Cluster_7948		conjugal transfer/type IV secretion DotA/TraY family protein	14	9.85915
Cluster_9292		conserved hypothetical protein	14	9.85915
Cluster_11722		putative lipopolysaccharide core biosynthesis protein	14	9.85915
Cluster_11651		conserved hypothetical protein	14	9.85915
Cluster_14379		hypothetical protein	14	9.85915
Cluster_15710		hypothetical protein	14	9.85915
Cluster_16838		O-antigen ligase like membrane family protein	14	9.85915
Cluster_16839	rfaL	O-antigen ligase domain protein	14	9.85915
Cluster_20014		FliP family protein	14	9.85915
Cluster_20308		flagellar hook-associated family protein	14	9.85915
Cluster_18149		putative lateral flagellar associated protein	14	9.85915
Cluster_18497		integrase core domain protein	14	9.85915
Cluster_18845		integrase core domain protein	14	9.85915
Cluster_21543	traW	TraW domain protein	14	9.85915
Cluster_21586		hypothetical protein	14	9.85915
Cluster_21726	fliS	flagellar protein FliS	14	9.85915
Cluster_11038		putative lysine-N-methylase, Lateral flagellar associated domain protein	14	9.85915
Cluster_11039		RNA polymerase sigma factor, FliA/WhiG family protein	14	9.85915
Cluster_22006		glycosyl transferase 2 family protein	14	9.85915
Cluster_5971		putative integrase core domain protein	13	9.15493
Cluster_6462		conserved hypothetical protein	13	9.15493
Cluster_10918		hypothetical protein	13	9.15493
Cluster_11682		conserved hypothetical protein	12	8.4507
Cluster_11684		hypothetical protein	12	8.4507
Cluster_11661		bacteriophage lambda integrase, N-terminal domain protein	12	8.4507
Cluster_12772		alcohol dehydrogenase GroES-like domain protein	12	8.4507
Cluster_14234		acyltransferase family protein	12	8.4507
Cluster_11674		conserved hypothetical protein	11	7.74648
Cluster_11675		conserved hypothetical protein	11	7.74648
Cluster_11681		putative fels-2 prophage Pin	11	7.74648
Cluster_11683		acyltransferase family protein	11	7.74648
Cluster_11664		conserved hypothetical protein	11	7.74648
Cluster_11665		conserved hypothetical protein	11	7.74648
Cluster_11668		putative upf89.5	11	7.74648
Cluster_11670		conserved hypothetical protein	11	7.74648
Cluster_11671		conserved hypothetical protein	11	7.74648
Cluster_11672		conserved hypothetical protein	11	7.74648
Cluster_14275		conserved hypothetical protein	11	7.74648
Cluster_15285		helix-turn-helix domain protein	11	7.74648
Cluster_6705		hypothetical protein	10	7.04225
Cluster_6706		phage integrase family protein	10	7.04225
Cluster_6707		conserved hypothetical protein	10	7.04225
Cluster_6708		AAA domain protein	10	7.04225
Cluster_6709		bacteriophage CI repressor helix-turn-helix domain protein	10	7.04225
Cluster_6710		putative DNA-binding protein	10	7.04225
Cluster_6463		ankyrin repeats family protein	10	7.04225
Cluster_6464		putative auxiliary mobilization protein C	10	7.04225
Cluster_6466		conserved hypothetical protein	10	7.04225
Cluster_6467		cell-wall binding lipofamily protein	10	7.04225
Cluster_6468		putative transmembrane protein	10	7.04225
Cluster_11756		relaxase/Mobilisation nuclease domain protein	10	7.04225
Cluster_11708		hypothetical protein	10	7.04225
Cluster_14237		relaxase/Mobilisation nuclease domain protein	10	7.04225
Cluster_20015		FliP family protein	10	7.04225
Cluster_6002		conjugal transfer/type IV secretion DotA/TraY family protein	9	6.33803
Cluster_6610		putative ATP-dependent helicase	9	6.33803
Cluster_6611		helicase conserved C-terminal domain protein	9	6.33803
Cluster_6612		conserved hypothetical protein	9	6.33803
Cluster_6613		conserved hypothetical protein	9	6.33803
Cluster_6494		conserved hypothetical protein	9	6.33803
Cluster_6495		putative methyl-accepting chemotaxis protein	9	6.33803
Cluster_6496		DeoR-like helix-turn-helix domain protein	9	6.33803
Cluster_20559		conserved hypothetical protein	9	6.33803
Cluster_20560		conserved hypothetical protein	9	6.33803
Cluster_6003		putative exclusion-determining protein	8	5.6338
Cluster_6716		putative bacterial nucleoid DNA-binding protein	8	5.6338
Cluster_6717		conserved hypothetical protein	8	5.6338
Cluster_6718		putative colanic acid biosynthesis acetyltransferase wcaB domain protein	8	5.6338
Cluster_11772		phage integrase family protein	8	5.6338
Cluster_11775		conserved hypothetical protein	8	5.6338
Cluster_12700		helix-turn-helix domain protein	8	5.6338
Cluster_15814		putative surface exclusion protein	8	5.6338
Cluster_6014		relaxase/Mobilisation nuclease domain protein	7	4.92958
Cluster_6015	nikA	NikA protein	7	4.92958
Cluster_6018		conserved hypothetical protein	7	4.92958
Cluster_6035		TM2 domain protein	7	4.92958
Cluster_6505		conserved hypothetical protein	7	4.92958
Cluster_6506		conserved hypothetical protein	7	4.92958
Cluster_6507		helix-turn-helix family domain protein	7	4.92958
Cluster_6508		conserved hypothetical protein	7	4.92958
Cluster_6509		conserved hypothetical protein	7	4.92958
Cluster_6874		helix-turn-helix family protein	7	4.92958
Cluster_11828		conserved hypothetical protein	7	4.92958
Cluster_11743		conserved hypothetical protein	7	4.92958
Cluster_11746		N-6 DNA Methylase family protein	7	4.92958
Cluster_11747		archaeal ATPase family protein	7	4.92958
Cluster_11748		conserved hypothetical protein	7	4.92958
Cluster_11752		conserved hypothetical protein	7	4.92958
Cluster_11753		conserved hypothetical protein	7	4.92958
Cluster_11755		cytidine and deoxycytidylate deaminase zinc-binding region family protein	7	4.92958
Cluster_11764		phage DNA packaging Nu1 family protein	7	4.92958
Cluster_11765		phage Tail Collar domain protein	7	4.92958
Cluster_11771		hypothetical protein	7	4.92958
Cluster_11779		phage Tail Collar domain protein	7	4.92958
Cluster_11773		helix-turn-helix family protein	7	4.92958
Cluster_11774		putative DNA-binding protein	7	4.92958
Cluster_11792		putative toxin YpjF	7	4.92958
Cluster_11705		conserved hypothetical protein	7	4.92958
Cluster_11706		conserved hypothetical protein	7	4.92958
Cluster_11707		phage regulatory CII family protein	7	4.92958
Cluster_11812		conserved hypothetical protein	7	4.92958
Cluster_11813		conserved hypothetical protein	7	4.92958
Cluster_11842		conserved hypothetical protein	7	4.92958
Cluster_12591		conserved hypothetical protein	7	4.92958
Cluster_13024		relaxase/Mobilisation nuclease domain protein	7	4.92958
Cluster_13025	nikA	NikA protein	7	4.92958
Cluster_16931		conserved hypothetical protein	7	4.92958
Cluster_16995		bacterial transferase hexapeptide family protein	7	4.92958
Cluster_21675		EAL domain protein	7	4.92958
Cluster_6019		bacterial transferase hexapeptide family protein	6	4.22535
Cluster_7912		putative conjugative transfer protein	6	4.22535
Cluster_7913		putative conjugative transfer protein	6	4.22535
Cluster_7914		F plasmid transfer operon, TraF, family protein	6	4.22535
Cluster_7915		putative conjugative transfer protein	6	4.22535
Cluster_7918	yqiK	inner membrane protein YqiK	6	4.22535
Cluster_7919	yqiJ	inner membrane protein YqiJ	6	4.22535
Cluster_9498		phage Tail Collar domain protein	6	4.22535
Cluster_12507		conserved hypothetical protein	6	4.22535
Cluster_12807	tnpA	transposase for ISEc12 domain protein	6	4.22535
Cluster_13425		putative protein L	6	4.22535
Cluster_13426		helix-turn-helix domain protein	6	4.22535
Cluster_13628		helix-turn-helix domain protein	6	4.22535
Cluster_14402		filamentous hemagglutinin family N-terminal domain protein	6	4.22535
Cluster_15599		phosphoribosyl transferase domain protein	6	4.22535
Cluster_15498		putative cell growth regulatory protein MazE	6	4.22535
Cluster_15485		putative predicted protein	6	4.22535
Cluster_15486		prophage CP4-57 regulatory family protein	6	4.22535
Cluster_15487		ash family protein	6	4.22535
Cluster_15488		putative predicted protein	6	4.22535
Cluster_15489		putative predicted protein	6	4.22535
Cluster_15490		putative predicted protein	6	4.22535
Cluster_15491		putative predicted protein	6	4.22535
Cluster_15492		toprim-like family protein	6	4.22535
Cluster_15493		phage integrase family protein	6	4.22535
Cluster_15494		ogr/Delta-like zinc finger family protein	6	4.22535
Cluster_15495		putative predicted protein	6	4.22535
Cluster_15496		putative predicted protein	6	4.22535
Cluster_15497		pemK-like family protein	6	4.22535
Cluster_15573		wavE lipopolysaccharide synthesis family protein	6	4.22535
Cluster_15574		glycosyl transferases group 1 family protein	6	4.22535
Cluster_15575		putative membrane protein	6	4.22535
Cluster_15576		conserved hypothetical protein	6	4.22535
Cluster_15577		putative wejs	6	4.22535
Cluster_15578		putative wcnJ	6	4.22535
Cluster_15579		putative membrane protein	6	4.22535
Cluster_15589		glycosyl transferases group 1 family protein	6	4.22535
Cluster_15590		glycosyl transferases group 1 family protein	6	4.22535
Cluster_15628		putative membrane protein	6	4.22535
Cluster_15629		glycosyl transferases group 1 family protein	6	4.22535
Cluster_15630		glycosyl transferase 11 family protein	6	4.22535
Cluster_15631		glycosyl transferase 2 family protein	6	4.22535
Cluster_15632		glycosyl transferases group 1 family protein	6	4.22535
Cluster_15633	gmd	GDP-mannose 4,6-dehydratase	6	4.22535
Cluster_15634	fcl	GDP-L-fucose synthase	6	4.22535
Cluster_15635		mannose-1-phosphate guanylyltransferase/mannose-6-phosphate isomerase	6	4.22535
Cluster_15636		phosphoglucomutase/phosphomannomutase, alpha/beta/alpha domain I family protein	6	4.22535
Cluster_15637		putative membrane protein	6	4.22535
Cluster_15613		conserved hypothetical protein	6	4.22535
Cluster_15675		conserved hypothetical protein	6	4.22535
Cluster_16005		DNA recombination-mediator A family protein	6	4.22535
Cluster_16214		helicase conserved C-terminal domain protein	6	4.22535
Cluster_17949		phage major capsid, P2 family protein	6	4.22535
Cluster_10811		conserved hypothetical protein	6	4.22535
Cluster_22523		wavE lipopolysaccharide synthesis family protein	6	4.22535
Cluster_22524	wejQ	wejq domain protein	6	4.22535
Cluster_22525		glycosyl transferases group 1 family protein	6	4.22535
Cluster_7945	hba	hemoglobin subunit alpha	5	3.52113
Cluster_7927		hypothetical protein	5	3.52113
Cluster_7928		hypothetical protein	5	3.52113
Cluster_7929		hypothetical protein	5	3.52113
Cluster_7953		hypothetical protein	5	3.52113
Cluster_11692		conserved hypothetical protein	5	3.52113
Cluster_11693		phage small terminase subunit	5	3.52113
Cluster_11694		phage major capsid protein, P2 family	5	3.52113
Cluster_11695		phage capsid scaffolding (GPO) serine peptidase family protein	5	3.52113
Cluster_11696		terminase-like family protein	5	3.52113
Cluster_11697		phage portal protein, PBSX family	5	3.52113
Cluster_11698		ogr/Delta-like zinc finger family protein	5	3.52113
Cluster_11699		conserved hypothetical protein	5	3.52113
Cluster_11700		bacteriophage replication gene A family protein	5	3.52113
Cluster_11701		putative membrane protein	5	3.52113
Cluster_11702	dam	DNA adenine methylase family protein	5	3.52113
Cluster_11703		conserved hypothetical protein	5	3.52113
Cluster_11704		conserved hypothetical protein	5	3.52113
Cluster_12579		putative heamagglutinin afimbrial adhesin	5	3.52113
Cluster_13629		NYN domain protein	5	3.52113
Cluster_13766		ead/Ea22-like family protein	5	3.52113
Cluster_13875		conserved hypothetical protein	5	3.52113
Cluster_13876		DNA-sulfur modification-associated family protein	5	3.52113
Cluster_13877		conserved hypothetical protein	5	3.52113
Cluster_15254	etpA	two-partner secreted adhesin EtpA domain protein	5	3.52113
Cluster_15366		putative escherichia coli IMT2125 genomic chromosome, IMT2125	5	3.52113
Cluster_16836		conserved hypothetical protein	5	3.52113
Cluster_17008		hypothetical protein	5	3.52113
Cluster_5953		conserved hypothetical protein	4	2.8169
Cluster_6595		conserved hypothetical protein	4	2.8169
Cluster_7931	KRT6A	keratin, type II cytoskeletal 6A	4	2.8169
Cluster_7933		actin family protein	4	2.8169
Cluster_7941	Sbp	prostatic spermine-binding protein	4	2.8169
Cluster_7975	ACTB	actin, cytoplasmic 1	4	2.8169
Cluster_7970		hypothetical protein	4	2.8169
Cluster_7990		conserved hypothetical protein	4	2.8169
Cluster_7998		putative shufflon protein A	4	2.8169
Cluster_7999		putative type iv pilus domain protein	4	2.8169
Cluster_8000		phage integrase family protein	4	2.8169
Cluster_13030		conserved hypothetical protein	4	2.8169
Cluster_13031		iron-sulfur cluster-binding protein	4	2.8169
Cluster_13032		cysteine-rich domain protein	4	2.8169
Cluster_13033		transporter, lactate permease family protein	4	2.8169
Cluster_13034		putative peptide/nickel transport system substrate-binding protein	4	2.8169
Cluster_13478		hypothetical protein	4	2.8169
Cluster_13430		conserved hypothetical protein	4	2.8169
Cluster_13431		conserved hypothetical protein	4	2.8169
Cluster_13434		conserved hypothetical protein	4	2.8169
Cluster_13438		ead/Ea22-like family protein	4	2.8169
Cluster_13439		conserved hypothetical protein	4	2.8169
Cluster_13440		HNH endonuclease family protein	4	2.8169
Cluster_13429		putative DNA-directed RNA polymerase beta subunit	4	2.8169
Cluster_14292		ParB-like nuclease domain protein	4	2.8169
Cluster_14293		ParB-like nuclease domain protein	4	2.8169
Cluster_14297		conserved hypothetical protein	4	2.8169
Cluster_14298		conserved hypothetical protein	4	2.8169
Cluster_14299		prophage CP4-57 regulatory family protein	4	2.8169
Cluster_14300		phage integrase family protein	4	2.8169
Cluster_14301		site-specific recombinase, phage integrase family protein	4	2.8169
Cluster_14302		phage integrase family protein	4	2.8169
Cluster_14303		putative DNA-binding protein	4	2.8169
Cluster_14304		conserved hypothetical protein	4	2.8169
Cluster_14305		conserved hypothetical protein	4	2.8169
Cluster_14306		conserved hypothetical protein	4	2.8169
Cluster_14308		conserved hypothetical protein	4	2.8169
Cluster_14309		hypothetical protein	4	2.8169
Cluster_14310		putative membrane protein	4	2.8169
Cluster_14311		SEFIR domain protein	4	2.8169
Cluster_14312		RecF/RecN/SMC N terminal domain protein	4	2.8169
Cluster_14313		conserved hypothetical protein	4	2.8169
Cluster_14314		conserved hypothetical protein	4	2.8169
Cluster_14315		conserved hypothetical protein	4	2.8169
Cluster_14316		putative chromodomain-helicase-DNA-binding protein 1	4	2.8169
Cluster_14317		sporadically distributed, TIGR04141 family protein	4	2.8169
Cluster_14318		RepB plasmid partitioning family protein	4	2.8169
Cluster_14260		bifunctional tail protein	4	2.8169
Cluster_14261		glucosyl transferase GtrII family protein	4	2.8169
Cluster_14265		conserved hypothetical protein	4	2.8169
Cluster_14266		conserved hypothetical protein	4	2.8169
Cluster_14268		putative bacteriophage protein	4	2.8169
Cluster_14269		conserved hypothetical protein	4	2.8169
Cluster_14270		putative lytic transglycosylase, catalytic	4	2.8169
Cluster_14365		conserved hypothetical protein	4	2.8169
Cluster_14366		conserved hypothetical protein	4	2.8169
Cluster_14367		homeo-like domain protein	4	2.8169
Cluster_14368		helix-turn-helix domain protein	4	2.8169
Cluster_15661		helix-turn-helix family protein	4	2.8169
Cluster_15662		BRO family, N-terminal domain protein	4	2.8169
Cluster_15793		conserved hypothetical protein	4	2.8169
Cluster_15794		putative iron-regulated element domain protein	4	2.8169
Cluster_15996		conserved hypothetical protein	4	2.8169
Cluster_16017		KAP family P-loop domain protein	4	2.8169
Cluster_16018		conserved hypothetical protein	4	2.8169
Cluster_16019		beta family protein	4	2.8169
Cluster_16022		putative lytic transglycosylase catalytic	4	2.8169
Cluster_16023		conserved hypothetical protein	4	2.8169
Cluster_16024		phage terminase, large subunit, PBSX family	4	2.8169
Cluster_16025		putative phage terminase small subunit	4	2.8169
Cluster_16026		hypothetical protein	4	2.8169
Cluster_16028		conserved hypothetical protein	4	2.8169
Cluster_16029		putative membrane protein	4	2.8169
Cluster_16030		conserved hypothetical protein	4	2.8169
Cluster_16032		hypothetical protein	4	2.8169
Cluster_16033		conserved hypothetical protein	4	2.8169
Cluster_16034		conserved hypothetical protein	4	2.8169
Cluster_16020		hypothetical protein	4	2.8169
Cluster_16040		conserved hypothetical protein	4	2.8169
Cluster_16181		conserved hypothetical protein	4	2.8169
Cluster_16182		endonuclease relaxase, MobA/VirD2 domain protein	4	2.8169
Cluster_16183		phage Tail Collar domain protein	4	2.8169
Cluster_16194		relaxase/Mobilisation nuclease domain protein	4	2.8169
Cluster_16216		type I restriction enzyme R N terminus family protein	4	2.8169
Cluster_16217		conserved hypothetical protein	4	2.8169
Cluster_16218		conserved hypothetical protein	4	2.8169
Cluster_16220		adhesin biosynthesis transcription regulatory family protein	4	2.8169
Cluster_16211		zinc-binding dehydrogenase family protein	4	2.8169
Cluster_16212		Major Facilitator Superfamily protein	4	2.8169
Cluster_16213		hypothetical protein	4	2.8169
Cluster_16215		conserved hypothetical protein	4	2.8169
Cluster_16232		transposase IS66 family protein	4	2.8169
Cluster_16233		transposase IS66 family protein	4	2.8169
Cluster_16234		putative transposase	4	2.8169
Cluster_16228		FCD domain protein	4	2.8169
Cluster_16229		conserved hypothetical protein	4	2.8169
Cluster_16230		conserved hypothetical protein	4	2.8169
Cluster_16231		putative transposase	4	2.8169
Cluster_16687		conserved hypothetical protein	4	2.8169
Cluster_16849		recombinase family protein	4	2.8169
Cluster_16840		putative bacteriophage protein	4	2.8169
Cluster_16844		putative bacteriophage protein	4	2.8169
Cluster_16930		hypothetical protein	4	2.8169
Cluster_16992	cyoB3	cytochrome o ubiquinol oxidase domain protein	4	2.8169
Cluster_21278		homeo-like domain protein	4	2.8169
Cluster_20597	exc1	exc1 domain protein	4	2.8169
Cluster_20001	nin	nin-like domain protein	4	2.8169
Cluster_17554		L-lactate permease family protein	4	2.8169
Cluster_18265		type I restriction enzyme R N terminus family protein	4	2.8169
Cluster_18268		phage integrase family protein	4	2.8169
Cluster_18738		outer membrane autotransporter barrel domain protein	4	2.8169
Cluster_5716	htrC	heat shock protein C	3	2.11268
Cluster_6059		IstB-like ATP binding family protein	3	2.11268
Cluster_6036		conserved hypothetical protein	3	2.11268
Cluster_6594		conserved hypothetical protein	3	2.11268
Cluster_6596		transposase family protein	3	2.11268
Cluster_6609		conserved hypothetical protein	3	2.11268
Cluster_6421		ead/Ea22-like family protein	3	2.11268
Cluster_6424		caudovirales tail fibre assembly family protein	3	2.11268
Cluster_6711		phage regulatory CII family protein	3	2.11268
Cluster_6712		phage small terminase subunit	3	2.11268
Cluster_6713		baseplate J-like family protein	3	2.11268
Cluster_6714		putative orf30	3	2.11268
Cluster_6715		phage tail-collar fibre family protein	3	2.11268
Cluster_6720		conserved hypothetical protein	3	2.11268
Cluster_6721		prophage CP4-57 regulatory family protein	3	2.11268
Cluster_6722		conserved hypothetical protein	3	2.11268
Cluster_6724		DEAD/DEAH box helicase family protein	3	2.11268
Cluster_6725		conserved hypothetical protein	3	2.11268
Cluster_6827	galE	UDP-glucose 4-epimerase GalE	3	2.11268
Cluster_6828		glycosyl transferase 2 family protein	3	2.11268
Cluster_6829		glycosyl transferase 2 family protein	3	2.11268
Cluster_6830		putative membrane protein	3	2.11268
Cluster_6831		putative membrane protein	3	2.11268
Cluster_6832		glycosyl transferases group 1 family protein	3	2.11268
Cluster_6833		polysaccharide biosynthesis family protein	3	2.11268
Cluster_6834		maoC like domain protein	3	2.11268
Cluster_6835		sugar O-acyltransferase, sialic acid O-acetyltransferase NeuD family protein	3	2.11268
Cluster_6836		degT/DnrJ/EryC1/StrS aminotransferase family protein	3	2.11268
Cluster_6865		phage Tail Collar domain protein	3	2.11268
Cluster_6490		putative DNA-directed RNA polymerase beta subunit	3	2.11268
Cluster_6431		acyltransferase family protein	3	2.11268
Cluster_6432		tail spike protein	3	2.11268
Cluster_6439		conserved hypothetical protein	3	2.11268
Cluster_6441		putative oRF7	3	2.11268
Cluster_6880		putative membrane protein	3	2.11268
Cluster_6890		conserved hypothetical protein	3	2.11268
Cluster_7935	Krt13	keratin, type I cytoskeletal 13	3	2.11268
Cluster_7944	hba2	hemoglobin subunit alpha-2 domain protein	3	2.11268
Cluster_7976		LBP / BPI / CETP family, N-terminal domain protein	3	2.11268
Cluster_7978	LIPF	gastric triacylglycerol lipase	3	2.11268
Cluster_11729	parM	plasmid segregation protein ParM	3	2.11268
Cluster_11730		plasmid stability family protein	3	2.11268
Cluster_12575		IstB-like ATP binding family protein	3	2.11268
Cluster_13423		hypothetical protein	3	2.11268
Cluster_13869		conserved hypothetical protein	3	2.11268
Cluster_14241		conserved hypothetical protein	3	2.11268
Cluster_14294		resolvase, N terminal domain protein	3	2.11268
Cluster_15349		conserved hypothetical protein	3	2.11268
Cluster_15350		AAA domain protein	3	2.11268
Cluster_15369		conserved hypothetical protein	3	2.11268
Cluster_15370		conserved hypothetical protein	3	2.11268
Cluster_15427		conserved hypothetical protein	3	2.11268
Cluster_15658		conserved hypothetical protein	3	2.11268
Cluster_15659		hypothetical protein	3	2.11268
Cluster_15660		conserved hypothetical protein	3	2.11268
Cluster_15668		phosphoadenosine phosphosulfate reductase family protein	3	2.11268
Cluster_15792		putative surface exclusion protein	3	2.11268
Cluster_16187	zraS	sensor ZraS domain protein	3	2.11268
Cluster_17027		phage integrase family protein	3	2.11268
Cluster_17028		conserved hypothetical protein	3	2.11268
Cluster_17029		helix-turn-helix family protein	3	2.11268
Cluster_17030		conserved hypothetical protein	3	2.11268
Cluster_17031		putative prophage protein	3	2.11268
Cluster_17032		phage/conjugal plasmid C-4 type zinc finger, TraR family protein	3	2.11268
Cluster_17033		bacteriophage replication gene A family protein	3	2.11268
Cluster_17035		phage Tail Protein X family protein	3	2.11268
Cluster_17036		putative membrane protein	3	2.11268
Cluster_17037		phage lysozyme family protein	3	2.11268
Cluster_17038	V	baseplate assembly protein V	3	2.11268
Cluster_17039		phage Tail Collar domain protein	3	2.11268
Cluster_17040		caudovirales tail fibre assembly family protein	3	2.11268
Cluster_17042		phage P2 GpU family protein	3	2.11268
Cluster_17043		phage late control gene D family protein	3	2.11268
Cluster_20000		phosphoadenosine phosphosulfate reductase family protein	3	2.11268
Cluster_17553		conserved hypothetical protein	3	2.11268
Cluster_17914		filamentous hemagglutinin family N-terminal domain protein	3	2.11268
Cluster_10653		phage regulatory CII family protein	3	2.11268
Cluster_10654		regulatory phage cox family protein	3	2.11268
Cluster_10631		P2 phage tail completion R family protein	3	2.11268
Cluster_10632		putative lysC	3	2.11268
Cluster_10637		phage head completion family protein	3	2.11268
Cluster_10647		putative tumA	3	2.11268
Cluster_11311	tpase	transposase, ISlxx2 domain protein	3	2.11268
Cluster_11312		transposase IS116/IS110/IS902 family protein	3	2.11268
Cluster_22178		transposase family protein	3	2.11268
Cluster_5977		initiator Replication family protein	2	1.40845
Cluster_6300		helix-turn-helix domain protein	2	1.40845
Cluster_6353		hypothetical protein	2	1.40845
Cluster_6364		bacterial regulatory helix-turn-helix, AraC family protein	2	1.40845
Cluster_6365		AAA domain protein	2	1.40845
Cluster_6366		hypothetical protein	2	1.40845
Cluster_6378		conserved hypothetical protein	2	1.40845
Cluster_6396		filamentous hemagglutinin family N-terminal domain protein	2	1.40845
Cluster_7930		hypothetical protein	2	1.40845
Cluster_7937		intermediate filament family protein	2	1.40845
Cluster_7943	hbb2	hemoglobin subunit beta-2	2	1.40845
Cluster_7885		conserved hypothetical protein	2	1.40845
Cluster_7899		conserved hypothetical protein	2	1.40845
Cluster_7902		putative membrane protein	2	1.40845
Cluster_7904		putative eliminase	2	1.40845
Cluster_7905		acyltransferase family protein	2	1.40845
Cluster_7908		chitinase class I family protein	2	1.40845
Cluster_7883		putative eae-like protein	2	1.40845
Cluster_7979		hypothetical protein	2	1.40845
Cluster_7980		hypothetical protein	2	1.40845
Cluster_7967		putative PilJ	2	1.40845
Cluster_8001		conserved hypothetical protein	2	1.40845
Cluster_9444		conserved hypothetical protein	2	1.40845
Cluster_9556		BRO family, N-terminal domain protein	2	1.40845
Cluster_9579		hypothetical protein	2	1.40845
Cluster_9559		putative gp31	2	1.40845
Cluster_11576		putative transposase subunit 1	2	1.40845
Cluster_11777		phage tail fibre repeat family protein	2	1.40845
Cluster_12093		salmonella surface presentation of antigen gene type M family protein	2	1.40845
Cluster_12094		surface presentation of antigens family protein	2	1.40845
Cluster_12574		integrase core domain protein	2	1.40845
Cluster_12598		transposase family protein	2	1.40845
Cluster_12623		conserved hypothetical protein	2	1.40845
Cluster_13019		conserved hypothetical protein	2	1.40845
Cluster_13027		putative CDS10	2	1.40845
Cluster_13028		putative CDS11	2	1.40845
Cluster_13637		phage tail fibre repeat family protein	2	1.40845
Cluster_14267		putative bacteriophage protein	2	1.40845
Cluster_14385	traJ	TraJ domain protein	2	1.40845
Cluster_15426		conserved hypothetical protein	2	1.40845
Cluster_15429		HNH endonuclease family protein	2	1.40845
Cluster_15430		conserved hypothetical protein	2	1.40845
Cluster_15431		putative predicted protein	2	1.40845
Cluster_15434		putative DNA-invertase from lambdoid prophage Rac	2	1.40845
Cluster_15435		conserved hypothetical protein	2	1.40845
Cluster_15423		resolvase, N terminal domain protein	2	1.40845
Cluster_15563		conserved hypothetical protein	2	1.40845
Cluster_15564		conserved hypothetical protein	2	1.40845
Cluster_15800		UvrD/REP helicase N-terminal domain protein	2	1.40845
Cluster_16195		conserved hypothetical protein	2	1.40845
Cluster_16690		firmicute plasmid replication family protein	2	1.40845
Cluster_16837		conserved hypothetical protein	2	1.40845
Cluster_16796	rafR	HTH-type transcriptional regulator RafR	2	1.40845
Cluster_16797		outer membrane insertion C-terminal signal domain protein	2	1.40845
Cluster_16798		conserved hypothetical protein	2	1.40845
Cluster_16801		putative yozI-like protein	2	1.40845
Cluster_16802		conserved hypothetical protein	2	1.40845
Cluster_16804	istA	transposase IstA domain protein	2	1.40845
Cluster_16806		putative transposase-like factor	2	1.40845
Cluster_16807		putative adhesin domain protein	2	1.40845
Cluster_16808		putative membrane protein	2	1.40845
Cluster_16810	asrA	sulfite reductase, subunit A	2	1.40845
Cluster_16811	asrB	sulfite reductase, subunit B	2	1.40845
Cluster_16812	asrC	sulfite reductase, subunit C	2	1.40845
Cluster_16813		universal stress family protein	2	1.40845
Cluster_16814		conserved hypothetical protein	2	1.40845
Cluster_16815		helix-turn-helix domain protein	2	1.40845
Cluster_16816		conserved hypothetical protein	2	1.40845
Cluster_16817		putative membrane protein	2	1.40845
Cluster_16830		UvrD/REP helicase N-terminal domain protein	2	1.40845
Cluster_16831		transposase, YhgA-like family protein	2	1.40845
Cluster_16833		transposase IS66 family protein	2	1.40845
Cluster_16834		transposase IS116/IS110/IS902 family protein	2	1.40845
Cluster_16835		conserved hypothetical protein	2	1.40845
Cluster_16853		conserved hypothetical protein	2	1.40845
Cluster_16854		conserved hypothetical protein	2	1.40845
Cluster_16855		conserved hypothetical protein	2	1.40845
Cluster_16973		conserved hypothetical protein	2	1.40845
Cluster_16976		conserved hypothetical protein	2	1.40845
Cluster_16988		putative ATP synthase SpaL	2	1.40845
Cluster_17013		conserved hypothetical protein	2	1.40845
Cluster_20596		hypothetical protein	2	1.40845
Cluster_20654		conserved hypothetical protein	2	1.40845
Cluster_20656		surface presentation of antigens family protein	2	1.40845
Cluster_21521		putative integrase core domain protein	2	1.40845
Cluster_11406		putative phage protein	2	1.40845
Cluster_11407		putative escherichia coli IMT2125 genomic chromosome, IMT2125	2	1.40845
Cluster_11408		conserved hypothetical protein	2	1.40845
Cluster_10976		sucrose-6-phosphate hydrolase family protein	2	1.40845
Cluster_10977		H+ symporter family protein	2	1.40845
Cluster_10978	rafA	alpha-galactosidase	2	1.40845
Cluster_10731		hypothetical protein	2	1.40845
Cluster_10538		IstB-like ATP binding family protein	2	1.40845
Cluster_19660		hypothetical protein	2	1.40845
Cluster_6031		conserved hypothetical protein	1	0.704225
Cluster_6030		conserved hypothetical protein	1	0.704225
Cluster_6041	cfaB	CFA/I fimbrial subunit B	1	0.704225
Cluster_6259		transposase IS66 family protein	1	0.704225
Cluster_6263		putative deoxycytidylate deaminase domain protein	1	0.704225
Cluster_6264		replicase family protein	1	0.704225
Cluster_6265		helix-turn-helix family protein	1	0.704225
Cluster_6266		conserved hypothetical protein	1	0.704225
Cluster_6267	mbeA	DNA relaxase MbeA	1	0.704225
Cluster_6268	mbeC	mobilization protein MbeC	1	0.704225
Cluster_6269		conserved hypothetical protein	1	0.704225
Cluster_6278		putative membrane protein	1	0.704225
Cluster_6285		conserved hypothetical protein	1	0.704225
Cluster_6286		conserved hypothetical protein	1	0.704225
Cluster_6290		conserved hypothetical protein	1	0.704225
Cluster_6301		integrase core domain protein	1	0.704225
Cluster_6304		conserved hypothetical protein	1	0.704225
Cluster_6305		transposase DDE domain protein	1	0.704225
Cluster_6313		phage Tail Collar domain protein	1	0.704225
Cluster_6315		caudovirales tail fibre assembly family protein	1	0.704225
Cluster_6316		putative predicted protein	1	0.704225
Cluster_6317		resolvase, N terminal domain protein	1	0.704225
Cluster_6326		putative membrane protein	1	0.704225
Cluster_6341		conserved hypothetical protein	1	0.704225
Cluster_6342		acetyltransferase family protein	1	0.704225
Cluster_6343		hypothetical protein	1	0.704225
Cluster_6354		caudovirales tail fibre assembly family protein	1	0.704225
Cluster_6355		hypothetical protein	1	0.704225
Cluster_6361		putative protein 40A	1	0.704225
Cluster_6362		conserved hypothetical protein	1	0.704225
Cluster_6363		putative transposase domain protein	1	0.704225
Cluster_6369		helix-turn-helix family protein	1	0.704225
Cluster_6370		putative selenocysteine synthase	1	0.704225
Cluster_6224		conserved hypothetical protein	1	0.704225
Cluster_6225		conserved hypothetical protein	1	0.704225
Cluster_6226		conserved hypothetical protein	1	0.704225
Cluster_6233		conserved hypothetical protein	1	0.704225
Cluster_6238		transposase family protein	1	0.704225
Cluster_6239		hypothetical protein	1	0.704225
Cluster_6240		putative membrane protein	1	0.704225
Cluster_6241		ABC transporter family protein	1	0.704225
Cluster_6242		hlyD secretion family protein	1	0.704225
Cluster_6243		outer membrane efflux family protein	1	0.704225
Cluster_6244		FtsX-like permease family protein	1	0.704225
Cluster_6245	tnpR	transposon gamma-delta resolvase	1	0.704225
Cluster_6246		site-specific recombinase, phage integrase family domain protein	1	0.704225
Cluster_6247		phage integrase, N-terminal SAM-like domain protein	1	0.704225
Cluster_6250	parB	ParB	1	0.704225
Cluster_6252		initiator Replication family protein	1	0.704225
Cluster_6915		hypothetical protein	1	0.704225
Cluster_7934		actin family protein	1	0.704225
Cluster_7936		intermediate filament family protein	1	0.704225
Cluster_7938		resolvase, N terminal domain protein	1	0.704225
Cluster_7939		hypothetical protein	1	0.704225
Cluster_7951		putative pilj protein	1	0.704225
Cluster_7952		putative TraD	1	0.704225
Cluster_7991	Krt16	keratin, type I cytoskeletal 16	1	0.704225
Cluster_7992		hemopexin family protein	1	0.704225
Cluster_8632		helix-turn-helix domain protein	1	0.704225
Cluster_8641		conserved hypothetical protein	1	0.704225
Cluster_8642		conserved hypothetical protein	1	0.704225
Cluster_8643		tape measure domain protein	1	0.704225
Cluster_8644		hypothetical protein	1	0.704225
Cluster_8645		hypothetical protein	1	0.704225
Cluster_8646		hypothetical protein	1	0.704225
Cluster_8647		hypothetical protein	1	0.704225
Cluster_8648		hypothetical protein	1	0.704225
Cluster_8633		hypothetical protein	1	0.704225
Cluster_8634		hypothetical protein	1	0.704225
Cluster_8635		hypothetical protein	1	0.704225
Cluster_8636		hypothetical protein	1	0.704225
Cluster_8637		helix-turn-helix domain of resolvase family protein	1	0.704225
Cluster_8638		hypothetical protein	1	0.704225
Cluster_8639		phage major capsid E family protein	1	0.704225
Cluster_8640		hypothetical protein	1	0.704225
Cluster_9437		integrase core domain protein	1	0.704225
Cluster_9500		hypothetical protein	1	0.704225
Cluster_9509		hypothetical protein	1	0.704225
Cluster_9510		conserved hypothetical protein	1	0.704225
Cluster_9511	hns	DNA-binding protein H-NS	1	0.704225
Cluster_9512		putative membrane protein	1	0.704225
Cluster_9513		PilS N terminal family protein	1	0.704225
Cluster_9514		prepilin-type N-terminal cleavage/methylation domain protein	1	0.704225
Cluster_9515		hypothetical protein	1	0.704225
Cluster_9516		hypothetical protein	1	0.704225
Cluster_9517		hypothetical protein	1	0.704225
Cluster_9518		conserved hypothetical protein	1	0.704225
Cluster_9501		helix-turn-helix family protein	1	0.704225
Cluster_9519		conserved hypothetical protein	1	0.704225
Cluster_9520		putative membrane protein	1	0.704225
Cluster_9521		hypothetical protein	1	0.704225
Cluster_9522		hypothetical protein	1	0.704225
Cluster_9523		conserved hypothetical protein	1	0.704225
Cluster_9524	umuD	protein UmuD	1	0.704225
Cluster_9525		AAA ATPase domain protein	1	0.704225
Cluster_9526		hypothetical protein	1	0.704225
Cluster_9527		hypothetical protein	1	0.704225
Cluster_9528		hypothetical protein	1	0.704225
Cluster_9502		conserved hypothetical protein	1	0.704225
Cluster_9529	dam	DNA adenine methylase family protein	1	0.704225
Cluster_9530		ankyrin repeats family protein	1	0.704225
Cluster_9531		ankyrin repeat family protein	1	0.704225
Cluster_9532		ankyrin repeats family protein	1	0.704225
Cluster_9533		hypothetical protein	1	0.704225
Cluster_9534		hypothetical protein	1	0.704225
Cluster_9535		hypothetical protein	1	0.704225
Cluster_9536		hypothetical protein	1	0.704225
Cluster_9537		hypothetical protein	1	0.704225
Cluster_9538		conserved hypothetical protein	1	0.704225
Cluster_9503		hypothetical protein	1	0.704225
Cluster_9539		CobQ/CobB/MinD/ParA nucleotide binding domain protein	1	0.704225
Cluster_9540		hypothetical protein	1	0.704225
Cluster_9541		hypothetical protein	1	0.704225
Cluster_9542		hypothetical protein	1	0.704225
Cluster_9543		conjugal transfer/type IV secretion DotA/TraY family protein	1	0.704225
Cluster_9544		hypothetical protein	1	0.704225
Cluster_9545		hypothetical protein	1	0.704225
Cluster_9546		putative membrane protein	1	0.704225
Cluster_9547		prepilin-type N-terminal cleavage/methylation domain protein	1	0.704225
Cluster_9548		conserved hypothetical protein	1	0.704225
Cluster_9504		hypothetical protein	1	0.704225
Cluster_9549		hypothetical protein	1	0.704225
Cluster_9550		hypothetical protein	1	0.704225
Cluster_9551		hypothetical protein	1	0.704225
Cluster_9552		conserved hypothetical protein	1	0.704225
Cluster_9553		hypothetical protein	1	0.704225
Cluster_9554		hypothetical protein	1	0.704225
Cluster_9505		conserved hypothetical protein	1	0.704225
Cluster_9506		hypothetical protein	1	0.704225
Cluster_9507		conserved hypothetical protein	1	0.704225
Cluster_9508		hypothetical protein	1	0.704225
Cluster_9595		plasmid maintenance system killer family protein	1	0.704225
Cluster_9596	higA	addiction module antidote protein, HigA family	1	0.704225
Cluster_9593		DNA methylase family protein	1	0.704225
Cluster_9594		CfrBI restriction endonuclease family protein	1	0.704225
Cluster_10384		hypothetical protein	1	0.704225
Cluster_10385		ABC transporter family protein	1	0.704225
Cluster_10386		biotin-lipoyl like family protein	1	0.704225
Cluster_10387		hypothetical protein	1	0.704225
Cluster_10388		hypothetical protein	1	0.704225
Cluster_11525		integrase core domain protein	1	0.704225
Cluster_11865		hypothetical protein	1	0.704225
Cluster_11880		filamentous hemagglutinin family N-terminal domain protein	1	0.704225
Cluster_12563		Major Facilitator Superfamily protein	1	0.704225
Cluster_12564		alpha/beta hydrolase family protein	1	0.704225
Cluster_12565		LysR substrate binding domain protein	1	0.704225
Cluster_12087		conserved hypothetical protein	1	0.704225
Cluster_12088	invF	invasion protein InvF	1	0.704225
Cluster_12089		type III secretion outer membrane pore, YscC/HrcC family	1	0.704225
Cluster_12090		type III secretion regulator YopN/LcrE/InvE/MxiC	1	0.704225
Cluster_12091	invA	invasion protein InvA	1	0.704225
Cluster_12092		putative ATP synthase SpaL	1	0.704225
Cluster_12079		bacterial extracellular solute-binding, 7 family protein	1	0.704225
Cluster_12082		oxidoreductase FAD-binding domain protein	1	0.704225
Cluster_12083		conserved hypothetical protein	1	0.704225
Cluster_12084		flavodoxin-like fold family protein	1	0.704225
Cluster_12085		bacterial regulatory helix-turn-helix, LysR family protein	1	0.704225
Cluster_12570		gram-negative pili assembly chaperone, N-terminal domain protein	1	0.704225
Cluster_12571	caf1A	F1 capsule-anchoring protein	1	0.704225
Cluster_12572	afaD	protein AfaD	1	0.704225
Cluster_12573		putative aggregative adherence fimbriae V	1	0.704225
Cluster_12099		type I secretion outer membrane, TolC family protein	1	0.704225
Cluster_12100		type I secretion C-terminal target domain protein	1	0.704225
Cluster_12101		type I secretion system ATPase family protein	1	0.704225
Cluster_12102		type I secretion membrane fusion, HlyD family protein	1	0.704225
Cluster_12103		conserved hypothetical protein	1	0.704225
Cluster_12104		putative lipoprotein	1	0.704225
Cluster_12105		yadA-like C-terminal region family protein	1	0.704225
Cluster_12106		putative predicted protein	1	0.704225
Cluster_12583		C-S lyase family protein	1	0.704225
Cluster_12584	nhaC	na+/H+ antiporter NhaC	1	0.704225
Cluster_12108		conserved hypothetical protein	1	0.704225
Cluster_12117		conserved hypothetical protein	1	0.704225
Cluster_12109		conserved hypothetical protein	1	0.704225
Cluster_12121		ribbon-helix-helix, CopG family protein	1	0.704225
Cluster_12122		acetyltransferase domain protein	1	0.704225
Cluster_12593		putative membrane protein	1	0.704225
Cluster_12596		hypothetical protein	1	0.704225
Cluster_12597		conserved hypothetical protein	1	0.704225
Cluster_12599		phage DNA packaging Nu1 family protein	1	0.704225
Cluster_12125		aldo/keto reductase family protein	1	0.704225
Cluster_12126		aldo/keto reductase family protein	1	0.704225
Cluster_12127		bacterial regulatory helix-turn-helix, LysR family protein	1	0.704225
Cluster_12128		LysR substrate binding domain protein	1	0.704225
Cluster_12129		dienelactone hydrolase family protein	1	0.704225
Cluster_12130		NADH:flavin oxidoreductase / NADH oxidase family protein	1	0.704225
Cluster_12132		Major Facilitator Superfamily protein	1	0.704225
Cluster_12133		conserved hypothetical protein	1	0.704225
Cluster_12134		LysR substrate binding domain protein	1	0.704225
Cluster_12135		conserved hypothetical protein	1	0.704225
Cluster_12136		conserved hypothetical protein	1	0.704225
Cluster_12137		conserved hypothetical protein	1	0.704225
Cluster_12138		marc integral membrane family protein	1	0.704225
Cluster_12139		winged helix-turn-helix DNA-binding family protein	1	0.704225
Cluster_12140		drug resistance transporter, Bcr/CflA subfamily protein	1	0.704225
Cluster_12141		efflux transporter, outer membrane factor (OMF) lipo, NodT family protein	1	0.704225
Cluster_12142		RND transporter, hydrophobe/amphiphile efflux-1 family protein	1	0.704225
Cluster_12143		efflux transporter, RND family, MFP subunit	1	0.704225
Cluster_12144		bacterial regulatory, tetR family protein	1	0.704225
Cluster_12145		conserved hypothetical protein	1	0.704225
Cluster_12146		putative lipoprotein	1	0.704225
Cluster_12604		putative dLP12 prophage recombinase	1	0.704225
Cluster_12609		conserved hypothetical protein	1	0.704225
Cluster_12610		conserved hypothetical protein	1	0.704225
Cluster_12152		glycosyl transferase 2 family protein	1	0.704225
Cluster_12153		nucleotide sugar dehydrogenase family protein	1	0.704225
Cluster_12154	kfoC	chondroitin synthase	1	0.704225
Cluster_12155		conserved hypothetical protein	1	0.704225
Cluster_12156	galE	UDP-glucose 4-epimerase GalE	1	0.704225
Cluster_12157		AAA domain protein	1	0.704225
Cluster_12616		conserved hypothetical protein	1	0.704225
Cluster_12164		conserved hypothetical protein	1	0.704225
Cluster_12165		conserved hypothetical protein	1	0.704225
Cluster_12166		type VI secretion system effector, Hcp1 family protein	1	0.704225
Cluster_12167		cupin domain protein	1	0.704225
Cluster_12168		efflux transporter, RND family, MFP subunit	1	0.704225
Cluster_12169		H+ antiporter-2 family protein	1	0.704225
Cluster_12171		autotransporter beta-domain protein	1	0.704225
Cluster_12172		hypothetical protein	1	0.704225
Cluster_12173		conserved hypothetical protein	1	0.704225
Cluster_12174		conserved hypothetical protein	1	0.704225
Cluster_12175		conserved hypothetical protein	1	0.704225
Cluster_12176		bacterial Ig-like domain family protein	1	0.704225
Cluster_12184		PRD domain protein	1	0.704225
Cluster_12185	fruA	PTS system, fructose subfamily, IIA component domain protein	1	0.704225
Cluster_12186		PTS system, Fru family, IIB component domain protein	1	0.704225
Cluster_12187		PTS system, Fru family, IIC component domain protein	1	0.704225
Cluster_12188		fructose-bisphosphate aldolase class-II family protein	1	0.704225
Cluster_12189		ketose-bisphosphate aldolase family protein	1	0.704225
Cluster_12177		transcriptional regulatory, C terminal family protein	1	0.704225
Cluster_12190		ROK family protein	1	0.704225
Cluster_12191		conserved hypothetical protein	1	0.704225
Cluster_12178		invasion plasmid antigen IpaD family protein	1	0.704225
Cluster_12179		conserved hypothetical protein	1	0.704225
Cluster_12180		conserved hypothetical protein	1	0.704225
Cluster_12181		conserved hypothetical protein	1	0.704225
Cluster_12182		type III secretion low calcium response chaperone LcrH/SycD	1	0.704225
Cluster_12003		fimbrial family protein	1	0.704225
Cluster_11994		conserved hypothetical protein	1	0.704225
Cluster_11995		conserved hypothetical protein	1	0.704225
Cluster_11996		bacterial regulatory helix-turn-helix, LysR family protein	1	0.704225
Cluster_11997		sugar (and other) transporter family protein	1	0.704225
Cluster_12629		conserved hypothetical protein	1	0.704225
Cluster_12630		putative RHS domain protein	1	0.704225
Cluster_12193		conserved hypothetical protein	1	0.704225
Cluster_12194		molybdenum-pterin binding domain protein	1	0.704225
Cluster_12195		conserved hypothetical protein	1	0.704225
Cluster_12199		shET2 enterotoxin, N-terminal region family protein	1	0.704225
Cluster_12196		pentapeptide repeats family protein	1	0.704225
Cluster_12200		conserved hypothetical protein	1	0.704225
Cluster_12197		pentapeptide repeats family protein	1	0.704225
Cluster_12201		conserved hypothetical protein	1	0.704225
Cluster_12202		putative predicted protein	1	0.704225
Cluster_12203		helix-turn-helix family protein	1	0.704225
Cluster_12204		conserved hypothetical protein	1	0.704225
Cluster_12206		putative membrane protein	1	0.704225
Cluster_12211		fimbrial family protein	1	0.704225
Cluster_12214	dsbI	protein-disulfide oxidoreductase DsbI	1	0.704225
Cluster_12215	dsbL	thiol:disulfide interchange protein DsbL	1	0.704225
Cluster_12216	asst	arylsulfate sulfotransferase	1	0.704225
Cluster_12217		TonB-dependent siderophore receptor family protein	1	0.704225
Cluster_12218		ABC transporter family protein	1	0.704225
Cluster_12219		FecCD transport family protein	1	0.704225
Cluster_12220		FecCD transport family protein	1	0.704225
Cluster_12221		periplasmic binding family protein	1	0.704225
Cluster_12222		SIS domain protein	1	0.704225
Cluster_12212		conserved hypothetical protein	1	0.704225
Cluster_12226	relE	mRNA interferase RelE	1	0.704225
Cluster_12227	relB	antitoxin RelB	1	0.704225
Cluster_12228		phage Tail Collar domain protein	1	0.704225
Cluster_12638		hypothetical protein	1	0.704225
Cluster_12241		putative 5'-nucleotidase	1	0.704225
Cluster_12242		5'-nucleotidase, C-terminal domain protein	1	0.704225
Cluster_12244	araD	L-ribulose-5-phosphate 4-epimerase	1	0.704225
Cluster_12245		DeoR C terminal sensor domain protein	1	0.704225
Cluster_12246		periplasmic binding domain protein	1	0.704225
Cluster_12247		ABC transporter family protein	1	0.704225
Cluster_12248		branched-chain amino acid transport system / permease component family protein	1	0.704225
Cluster_12249		branched-chain amino acid transport system / permease component family protein	1	0.704225
Cluster_12250		xylose isomerase-like TIM barrel family protein	1	0.704225
Cluster_12251	lyx	L-xylulose/3-keto-L-gulonate kinase	1	0.704225
Cluster_12240		conserved hypothetical protein	1	0.704225
Cluster_12252	fhuA	ferrichrome-iron receptor	1	0.704225
Cluster_12253		periplasmic binding family protein	1	0.704225
Cluster_12254		FecCD transport family protein	1	0.704225
Cluster_12255		ABC transporter family protein	1	0.704225
Cluster_12256		methyltransferase domain protein	1	0.704225
Cluster_12257		quinolinate phosphoribosyl transferase, C-terminal domain protein	1	0.704225
Cluster_12258		TonB dependent receptor family protein	1	0.704225
Cluster_12259		conserved hypothetical protein	1	0.704225
Cluster_12260		leucine Rich repeats family protein	1	0.704225
Cluster_12018		restriction endonuclease family protein	1	0.704225
Cluster_12019		N-6 DNA Methylase family protein	1	0.704225
Cluster_12020		type I restriction modification DNA specificity domain protein	1	0.704225
Cluster_12021	hsdR	type I site-specific deoxyribonuclease, HsdR family protein	1	0.704225
Cluster_12007		hypothetical protein	1	0.704225
Cluster_12008		conserved hypothetical protein	1	0.704225
Cluster_12009		pentapeptide repeats family protein	1	0.704225
Cluster_12010		CcdB family protein	1	0.704225
Cluster_12011		CcdB family protein	1	0.704225
Cluster_12012		post-segregation antitoxin CcdA family protein	1	0.704225
Cluster_12013		fimbrial family protein	1	0.704225
Cluster_12014		gram-negative pili assembly chaperone, N-terminal domain protein	1	0.704225
Cluster_12261		conserved hypothetical protein	1	0.704225
Cluster_12262		putative predicted protein	1	0.704225
Cluster_12263		putative predicted protein	1	0.704225
Cluster_12264		putative predicted protein	1	0.704225
Cluster_12265		conserved hypothetical protein	1	0.704225
Cluster_12266		conserved hypothetical protein	1	0.704225
Cluster_12267		putative predicted protein	1	0.704225
Cluster_12268	mamA	methylaspartate mutase, S subunit	1	0.704225
Cluster_12269		conserved hypothetical family protein	1	0.704225
Cluster_12270		methylaspartate mutase, E subunit	1	0.704225
Cluster_12271		methylaspartate ammonia-lyase	1	0.704225
Cluster_12272		conserved hypothetical protein	1	0.704225
Cluster_12273		conserved hypothetical protein	1	0.704225
Cluster_12274		sodium:dicarboxylate symporter family protein	1	0.704225
Cluster_12275	fumA	fumarate hydratase class I, aerobic	1	0.704225
Cluster_12276	cobO	cob(I)yrinic acid a,c-diamide adenosyltransferase	1	0.704225
Cluster_12277		bacterial regulatory helix-turn-helix, LysR family protein	1	0.704225
Cluster_12280		SIR2-like domain protein	1	0.704225
Cluster_12281		conserved hypothetical protein	1	0.704225
Cluster_12282		LysR substrate binding domain protein	1	0.704225
Cluster_12283		conserved hypothetical protein	1	0.704225
Cluster_12284		DJ-1/PfpI family protein	1	0.704225
Cluster_12285		hypothetical protein	1	0.704225
Cluster_12289		conserved hypothetical protein	1	0.704225
Cluster_12290		putative metallo-hydrolase	1	0.704225
Cluster_12291		thiF family protein	1	0.704225
Cluster_12292		conserved hypothetical protein	1	0.704225
Cluster_12293		putative membrane protein	1	0.704225
Cluster_12294		conserved hypothetical protein	1	0.704225
Cluster_12307		conserved hypothetical protein	1	0.704225
Cluster_12308		ycfA-like family protein	1	0.704225
Cluster_12312		bacterial regulatory, gntR family protein	1	0.704225
Cluster_12313		alkylhydroperoxidase AhpD family core domain protein	1	0.704225
Cluster_12031		pentapeptide repeats family protein	1	0.704225
Cluster_12023		addiction module antitoxin, RelB/DinJ family	1	0.704225
Cluster_12024		addiction module toxin, RelE/StbE family protein	1	0.704225
Cluster_12026		glycosyl hydrolases 31 family protein	1	0.704225
Cluster_12028		periplasmic binding protein-like domain protein	1	0.704225
Cluster_12316		pentapeptide repeats family protein	1	0.704225
Cluster_12321	tnsA	transposon Tn7 transposition protein TnsA	1	0.704225
Cluster_12322	tnsB	transposon Tn7 transposition protein TnsB	1	0.704225
Cluster_12323	tnsC	transposon Tn7 transposition protein TnsC	1	0.704225
Cluster_12324		tniQ family protein	1	0.704225
Cluster_12334		conserved hypothetical protein	1	0.704225
Cluster_12335		conserved hypothetical protein	1	0.704225
Cluster_12336		conserved hypothetical protein	1	0.704225
Cluster_12337		transposase, YhgA-like family protein	1	0.704225
Cluster_12338		transposase, YhgA-like family protein	1	0.704225
Cluster_12339		transposase, YhgA-like family protein	1	0.704225
Cluster_12340		putative membrane protein	1	0.704225
Cluster_12341		conserved hypothetical protein	1	0.704225
Cluster_12342	pelX	pectate disaccharide-lyase	1	0.704225
Cluster_12343		Major Facilitator Superfamily protein	1	0.704225
Cluster_12326		outer membrane insertion C-terminal signal domain protein	1	0.704225
Cluster_12344		cupin domain protein	1	0.704225
Cluster_12345		enoyl-(Acyl carrier ) reductase family protein	1	0.704225
Cluster_12346	ogl	oligogalacturonate lyase	1	0.704225
Cluster_12347		putative sugar-phosphate isomerase	1	0.704225
Cluster_12327		conserved hypothetical protein	1	0.704225
Cluster_12328		EAL domain protein	1	0.704225
Cluster_12329		putative afrD	1	0.704225
Cluster_12330		gram-negative pili assembly chaperone, C-terminal domain protein	1	0.704225
Cluster_12331		type VII secretion system (T7SS), usher family protein	1	0.704225
Cluster_12332		putative aF/R1 pilin major subunit	1	0.704225
Cluster_12333		helix-turn-helix domain protein	1	0.704225
Cluster_12364		NUDIX domain protein	1	0.704225
Cluster_12365		mannose-1-phosphate guanylyltransferase/mannose-6-phosphate isomerase	1	0.704225
Cluster_12366		glycosyl transferase 2 family protein	1	0.704225
Cluster_12356		polysaccharide biosynthesis family protein	1	0.704225
Cluster_12357		glycosyl transferase 2 family protein	1	0.704225
Cluster_12358		glycosyl transferase 2 family protein	1	0.704225
Cluster_12359		putative membrane protein	1	0.704225
Cluster_12360	galE	UDP-glucose 4-epimerase GalE	1	0.704225
Cluster_12361		glycosyl transferases group 1 family protein	1	0.704225
Cluster_12362	gmd	GDP-mannose 4,6-dehydratase	1	0.704225
Cluster_12363	fcl	GDP-L-fucose synthase	1	0.704225
Cluster_12036		KAP family P-loop domain protein	1	0.704225
Cluster_12037		chaperone of endosialidase family protein	1	0.704225
Cluster_12375		PEP-utilizing enzyme, TIM barrel domain protein	1	0.704225
Cluster_12369		acetyltransferase family protein	1	0.704225
Cluster_12380		putative membrane protein	1	0.704225
Cluster_12382		conserved hypothetical protein	1	0.704225
Cluster_12391		conserved hypothetical protein	1	0.704225
Cluster_12392		conserved hypothetical protein	1	0.704225
Cluster_12397		FtsX-like permease family protein	1	0.704225
Cluster_12398		putative aatA outermembrane protein	1	0.704225
Cluster_12399		putative aatb protein	1	0.704225
Cluster_12400		ABC transporter family protein	1	0.704225
Cluster_12383	idi	isopentenyl-diphosphate delta-isomerase	1	0.704225
Cluster_12401		carbon-nitrogen hydrolase family protein	1	0.704225
Cluster_12402		putative group II intron-encoded protein LtrA	1	0.704225
Cluster_12403		reverse transcriptase family protein	1	0.704225
Cluster_12404		conserved hypothetical protein	1	0.704225
Cluster_12384		hypothetical protein	1	0.704225
Cluster_12406		transposase C of IS166 homeodomain protein	1	0.704225
Cluster_12407		transposase IS66 family protein	1	0.704225
Cluster_12385		conserved hypothetical protein	1	0.704225
Cluster_12387		conserved hypothetical protein	1	0.704225
Cluster_12388		transposase IS116/IS110/IS902 family protein	1	0.704225
Cluster_12390	cfaD	CFA/I fimbrial subunit D	1	0.704225
Cluster_12414		leucine Rich Repeat family protein	1	0.704225
Cluster_12415	ompD	outer membrane porin protein OmpD	1	0.704225
Cluster_12409		pentapeptide repeats family protein	1	0.704225
Cluster_12411		diguanylate cyclase domain protein	1	0.704225
Cluster_12412		metallo-beta-lactamase superfamily protein	1	0.704225
Cluster_12417		4-carboxymuconolactone decarboxylase	1	0.704225
Cluster_12418		antibiotic biosynthesis monooxygenase family protein	1	0.704225
Cluster_12419		aldo/keto reductase family protein	1	0.704225
Cluster_12420		flavodoxin-like fold family protein	1	0.704225
Cluster_12421		amidohydrolase family protein	1	0.704225
Cluster_12424	hmuV	hemin import ATP-binding protein HmuV	1	0.704225
Cluster_12425		FecCD transport family protein	1	0.704225
Cluster_12426		NADH(P)-binding family protein	1	0.704225
Cluster_12427		conserved hypothetical protein	1	0.704225
Cluster_12428		putative heme utilization radical SAM enzyme HutW	1	0.704225
Cluster_12429		periplasmic binding family protein	1	0.704225
Cluster_12430		TonB-dependent heme/hemoglobin receptor family protein	1	0.704225
Cluster_12431	hemS	hemin transport protein HemS	1	0.704225
Cluster_12446		phage regulatory Rha family protein	1	0.704225
Cluster_12449		conserved hypothetical protein	1	0.704225
Cluster_12450	C2	repressor protein C2	1	0.704225
Cluster_12452		hypothetical protein	1	0.704225
Cluster_12453		conserved hypothetical protein	1	0.704225
Cluster_12436		conserved hypothetical protein	1	0.704225
Cluster_12437		phage antitermination Q family protein	1	0.704225
Cluster_12461		pentapeptide repeats family protein	1	0.704225
Cluster_12463		conserved hypothetical protein	1	0.704225
Cluster_12470		conserved hypothetical protein	1	0.704225
Cluster_12471		putative membrane protein	1	0.704225
Cluster_12472		conserved hypothetical protein	1	0.704225
Cluster_12482		ribulose-phosphate 3 epimerase family protein	1	0.704225
Cluster_12483		phosphoenolpyruvate-dependent sugar phosphotransferase system, EIIA 2 family protein	1	0.704225
Cluster_12484		putative sgc region protein SgcQ	1	0.704225
Cluster_12485		PTS system, galactitol-specific IIC component family protein	1	0.704225
Cluster_12486		PTS system, Lactose/Cellobiose specific IIB subunit	1	0.704225
Cluster_12487		M42 glutamyl aminopeptidase family protein	1	0.704225
Cluster_12474		class II Aldolase and Adducin N-terminal domain protein	1	0.704225
Cluster_12475		ureide permease family protein	1	0.704225
Cluster_12476		putative sugar-binding domain protein	1	0.704225
Cluster_12477		H+ symporter family protein	1	0.704225
Cluster_12478		conserved hypothetical protein	1	0.704225
Cluster_12479		putative 2-keto-3-deoxy-galactonate aldolase YagE	1	0.704225
Cluster_12480		bacterial transcriptional regulator family protein	1	0.704225
Cluster_12481		DeoR C terminal sensor domain protein	1	0.704225
Cluster_12054		conserved hypothetical protein	1	0.704225
Cluster_12056		transposase IS200 like family protein	1	0.704225
Cluster_12057		transposase, IS605 OrfB family	1	0.704225
Cluster_12055		phage integrase family protein	1	0.704225
Cluster_12490		putative prophage P4 integrase	1	0.704225
Cluster_12491		conserved hypothetical protein	1	0.704225
Cluster_12492		hypothetical protein	1	0.704225
Cluster_12493		conserved hypothetical protein	1	0.704225
Cluster_12494		hypothetical protein	1	0.704225
Cluster_12495		DEAD/DEAH box helicase family protein	1	0.704225
Cluster_12497		conserved hypothetical protein	1	0.704225
Cluster_12501		AAA domain protein	1	0.704225
Cluster_12510		conserved hypothetical protein	1	0.704225
Cluster_12519	ugpC	sn-glycerol-3-phosphate import ATP-binding protein UgpC	1	0.704225
Cluster_12520		bacterial extracellular solute-binding family protein	1	0.704225
Cluster_12521		transposase Tn5 dimerization domain protein	1	0.704225
Cluster_12522		tn3 transposase DDE domain protein	1	0.704225
Cluster_12511	kdgT	2-keto-3-deoxygluconate transporter	1	0.704225
Cluster_12512		L-PSP putative endoribonuclease	1	0.704225
Cluster_12513		dihydrodipicolinate synthetase family protein	1	0.704225
Cluster_12514		putative yigB	1	0.704225
Cluster_12515		putative oxidoreductase	1	0.704225
Cluster_12516		binding-protein-dependent transport system inner membrane component family protein	1	0.704225
Cluster_12517		binding-protein-dependent transport system inner membrane component family protein	1	0.704225
Cluster_12518	cpdA	3',5'-cyclic adenosine monophosphate phosphodiesterase CpdA	1	0.704225
Cluster_12530		fimbrial family protein	1	0.704225
Cluster_12525		fimbrial family protein	1	0.704225
Cluster_12526		conserved hypothetical protein	1	0.704225
Cluster_12527		fimbrial family protein	1	0.704225
Cluster_12528	htrE	outer membrane usher protein HtrE	1	0.704225
Cluster_12529		gram-negative pili assembly chaperone, C-terminal domain protein	1	0.704225
Cluster_12062		hypothetical protein	1	0.704225
Cluster_12065		DNA recombination-mediator A family protein	1	0.704225
Cluster_12066		ATP-dependent DNA helicase, RecQ family protein	1	0.704225
Cluster_12538		DDE_Tnp_1-associated family protein	1	0.704225
Cluster_12539		transposase DDE domain protein	1	0.704225
Cluster_12540	tnsE	transposon Tn7 transposition protein TnsE	1	0.704225
Cluster_12541		putative TnpA	1	0.704225
Cluster_12542		conserved hypothetical protein	1	0.704225
Cluster_12543		hypothetical protein	1	0.704225
Cluster_12544		putative orfX	1	0.704225
Cluster_12550		sugar (and other) transporter family protein	1	0.704225
Cluster_12551		bacterial regulatory, lacI family protein	1	0.704225
Cluster_12552		inosine-uridine preferring nucleoside hydrolase family protein	1	0.704225
Cluster_12553		MgtC family protein	1	0.704225
Cluster_12558	tetA	tetracycline resistance protein, class B	1	0.704225
Cluster_12559	tetR	tetracycline repressor protein class D	1	0.704225
Cluster_12069		putative sor-operon regulator	1	0.704225
Cluster_12070		short chain dehydrogenase family protein	1	0.704225
Cluster_12071		PTS system, mannose/fructose/sorbose family, IIA component domain protein	1	0.704225
Cluster_12072	sorB	sorbose-specific phosphotransferase enzyme IIB component	1	0.704225
Cluster_12073		PTS system, mannose/fructose/sorbose, IIC component family protein	1	0.704225
Cluster_12074		PTS system, mannose/fructose/sorbose, IID component family protein	1	0.704225
Cluster_12075		zinc-binding dehydrogenase family protein	1	0.704225
Cluster_12849	hin	DNA-invertase hin	1	0.704225
Cluster_12859		putative dihydrolipoamide acyltransferase	1	0.704225
Cluster_12861		putative protease	1	0.704225
Cluster_12869		conserved hypothetical protein	1	0.704225
Cluster_12870		bacteriophage CI repressor helix-turn-helix domain protein	1	0.704225
Cluster_12871		conserved hypothetical protein	1	0.704225
Cluster_12876		putative prophage exported protein	1	0.704225
Cluster_12877		conserved hypothetical protein	1	0.704225
Cluster_12878		conserved hypothetical protein	1	0.704225
Cluster_12879		conserved hypothetical protein	1	0.704225
Cluster_12880		conserved hypothetical protein	1	0.704225
Cluster_12885		conserved hypothetical protein	1	0.704225
Cluster_13205		reverse transcriptase family protein	1	0.704225
Cluster_13214		conserved hypothetical protein	1	0.704225
Cluster_13223		IncFII RepA family protein	1	0.704225
Cluster_13224		helix-turn-helix domain protein	1	0.704225
Cluster_13225		transcription termination factor nusG family protein	1	0.704225
Cluster_13226		conserved hypothetical protein	1	0.704225
Cluster_13227		conserved hypothetical protein	1	0.704225
Cluster_13228		transglycosylase SLT domain protein	1	0.704225
Cluster_13229		TrbC/VIRB2 family protein	1	0.704225
Cluster_13230		cagE, TrbE, VirB, component of type IV transporter system family protein	1	0.704225
Cluster_13231		type IV secretion system family protein	1	0.704225
Cluster_13232		conserved hypothetical protein	1	0.704225
Cluster_13233		TrbL/VirB6 plasmid conjugal transfer family protein	1	0.704225
Cluster_13234		putative TriF protein	1	0.704225
Cluster_13235		VirB8 family protein	1	0.704225
Cluster_13236	virB9	P-type conjugative transfer protein VirB9	1	0.704225
Cluster_13237		bacterial conjugation TrbI-like family protein	1	0.704225
Cluster_13238	virB11	P-type DNA transfer ATPase VirB11	1	0.704225
Cluster_13239		cag pathogenicity island Cag12 family protein	1	0.704225
Cluster_13240		TrbM family protein	1	0.704225
Cluster_13241		putative dopa decarboxylase protein remnant	1	0.704225
Cluster_13242		type IV secretory system Conjugative DNA transfer family protein	1	0.704225
Cluster_13216		conserved hypothetical protein	1	0.704225
Cluster_13243		putative MobC-like protein	1	0.704225
Cluster_13244		conserved hypothetical protein	1	0.704225
Cluster_13245		conserved hypothetical protein	1	0.704225
Cluster_13246		plasmid conjugative transfer PilI family protein	1	0.704225
Cluster_13247		conserved hypothetical protein	1	0.704225
Cluster_13248		CobQ/CobB/MinD/ParA nucleotide binding domain protein	1	0.704225
Cluster_13217		conserved hypothetical protein	1	0.704225
Cluster_13218		conserved hypothetical protein	1	0.704225
Cluster_13221		conserved hypothetical protein	1	0.704225
Cluster_13222		conserved hypothetical protein	1	0.704225
Cluster_13483		phage tail fibre repeat family protein	1	0.704225
Cluster_13632		putative immunoglobulin-binding regulator B domain protein	1	0.704225
Cluster_13950		conserved hypothetical protein	1	0.704225
Cluster_13957		conserved hypothetical protein	1	0.704225
Cluster_13968		conserved hypothetical protein	1	0.704225
Cluster_13969		conserved hypothetical protein	1	0.704225
Cluster_13970		conjugal transfer TraD family protein	1	0.704225
Cluster_13971		prepilin-type N-terminal cleavage/methylation domain protein	1	0.704225
Cluster_13972		prepilin-type N-terminal cleavage/methylation domain protein	1	0.704225
Cluster_13973		bacterial shufflon, N-terminal constant region family protein	1	0.704225
Cluster_13974		DNA methylase family protein	1	0.704225
Cluster_14307		relaxase/Mobilisation nuclease domain protein	1	0.704225
Cluster_14356		hypothetical protein	1	0.704225
Cluster_14914		phage tail fibre adhesin Gp38 family protein	1	0.704225
Cluster_14923		putative upf89.5 protein	1	0.704225
Cluster_15351		phage tail fibre repeat family protein	1	0.704225
Cluster_15421		phage tail fibre repeat family protein	1	0.704225
Cluster_15453		PAAR motif family protein	1	0.704225
Cluster_15508		CHAT domain protein	1	0.704225
Cluster_15505		conserved hypothetical protein	1	0.704225
Cluster_15512		conserved hypothetical protein	1	0.704225
Cluster_15513		putative membrane protein	1	0.704225
Cluster_15514		putative membrane protein	1	0.704225
Cluster_15515		hypothetical protein	1	0.704225
Cluster_15516		conserved hypothetical protein	1	0.704225
Cluster_15517		conserved hypothetical protein	1	0.704225
Cluster_15518		conserved hypothetical protein	1	0.704225
Cluster_15519		conserved hypothetical protein	1	0.704225
Cluster_15520		conserved hypothetical protein	1	0.704225
Cluster_15521		conserved hypothetical protein	1	0.704225
Cluster_15522		conserved hypothetical protein	1	0.704225
Cluster_15523		phage terminase large subunit family protein	1	0.704225
Cluster_15524		conserved hypothetical protein	1	0.704225
Cluster_15525		phage portal protein, lambda family	1	0.704225
Cluster_15526		conserved hypothetical protein	1	0.704225
Cluster_15527		conserved hypothetical protein	1	0.704225
Cluster_15528		conserved hypothetical protein	1	0.704225
Cluster_15529		chaperone of endosialidase family protein	1	0.704225
Cluster_15530		conserved hypothetical protein	1	0.704225
Cluster_15531		conserved hypothetical protein	1	0.704225
Cluster_15532		conserved hypothetical protein	1	0.704225
Cluster_15533		conserved hypothetical protein	1	0.704225
Cluster_15534		conserved hypothetical protein	1	0.704225
Cluster_15535		conserved hypothetical protein	1	0.704225
Cluster_15536		conserved hypothetical protein	1	0.704225
Cluster_15537		conserved hypothetical protein	1	0.704225
Cluster_15538		conserved hypothetical protein	1	0.704225
Cluster_15539		conserved hypothetical protein	1	0.704225
Cluster_15540		fibronectin type III family protein	1	0.704225
Cluster_15541		conserved hypothetical protein	1	0.704225
Cluster_15542		conserved hypothetical protein	1	0.704225
Cluster_15543		conserved hypothetical protein	1	0.704225
Cluster_15544		conserved hypothetical protein	1	0.704225
Cluster_15545		peptidase M15 family protein	1	0.704225
Cluster_15546		conserved hypothetical protein	1	0.704225
Cluster_15547		conserved hypothetical protein	1	0.704225
Cluster_15548		resolvase, N terminal domain protein	1	0.704225
Cluster_15549		conserved hypothetical protein	1	0.704225
Cluster_15550		conserved hypothetical protein	1	0.704225
Cluster_15551		putative phi92_gp242	1	0.704225
Cluster_15553		conserved hypothetical protein	1	0.704225
Cluster_15562		putative predicted protein	1	0.704225
Cluster_15565		conserved hypothetical protein	1	0.704225
Cluster_15566		helix-turn-helix domain protein	1	0.704225
Cluster_15567		DNA N-6-adenine-methyltransferase family protein	1	0.704225
Cluster_15568		conserved hypothetical protein	1	0.704225
Cluster_15654		hypothetical protein	1	0.704225
Cluster_15655		transglycosylase family protein	1	0.704225
Cluster_15696		conserved hypothetical protein	1	0.704225
Cluster_15702		putative tail fiber protein	1	0.704225
Cluster_15703		acyltransferase family protein	1	0.704225
Cluster_15706		helix-turn-helix family protein	1	0.704225
Cluster_15707		37-kD nucleoid-associated bacterial family protein	1	0.704225
Cluster_15708		conserved hypothetical protein	1	0.704225
Cluster_15735		hypothetical protein	1	0.704225
Cluster_15815		conserved hypothetical protein	1	0.704225
Cluster_15816		AAA domain protein	1	0.704225
Cluster_15819		KAP family P-loop domain protein	1	0.704225
Cluster_16061		transposase family protein	1	0.704225
Cluster_16062	groEL	groEL domain protein	1	0.704225
Cluster_16063		conserved hypothetical protein	1	0.704225
Cluster_16064		conserved hypothetical protein	1	0.704225
Cluster_16065	erm	rRNA adenine N-6-methyltransferase	1	0.704225
Cluster_16066		23S rRNA methylase leader peptide family protein	1	0.704225
Cluster_16201	ampC	beta-lactamase	1	0.704225
Cluster_16689		hypothetical protein	1	0.704225
Cluster_16821		conserved hypothetical protein	1	0.704225
Cluster_16825		ead/Ea22-like family protein	1	0.704225
Cluster_16827		putative DNA primase	1	0.704225
Cluster_16999		5'-nucleotidase family protein	1	0.704225
Cluster_17000	fosA	glutathione transferase FosA	1	0.704225
Cluster_17001		LysR substrate binding domain protein	1	0.704225
Cluster_17009		putative plasminogen	1	0.704225
Cluster_17010		transposase DDE domain protein	1	0.704225
Cluster_17011	Krt14	keratin, type I cytoskeletal 14	1	0.704225
Cluster_17012		hypothetical protein	1	0.704225
Cluster_17014		immunoglobulin C1-set domain protein	1	0.704225
Cluster_17015		cytochrome C and Quinol oxidase polypeptide I family protein	1	0.704225
Cluster_17016		hypothetical protein	1	0.704225
Cluster_17017	Igkc	if kappa light chain	1	0.704225
Cluster_17018		ferritin, spleen middle subunit	1	0.704225
Cluster_17019	Fabp5	fatty acid-binding protein, epidermal	1	0.704225
Cluster_17197		putative DNA-directed RNA polymerase beta subunit	1	0.704225
Cluster_17203		bacterial shufflon, N-terminal constant region family protein	1	0.704225
Cluster_21279		conserved hypothetical protein	1	0.704225
Cluster_20172		helix-turn-helix family protein	1	0.704225
Cluster_21098		conserved hypothetical protein	1	0.704225
Cluster_21099		putative predicted protein	1	0.704225
Cluster_20651		FHIPEP family protein	1	0.704225
Cluster_20652		ATP synthase alpha/beta family, nucleotide-binding domain protein	1	0.704225
Cluster_20693	fhuA	ferrichrome-iron receptor	1	0.704225
Cluster_20902		helicase conserved C-terminal domain protein	1	0.704225
Cluster_21365		conjugal transfer TraD family protein	1	0.704225
Cluster_21456		resolvase, N terminal domain protein	1	0.704225
Cluster_20035		conserved hypothetical protein	1	0.704225
Cluster_21119	intB	phage integrase	1	0.704225
Cluster_21121		bacterial shufflon, N-terminal constant region family protein	1	0.704225
Cluster_17662		integrase core domain protein	1	0.704225
Cluster_17814		AAA domain protein	1	0.704225
Cluster_18685		type VII secretion system (T7SS), usher family protein	1	0.704225
Cluster_18704		conserved hypothetical protein	1	0.704225
Cluster_18705		conserved hypothetical protein	1	0.704225
Cluster_19199		conserved hypothetical protein	1	0.704225
Cluster_19226		putative esterase domain protein	1	0.704225
Cluster_19227		esterase family protein	1	0.704225
Cluster_19393		alpha amylase, catalytic domain protein	1	0.704225
Cluster_19403		methyltransferase domain protein	1	0.704225
Cluster_19510		conserved hypothetical protein	1	0.704225
Cluster_19511		alpha amylase, N-terminal ig-like domain protein	1	0.704225
Cluster_19605		DNA packaging FI family protein	1	0.704225
Cluster_21537		helix-turn-helix family protein	1	0.704225
Cluster_21538		conserved hypothetical protein	1	0.704225
Cluster_21539		conserved hypothetical protein	1	0.704225
Cluster_21536		putative DNA-binding protein	1	0.704225
Cluster_21570		conserved hypothetical protein	1	0.704225
Cluster_21748		helicase conserved C-terminal domain protein	1	0.704225
Cluster_10541		hypothetical protein	1	0.704225
Cluster_10546		glycosyl hydrolases family 38 N-terminal domain protein	1	0.704225
Cluster_10547		conserved hypothetical protein	1	0.704225
Cluster_10548		conserved hypothetical protein	1	0.704225
Cluster_10549		sugar-specific transcriptional regulator TrmB family protein	1	0.704225
Cluster_10550		ABC transporter family protein	1	0.704225
Cluster_10551		putative glycosidase	1	0.704225
Cluster_10552		bacterial transferase hexapeptide family protein	1	0.704225
Cluster_10553		putative cymA protein	1	0.704225
Cluster_10554		bacterial extracellular solute-binding family protein	1	0.704225
Cluster_10555		binding-protein-dependent transport system inner membrane component family protein	1	0.704225
Cluster_10556		binding-protein-dependent transport system inner membrane component family protein	1	0.704225
Cluster_10557	nplT	neopullulanase	1	0.704225
Cluster_10558		tatD related DNase family protein	1	0.704225
Cluster_10559		esterase family protein	1	0.704225
Cluster_10560		conserved hypothetical protein	1	0.704225
Cluster_10561		NIF3 family protein	1	0.704225
Cluster_11072		conserved hypothetical protein	1	0.704225
Cluster_11073		conserved hypothetical protein	1	0.704225
Cluster_11074		ead/Ea22-like family protein	1	0.704225
Cluster_11055		hypothetical protein	1	0.704225
Cluster_10453		conserved hypothetical protein	1	0.704225
Cluster_11467		conserved hypothetical protein	1	0.704225
Cluster_11232		conserved hypothetical protein	1	0.704225
Cluster_11229		SPFH domain / Band 7 family protein	1	0.704225
Cluster_11315		short chain dehydrogenase family protein	1	0.704225
Cluster_11317		conserved hypothetical protein	1	0.704225
Cluster_11318		conserved hypothetical protein	1	0.704225
Cluster_10849		sigma-70, region 4 family protein	1	0.704225
Cluster_11334		helix-turn-helix family protein	1	0.704225
Cluster_21918		conserved hypothetical protein	1	0.704225
Cluster_21921		putative protein rexA	1	0.704225
Cluster_21922		putative membrane protein	1	0.704225
Cluster_21833		conserved hypothetical protein	1	0.704225
Cluster_21834		conserved hypothetical protein	1	0.704225
Cluster_21836	fliC	flagellin	1	0.704225
Cluster_21797		phage tail fibre repeat family protein	1	0.704225
Cluster_21845		conserved hypothetical protein	1	0.704225
Cluster_21854		arc-like DNA binding domain protein	1	0.704225
Cluster_21855		hypothetical protein	1	0.704225
Cluster_21856		P22_AR N-terminal domain protein	1	0.704225
Cluster_21857		transglycosylase SLT domain protein	1	0.704225
Cluster_21858		hypothetical protein	1	0.704225
Cluster_21859		conserved hypothetical protein	1	0.704225
Cluster_21860		conserved hypothetical protein	1	0.704225
Cluster_21861		conserved hypothetical protein	1	0.704225
Cluster_21862		conserved hypothetical protein	1	0.704225
Cluster_21846		conserved hypothetical protein	1	0.704225
Cluster_21863		conserved hypothetical protein	1	0.704225
Cluster_21864		conserved hypothetical protein	1	0.704225
Cluster_21865		conserved hypothetical protein	1	0.704225
Cluster_21866		conserved hypothetical protein	1	0.704225
Cluster_21867		putative gp13	1	0.704225
Cluster_21868		conserved hypothetical protein	1	0.704225
Cluster_21869		conserved hypothetical protein	1	0.704225
Cluster_21870		hypothetical protein	1	0.704225
Cluster_21871		phage head morphogenesis, SPP1 gp7 family domain protein	1	0.704225
Cluster_21872		conserved hypothetical protein	1	0.704225
Cluster_21847		conserved hypothetical protein	1	0.704225
Cluster_21873		terminase-like family protein	1	0.704225
Cluster_21874		terminase small subunit	1	0.704225
Cluster_21848		conserved hypothetical protein	1	0.704225
Cluster_21876		conserved hypothetical protein	1	0.704225
Cluster_21877		toprim-like family protein	1	0.704225
Cluster_21849		conserved hypothetical protein	1	0.704225
Cluster_21850		conserved hypothetical protein	1	0.704225
Cluster_21851		conserved hypothetical protein	1	0.704225
Cluster_21853		arc-like DNA binding domain protein	1	0.704225
Cluster_21884		bacterial regulatory helix-turn-helix, LysR family protein	1	0.704225
Cluster_21885		FAD binding domain protein	1	0.704225
Cluster_21886		CitB domain protein	1	0.704225
Cluster_21887		H+ symporter family protein	1	0.704225
Cluster_21891		conserved hypothetical protein	1	0.704225
Cluster_21895		conserved hypothetical protein	1	0.704225
Cluster_21898		putative nitrite extrusion protein 2	1	0.704225
Cluster_21900		dynamin family protein	1	0.704225
Cluster_21901		dynamin family protein	1	0.704225
Cluster_21902		conserved hypothetical protein	1	0.704225
Cluster_21903		AAA-like domain protein	1	0.704225
Cluster_21904		A nuclease of the HNH/ENDO VII superwith conserved LHH family protein	1	0.704225
Cluster_21905		conserved hypothetical protein	1	0.704225
Cluster_21908		conserved hypothetical protein	1	0.704225
Cluster_21909		exonuclease family protein	1	0.704225
Cluster_21911		prepilin-type N-terminal cleavage/methylation domain protein	1	0.704225
Cluster_21912		prepilin-type N-terminal cleavage/methylation domain protein	1	0.704225
Cluster_21913		conserved hypothetical protein	1	0.704225
Cluster_22297		putative heamagglutinin afimbrial adhesin domain protein	1	0.704225
Cluster_22354		conserved hypothetical protein	1	0.704225
Cluster_22358		conserved hypothetical protein	1	0.704225
Cluster_22359		putative predicted protein	1	0.704225
Cluster_22360		hypothetical protein	1	0.704225
Cluster_22361		hypothetical protein	1	0.704225
Cluster_22362		tape measure domain protein	1	0.704225
Cluster_22378		conserved hypothetical protein	1	0.704225
Cluster_22321		resolvase, N terminal domain protein	1	0.704225
Cluster_22327		HNH endonuclease family protein	1	0.704225
Cluster_22328		conserved hypothetical protein	1	0.704225
Cluster_22404		recombinase family protein	1	0.704225
Cluster_22465		conserved hypothetical protein	1	0.704225
Cluster_19657		resolvase, N terminal domain protein	1	0.704225
Cluster_19634		resolvase, N terminal domain protein	1	0.704225
aGene clusters were considered present when identified with a BSR ≥0.9.
b≥50% of the genomes are indicated with yellow highlighting.

## Sheet: CFAI vs. ETEC
Table S2B. Gene clusters in CFA/I ETEC that were absent from CS6 ETEC and other reference ETECa
Gene Cluster	Gene	Predicted Protein Function	No. of CFA/I ETEC (n=142)	% of CFA/I ETECb
Cluster_4098	cfaB	CFA/I fimbrial subunit B	142	100
Cluster_4146	cexE	protein CexE	142	100
Cluster_3965		AAA domain protein	123	86.6197
Cluster_9686		conserved hypothetical protein	123	86.6197
Cluster_9687		conserved hypothetical protein	123	86.6197
Cluster_11784		conserved hypothetical protein	123	86.6197
Cluster_14552		AAA domain protein	123	86.6197
Cluster_14553		conserved hypothetical protein	123	86.6197
Cluster_16198		AAA domain protein	123	86.6197
Cluster_11785		AAA domain protein	122	85.9155
Cluster_12785		AAA domain protein	122	85.9155
Cluster_8146		conserved hypothetical protein	121	85.2113
Cluster_21932		conserved hypothetical protein	121	85.2113
Cluster_21917		conserved hypothetical protein	121	85.2113
Cluster_3963		conserved hypothetical protein	120	84.507
Cluster_8147		conserved hypothetical protein	120	84.507
Cluster_13776		conserved hypothetical protein	112	78.8732
Cluster_4088		conserved hypothetical protein	111	78.169
Cluster_8197		conserved hypothetical protein	111	78.169
Cluster_17046		hypothetical protein	111	78.169
Cluster_17045		hypothetical protein	111	78.169
Cluster_4089		conserved hypothetical protein	108	76.0563
Cluster_2536		phage integrase family protein	107	75.3521
Cluster_581		type I restriction modification DNA specificity domain protein	107	75.3521
Cluster_2217	dcm	DNA (cytosine-5-)-methyltransferase family protein	106	74.6479
Cluster_2218		conserved hypothetical protein	106	74.6479
Cluster_2219		ParB-like nuclease domain protein	106	74.6479
Cluster_4165		conserved hypothetical protein	106	74.6479
Cluster_4175		prokaryotic E2 B family protein	106	74.6479
Cluster_4176		conserved hypothetical protein	106	74.6479
Cluster_11823		thiF family domain protein	106	74.6479
Cluster_11824		prokaryotic E2 B family protein	106	74.6479
Cluster_13641		hypothetical protein	106	74.6479
Cluster_2599		bacterial flagellin N-terminal helical region family protein	105	73.9437
Cluster_152		AAA domain protein	105	73.9437
Cluster_158		prophage CP4-57 regulatory family protein	105	73.9437
Cluster_159		conserved hypothetical protein	105	73.9437
Cluster_160	intA	prophage CP4-57 integrase	105	73.9437
Cluster_2881		type VI secretion system effector, Hcp1 family protein	105	73.9437
Cluster_2882		conserved hypothetical protein	105	73.9437
Cluster_422		conserved hypothetical protein	105	73.9437
Cluster_3685		50S ribosome-binding GTPase family protein	105	73.9437
Cluster_3686		conserved hypothetical protein	105	73.9437
Cluster_3687		bacterial regulatory, gntR family protein	105	73.9437
Cluster_3688		putative membrane protein	105	73.9437
Cluster_3689		putative cP4-57 prophage; inner membrane lipoprotein YfjS	105	73.9437
Cluster_3690		conserved hypothetical protein	105	73.9437
Cluster_3691		conserved hypothetical protein	105	73.9437
Cluster_3692		intergenic-region protein	105	73.9437
Cluster_3695	yafW	antitoxin YafW	105	73.9437
Cluster_3696	ykfI	toxin YkfI	105	73.9437
Cluster_3697		conserved hypothetical protein	105	73.9437
Cluster_3698		conserved hypothetical protein	105	73.9437
Cluster_3946		putative prophage domain protein	105	73.9437
Cluster_3939		conserved hypothetical protein	105	73.9437
Cluster_3940		conserved hypothetical protein	105	73.9437
Cluster_3941		hypothetical protein	105	73.9437
Cluster_3997		mcrBC 5-methylcytosine restriction system component family protein	105	73.9437
Cluster_3998		magnesium chelatase, subunit ChlI family protein	105	73.9437
Cluster_4082		conserved hypothetical protein	105	73.9437
Cluster_4083		patatin-like phospholipase family protein	105	73.9437
Cluster_1277		conserved hypothetical protein	105	73.9437
Cluster_4136		transposase IS200 like family protein	105	73.9437
Cluster_4163		UvrD/REP helicase N-terminal domain protein	105	73.9437
Cluster_4164		conserved hypothetical protein	105	73.9437
Cluster_4174		conserved hypothetical protein	105	73.9437
Cluster_1664		conserved hypothetical protein	105	73.9437
Cluster_1665		conserved hypothetical protein	105	73.9437
Cluster_1676		conserved hypothetical protein	105	73.9437
Cluster_1677		conserved hypothetical protein	105	73.9437
Cluster_4382		MT-A70 family protein	105	73.9437
Cluster_5580		bacteriophage CI repressor helix-turn-helix domain protein	105	73.9437
Cluster_5641		conserved hypothetical protein	105	73.9437
Cluster_9290		description family protein	105	73.9437
Cluster_9291		putative DNA/RNA helicase	105	73.9437
Cluster_13008		conserved hypothetical protein	105	73.9437
Cluster_13961		description family protein	105	73.9437
Cluster_13962		putative DNA/RNA helicase	105	73.9437
Cluster_16224		conserved hypothetical protein	105	73.9437
Cluster_16225		conserved hypothetical protein	105	73.9437
Cluster_16674		head binding family protein	105	73.9437
Cluster_17020		hypothetical protein	105	73.9437
Cluster_17023		conserved hypothetical protein	105	73.9437
Cluster_22393		conserved hypothetical protein	105	73.9437
Cluster_22394		putative uPF0380 protein yafZ	105	73.9437
Cluster_4198		alcohol dehydrogenase GroES-like domain protein	104	73.2394
Cluster_3861		conserved hypothetical protein	104	73.2394
Cluster_3862		conserved hypothetical protein	104	73.2394
Cluster_3863		conserved hypothetical protein	104	73.2394
Cluster_3864		conserved hypothetical protein	104	73.2394
Cluster_3865		type IV secretion-system coupling DNA-binding -containing domain protein	104	73.2394
Cluster_3866	traD	conjugative coupling factor TraD, PFGI-1 class	104	73.2394
Cluster_3956		excisionase-like family protein	104	73.2394
Cluster_3957		bacteriophage lambda integrase, N-terminal domain protein	104	73.2394
Cluster_4068		type I restriction modification DNA specificity domain protein	104	73.2394
Cluster_4177		conserved hypothetical protein	104	73.2394
Cluster_6256		phage tail fibre repeat family protein	104	73.2394
Cluster_4196		malate/L-lactate dehydrogenase family protein	103	72.5352
Cluster_4197		zinc-binding dehydrogenase family protein	103	72.5352
Cluster_13976		hypothetical protein	102	71.831
Cluster_3966		conserved hypothetical protein	101	71.1268
Cluster_4048	mmuM	homocysteine S-methyltransferase	100	70.4225
Cluster_4049		ATPase associated with various cellular activities family protein	100	70.4225
Cluster_4050		binding-protein-dependent transport system inner membrane component family protein	100	70.4225
Cluster_4046		hypothetical protein	100	70.4225
Cluster_4047		amino acid permease family protein	100	70.4225
Cluster_4059		MBOAT, membrane-bound O-acyltransferase family protein	99	69.7183
Cluster_4066		L-lactate permease family protein	99	69.7183
Cluster_4067		L-lactate permease family protein	99	69.7183
Cluster_4398		transporter, lactate permease family protein	99	69.7183
Cluster_1699		phage tail fibre repeat family protein	90	63.3803
Cluster_4058		putative antitoxin YfjZ	87	61.2676
Cluster_12605		putative DNA-binding transcriptional regulator domain protein	87	61.2676
Cluster_4052	kdgR	transcriptional regulator KdgR	86	60.5634
Cluster_4053	xynB	beta-xylosidase	86	60.5634
Cluster_4054	yicJ	inner membrane symporter YicJ	86	60.5634
Cluster_4055		conserved hypothetical protein	86	60.5634
Cluster_4056		putative 2-keto-3-deoxy-galactonate aldolase YagE	86	60.5634
Cluster_4057		integrase core domain protein	86	60.5634
Cluster_880		conserved hypothetical protein	78	54.9296
Cluster_882		DNA methylase family protein	78	54.9296
Cluster_21924		putative type III restriction enzyme	78	54.9296
Cluster_5585		phage tail fibre repeat family protein	73	51.4085
Cluster_4483		conserved hypothetical protein	52	36.6197
Cluster_4484		CobQ/CobB/MinD/ParA nucleotide binding domain protein	52	36.6197
Cluster_9360		conserved hypothetical protein	50	35.2113
Cluster_4469		plasmid recombination enzyme family protein	49	34.507
Cluster_6798		bacterial flagellin N-terminal helical region family protein	35	24.6479
Cluster_9281		conserved hypothetical protein	34	23.9437
Cluster_2234		phage tail fibre repeat family protein	30	21.1268
Cluster_11719		reverse transcriptase family protein	27	19.0141
Cluster_11720		hypothetical protein	27	19.0141
Cluster_5669		conserved hypothetical protein	26	18.3099
Cluster_5650		DNA methylase family protein	23	16.1972
Cluster_5642		conserved hypothetical protein	22	15.493
Cluster_5643		conserved hypothetical protein	22	15.493
Cluster_5644		conjugal transfer TraD family protein	22	15.493
Cluster_5645		prepilin-type N-terminal cleavage/methylation domain protein	22	15.493
Cluster_5647		prepilin-type N-terminal cleavage/methylation domain protein	22	15.493
Cluster_5648		prepilin-type N-terminal cleavage/methylation -containing domain protein	22	15.493
Cluster_5657		hypothetical protein	22	15.493
Cluster_5658		lipopolysaccharide kinase family protein	22	15.493
Cluster_6034	dhfrI	dihydrofolate reductase type 1	22	15.493
Cluster_5640		conserved hypothetical protein	21	14.7887
Cluster_5679		TIR domain protein	21	14.7887
Cluster_10169		reverse transcriptase family protein	21	14.7887
Cluster_10171		conserved hypothetical protein	21	14.7887
Cluster_10345		phage polarity suppression family protein	21	14.7887
Cluster_10346		conserved hypothetical protein	21	14.7887
Cluster_10347		conserved hypothetical protein	21	14.7887
Cluster_10348		conserved hypothetical protein	21	14.7887
Cluster_10349		conserved hypothetical protein	21	14.7887
Cluster_10350		putative phage immunity repressor protein	21	14.7887
Cluster_12643		phage integrase family protein	21	14.7887
Cluster_12644		conserved hypothetical protein	21	14.7887
Cluster_12716		SEC-C motif family protein	21	14.7887
Cluster_12659		putative protein gop	21	14.7887
Cluster_12660		beta family protein	21	14.7887
Cluster_12661		putative protein cII	21	14.7887
Cluster_12765		conserved hypothetical protein	21	14.7887
Cluster_15615		conserved hypothetical protein	21	14.7887
Cluster_15616		conserved hypothetical protein	21	14.7887
Cluster_15617		phage polarity suppression family protein	21	14.7887
Cluster_15646		phage polarity suppression family protein	21	14.7887
Cluster_16677		putative protein gop	21	14.7887
Cluster_5661		reverse transcriptase family protein	20	14.0845
Cluster_10373		conserved hypothetical protein	20	14.0845
Cluster_4312		divergent AAA domain protein	19	13.3803
Cluster_4313		conserved hypothetical protein	19	13.3803
Cluster_4314		conserved hypothetical protein	19	13.3803
Cluster_4323		phage integrase	19	13.3803
Cluster_4324		conserved hypothetical protein	19	13.3803
Cluster_4325		prophage CP4-57 regulatory family protein	19	13.3803
Cluster_4326		antA/AntB antirepressor family protein	19	13.3803
Cluster_4327		conserved hypothetical protein	19	13.3803
Cluster_4329		conserved hypothetical protein	19	13.3803
Cluster_4330		conserved hypothetical protein	19	13.3803
Cluster_4331		conserved hypothetical protein	19	13.3803
Cluster_4334		putative membrane protein	19	13.3803
Cluster_4336		perC transcriptional activator family protein	19	13.3803
Cluster_4337		conserved hypothetical protein	19	13.3803
Cluster_4338		conserved hypothetical protein	19	13.3803
Cluster_4339		conserved hypothetical protein	19	13.3803
Cluster_12787		replication regulatory RepB family protein	19	13.3803
Cluster_6736		conserved hypothetical protein	18	12.6761
Cluster_10170		putative membrane protein	18	12.6761
Cluster_12789		conserved hypothetical protein	17	11.9718
Cluster_15583	bla	beta-lactamase CTX-M-1	17	11.9718
Cluster_16987		tryptophan synthase beta chain like domain protein	17	11.9718
Cluster_6911		conserved hypothetical protein	16	11.2676
Cluster_8975		ogr/Delta-like zinc finger family protein	16	11.2676
Cluster_9300		wxcM-like, C-terminal family protein	16	11.2676
Cluster_9301	rfbC	dTDP-4-dehydrorhamnose 3,5-epimerase	16	11.2676
Cluster_9302		glycosyl transferase 2 family protein	16	11.2676
Cluster_9294		bacterial transferase hexapeptide family protein	16	11.2676
Cluster_9295		glycosyl transferase 2 family protein	16	11.2676
Cluster_9296		putative membrane protein	16	11.2676
Cluster_9297		putative glycosyl transferase	16	11.2676
Cluster_9298		polysaccharide biosynthesis family protein	16	11.2676
Cluster_9299		degT/DnrJ/EryC1/StrS aminotransferase family protein	16	11.2676
Cluster_12234		conserved hypothetical protein	16	11.2676
Cluster_12448		conserved hypothetical protein	16	11.2676
Cluster_12454		conserved hypothetical protein	16	11.2676
Cluster_15584		cupin fold metallo, WbuC family protein	16	11.2676
Cluster_16848		cupin fold metallo, WbuC family protein	16	11.2676
Cluster_6642		conserved hypothetical protein	15	10.5634
Cluster_10344		phage polarity suppression family protein	15	10.5634
Cluster_11662		excisionase-like family protein	15	10.5634
Cluster_12687		conserved hypothetical protein	15	10.5634
Cluster_12704		putative predicted antirepressor protein Cro	15	10.5634
Cluster_12705		peptidase S24-like family protein	15	10.5634
Cluster_12706		helix-turn-helix domain protein	15	10.5634
Cluster_12707		conserved hypothetical protein	15	10.5634
Cluster_12708		conserved hypothetical protein	15	10.5634
Cluster_12709		conserved hypothetical protein	15	10.5634
Cluster_12710		conserved hypothetical protein	15	10.5634
Cluster_12711		conserved hypothetical protein	15	10.5634
Cluster_12713		conserved hypothetical protein	15	10.5634
Cluster_12714		conserved hypothetical protein	15	10.5634
Cluster_12715		putative bacteriophage domain protein	15	10.5634
Cluster_12698		conserved hypothetical protein	15	10.5634
Cluster_12701		conserved hypothetical protein	15	10.5634
Cluster_12702		conserved hypothetical protein	15	10.5634
Cluster_12703		ash family protein	15	10.5634
Cluster_14233		bacteriophage lambda integrase, N-terminal domain protein	15	10.5634
Cluster_14235		phage integrase family protein	15	10.5634
Cluster_14276		conserved hypothetical protein	15	10.5634
Cluster_15284		conserved hypothetical protein	15	10.5634
Cluster_6561	rfaL	O-antigen ligase	14	9.85915
Cluster_6562		glycosyltransferase 9 family protein	14	9.85915
Cluster_6563		conserved hypothetical protein	14	9.85915
Cluster_6564	rfaY	lipopolysaccharide core heptose(II) kinase RfaY	14	9.85915
Cluster_6565	rfaJ	lipopolysaccharide 1,2-glucosyltransferase	14	9.85915
Cluster_6566		glycosyl transferase 8 family protein	14	9.85915
Cluster_6567		glycosyl transferases group 1 family protein	14	9.85915
Cluster_6568		putative lipopolysaccharide core biosynthesis protein	14	9.85915
Cluster_6569	rfaP	lipopolysaccharide core heptose(I) kinase RfaP	14	9.85915
Cluster_6571		putative lipopolysaccharide heptosyltransferase III	14	9.85915
Cluster_6701		fimbrial family protein	14	9.85915
Cluster_6458		conserved hypothetical protein	14	9.85915
Cluster_6459		region found in RelA / SpoT family protein	14	9.85915
Cluster_6460		conserved hypothetical protein	14	9.85915
Cluster_6461		conserved hypothetical protein	14	9.85915
Cluster_6473		prophage CP4-57 regulatory family protein	14	9.85915
Cluster_6474		conserved hypothetical protein	14	9.85915
Cluster_6841		putative molybdate metabolism regulator	14	9.85915
Cluster_6842		conserved hypothetical protein	14	9.85915
Cluster_6843		WGR domain protein	14	9.85915
Cluster_6403		hypothetical protein	14	9.85915
Cluster_6877		NACHT domain protein	14	9.85915
Cluster_6878		conserved hypothetical protein	14	9.85915
Cluster_11822		RHS repeat-associated core domain protein	14	9.85915
Cluster_11722		putative lipopolysaccharide core biosynthesis protein	14	9.85915
Cluster_11651		conserved hypothetical protein	14	9.85915
Cluster_14379		hypothetical protein	14	9.85915
Cluster_14384		RHS repeat-associated core domain protein	14	9.85915
Cluster_15710		hypothetical protein	14	9.85915
Cluster_16838		O-antigen ligase like membrane family protein	14	9.85915
Cluster_16839	rfaL	O-antigen ligase domain protein	14	9.85915
Cluster_6462		conserved hypothetical protein	13	9.15493
Cluster_12588	yjiE	HTH-type transcriptional regulator YjiE	13	9.15493
Cluster_12589		aspartate racemase family protein	13	9.15493
Cluster_12590		transporter, anaerobic C4-dicarboxylate uptake family protein	13	9.15493
Cluster_12051		C-S lyase family protein	13	9.15493
Cluster_12052		PTS system, glucose-like IIB component domain protein	13	9.15493
Cluster_12053		fructose-bisphosphate aldolase class-II family protein	13	9.15493
Cluster_12556		D-galactarate dehydratase / Altronate hydrolase, C terminus family protein	13	9.15493
Cluster_12760		D-galactarate dehydratase / Altronate hydrolase, C terminus family protein	13	9.15493
Cluster_12759		D-galactarate dehydratase / Altronate hydrolase, C terminus family protein	13	9.15493
Cluster_12783		conserved hypothetical protein	13	9.15493
Cluster_6472		conserved hypothetical protein	12	8.4507
Cluster_11682		conserved hypothetical protein	12	8.4507
Cluster_11684		hypothetical protein	12	8.4507
Cluster_11661		bacteriophage lambda integrase, N-terminal domain protein	12	8.4507
Cluster_14234		acyltransferase family protein	12	8.4507
Cluster_6262		hypothetical protein	11	7.74648
Cluster_7856		glycosyl transferase 2 family protein	11	7.74648
Cluster_7857		conserved hypothetical protein	11	7.74648
Cluster_7858		glycosyl transferase 2 family protein	11	7.74648
Cluster_7859		putative membrane protein	11	7.74648
Cluster_7860		glycosyl transferases group 1 family protein	11	7.74648
Cluster_7861		polysaccharide biosynthesis family protein	11	7.74648
Cluster_7862		hypothetical protein	11	7.74648
Cluster_9889		putative membrane domain protein	11	7.74648
Cluster_11835		putative membrane protein	11	7.74648
Cluster_11674		conserved hypothetical protein	11	7.74648
Cluster_11675		conserved hypothetical protein	11	7.74648
Cluster_11681		putative fels-2 prophage Pin	11	7.74648
Cluster_11683		acyltransferase family protein	11	7.74648
Cluster_11664		conserved hypothetical protein	11	7.74648
Cluster_11665		conserved hypothetical protein	11	7.74648
Cluster_11668		putative upf89.5	11	7.74648
Cluster_11670		conserved hypothetical protein	11	7.74648
Cluster_11671		conserved hypothetical protein	11	7.74648
Cluster_11672		conserved hypothetical protein	11	7.74648
Cluster_12699		dnaB-like helicase N terminal domain protein	11	7.74648
Cluster_14275		conserved hypothetical protein	11	7.74648
Cluster_15285		helix-turn-helix domain protein	11	7.74648
Cluster_15286		conserved hypothetical protein	11	7.74648
Cluster_15287		IstB-like ATP binding family protein	11	7.74648
Cluster_22347		putative membrane protein	11	7.74648
Cluster_22348		putative membrane protein	11	7.74648
Cluster_6705		hypothetical protein	10	7.04225
Cluster_6706		phage integrase family protein	10	7.04225
Cluster_6707		conserved hypothetical protein	10	7.04225
Cluster_6708		AAA domain protein	10	7.04225
Cluster_6709		bacteriophage CI repressor helix-turn-helix domain protein	10	7.04225
Cluster_6710		putative DNA-binding protein	10	7.04225
Cluster_6463		ankyrin repeats family protein	10	7.04225
Cluster_7800		deoR-like helix-turn-helix domain protein	10	7.04225
Cluster_11708		hypothetical protein	10	7.04225
Cluster_5275		helix-turn-helix family protein	9	6.33803
Cluster_5216		tn3 transposase DDE domain protein	9	6.33803
Cluster_7234	tnpA	transposase domain protein	9	6.33803
Cluster_12602		tn3 transposase DDE domain protein	9	6.33803
Cluster_12671		fructose-bisphosphate aldolase class-II family protein	9	6.33803
Cluster_14243		putative protein TraS	9	6.33803
Cluster_6255		TM2 domain protein	8	5.6338
Cluster_6716		putative bacterial nucleoid DNA-binding protein	8	5.6338
Cluster_6717		conserved hypothetical protein	8	5.6338
Cluster_6718		putative colanic acid biosynthesis acetyltransferase wcaB domain protein	8	5.6338
Cluster_12700		helix-turn-helix domain protein	8	5.6338
Cluster_15454		tn3 transposase DDE domain protein	8	5.6338
Cluster_6015	nikA	nikA protein	7	4.92958
Cluster_6018		conserved hypothetical protein	7	4.92958
Cluster_6505		conserved hypothetical protein	7	4.92958
Cluster_6506		conserved hypothetical protein	7	4.92958
Cluster_6507		helix-turn-helix family domain protein	7	4.92958
Cluster_6508		conserved hypothetical protein	7	4.92958
Cluster_6509		conserved hypothetical protein	7	4.92958
Cluster_6510		thymidylate synthase family protein	7	4.92958
Cluster_6516		hypothetical protein	7	4.92958
Cluster_6517		AAA ATPase domain protein	7	4.92958
Cluster_6874		helix-turn-helix family protein	7	4.92958
Cluster_6892		tn3 transposase DDE domain protein	7	4.92958
Cluster_7269		thymidylate synthase family protein	7	4.92958
Cluster_11828		conserved hypothetical protein	7	4.92958
Cluster_11743		conserved hypothetical protein	7	4.92958
Cluster_11752		conserved hypothetical protein	7	4.92958
Cluster_11753		conserved hypothetical protein	7	4.92958
Cluster_11755		cytidine and deoxycytidylate deaminase zinc-binding region family protein	7	4.92958
Cluster_11771		hypothetical protein	7	4.92958
Cluster_11779		phage Tail Collar domain protein	7	4.92958
Cluster_11773		helix-turn-helix family protein	7	4.92958
Cluster_11678		putative bacteriophage protein	7	4.92958
Cluster_11792		putative toxin YpjF	7	4.92958
Cluster_11705		conserved hypothetical protein	7	4.92958
Cluster_11706		conserved hypothetical protein	7	4.92958
Cluster_11707		phage regulatory CII family protein	7	4.92958
Cluster_11842		conserved hypothetical protein	7	4.92958
Cluster_11885		conserved hypothetical protein	7	4.92958
Cluster_15802		Major Facilitator Superfamily protein	7	4.92958
Cluster_15803	mphR(A)	erythromycin resistance repressor protein	7	4.92958
Cluster_16058		phosphotransferase enzyme family protein	7	4.92958
Cluster_16534		integrase core domain protein	7	4.92958
Cluster_16931		conserved hypothetical protein	7	4.92958
Cluster_16995		bacterial transferase hexapeptide family protein	7	4.92958
Cluster_4981		subtilase family protein	6	4.22535
Cluster_4982		conserved hypothetical protein	6	4.22535
Cluster_4979		hypothetical protein	6	4.22535
Cluster_4980		ATPase associated with various cellular activities family protein	6	4.22535
Cluster_6019		bacterial transferase hexapeptide family protein	6	4.22535
Cluster_7913		putative conjugative transfer protein	6	4.22535
Cluster_7914		F plasmid transfer operon, TraF, family protein	6	4.22535
Cluster_7915		putative conjugative transfer protein	6	4.22535
Cluster_7918	yqiK	inner membrane protein YqiK	6	4.22535
Cluster_7919	yqiJ	inner membrane protein YqiJ	6	4.22535
Cluster_8316		conserved hypothetical protein	6	4.22535
Cluster_9498		phage Tail Collar domain protein	6	4.22535
Cluster_10343		ogr/Delta-like zinc finger family protein	6	4.22535
Cluster_13425		putative protein L	6	4.22535
Cluster_13426		helix-turn-helix domain protein	6	4.22535
Cluster_13628		helix-turn-helix domain protein	6	4.22535
Cluster_14025		pentapeptide repeats family protein	6	4.22535
Cluster_14026		transposase family protein	6	4.22535
Cluster_14027		hypothetical protein	6	4.22535
Cluster_14028		integrase core domain protein	6	4.22535
Cluster_15580		conserved hypothetical protein	6	4.22535
Cluster_15586		resolvase, N terminal domain protein	6	4.22535
Cluster_15685		conserved hypothetical protein	6	4.22535
Cluster_15628		putative membrane protein	6	4.22535
Cluster_15629		glycosyl transferases group 1 family protein	6	4.22535
Cluster_15630		glycosyl transferase 11 family protein	6	4.22535
Cluster_15631		glycosyl transferase 2 family protein	6	4.22535
Cluster_15632		glycosyl transferases group 1 family protein	6	4.22535
Cluster_15633	gmd	GDP-mannose 4,6-dehydratase	6	4.22535
Cluster_15634	fcl	GDP-L-fucose synthase	6	4.22535
Cluster_15635		mannose-1-phosphate guanylyltransferase/mannose-6-phosphate isomerase	6	4.22535
Cluster_15636		phosphoglucomutase/phosphomannomutase, alpha/beta/alpha domain I family protein	6	4.22535
Cluster_15637		putative membrane protein	6	4.22535
Cluster_5304		AAA domain protein	5	3.52113
Cluster_7945	hba	hemoglobin subunit alpha	5	3.52113
Cluster_7927		hypothetical protein	5	3.52113
Cluster_7928		hypothetical protein	5	3.52113
Cluster_7929		hypothetical protein	5	3.52113
Cluster_7953		hypothetical protein	5	3.52113
Cluster_8809		putative membrane protein	5	3.52113
Cluster_8812		phage major capsid protein, HK97 family	5	3.52113
Cluster_8813		phage gp6-like head-tail connector family protein	5	3.52113
Cluster_11692		conserved hypothetical protein	5	3.52113
Cluster_11693		phage small terminase subunit	5	3.52113
Cluster_11694		phage major capsid protein, P2 family	5	3.52113
Cluster_11695		phage capsid scaffolding (GPO) serine peptidase family protein	5	3.52113
Cluster_11696		terminase-like family protein	5	3.52113
Cluster_11697		phage portal protein, PBSX family	5	3.52113
Cluster_11698		ogr/Delta-like zinc finger family protein	5	3.52113
Cluster_11699		conserved hypothetical protein	5	3.52113
Cluster_11700		bacteriophage replication gene A family protein	5	3.52113
Cluster_11701		putative membrane protein	5	3.52113
Cluster_11702	dam	DNA adenine methylase family protein	5	3.52113
Cluster_11703		conserved hypothetical protein	5	3.52113
Cluster_11704		conserved hypothetical protein	5	3.52113
Cluster_13629		NYN domain protein	5	3.52113
Cluster_13765		putative valyl-tRNA synthetase	5	3.52113
Cluster_13875		conserved hypothetical protein	5	3.52113
Cluster_13876		DNA-sulfur modification-associated family protein	5	3.52113
Cluster_13877		conserved hypothetical protein	5	3.52113
Cluster_14986		putative valyl-tRNA synthetase	5	3.52113
Cluster_16836		conserved hypothetical protein	5	3.52113
Cluster_17008		hypothetical protein	5	3.52113
Cluster_4641		chitinase class I family protein	4	2.8169
Cluster_5182		trypsin-like peptidase domain protein	4	2.8169
Cluster_5953		conserved hypothetical protein	4	2.8169
Cluster_7126		conserved hypothetical protein	4	2.8169
Cluster_7931	KRT6A	keratin, type II cytoskeletal 6A	4	2.8169
Cluster_7933		actin family protein	4	2.8169
Cluster_7941	Sbp	prostatic spermine-binding protein	4	2.8169
Cluster_7975	ACTB	actin, cytoplasmic 1	4	2.8169
Cluster_7970		hypothetical protein	4	2.8169
Cluster_7990		conserved hypothetical protein	4	2.8169
Cluster_7998		putative shufflon protein A	4	2.8169
Cluster_7999		putative type iv pilus domain protein	4	2.8169
Cluster_8000		phage integrase family protein	4	2.8169
Cluster_8256		mu-like prophage FluMu gp41 family protein	4	2.8169
Cluster_8794		conserved hypothetical protein	4	2.8169
Cluster_8795		toxin YafO, type II toxin-antitoxin system family protein	4	2.8169
Cluster_8815		conserved hypothetical protein	4	2.8169
Cluster_12922	CI	repressor protein CI	4	2.8169
Cluster_12923	NER	DNA-binding protein Ner	4	2.8169
Cluster_13457		dnaB-like helicase C terminal domain protein	4	2.8169
Cluster_13462		conserved hypothetical protein	4	2.8169
Cluster_13471		putative membrane protein	4	2.8169
Cluster_13472		putative membrane protein	4	2.8169
Cluster_13474		conserved hypothetical protein	4	2.8169
Cluster_13475		conserved hypothetical protein	4	2.8169
Cluster_13477		conserved hypothetical protein	4	2.8169
Cluster_13478		hypothetical protein	4	2.8169
Cluster_13480		conserved hypothetical protein	4	2.8169
Cluster_13481		conserved hypothetical protein	4	2.8169
Cluster_13482		tape measure domain protein	4	2.8169
Cluster_13430		conserved hypothetical protein	4	2.8169
Cluster_13431		conserved hypothetical protein	4	2.8169
Cluster_13432		putative sb10	4	2.8169
Cluster_13434		conserved hypothetical protein	4	2.8169
Cluster_13435		conserved hypothetical protein	4	2.8169
Cluster_13436		conserved hypothetical protein	4	2.8169
Cluster_13437		conserved hypothetical protein	4	2.8169
Cluster_13439		conserved hypothetical protein	4	2.8169
Cluster_13606	4	tail tube domain protein	4	2.8169
Cluster_14292		ParB-like nuclease domain protein	4	2.8169
Cluster_14293		ParB-like nuclease domain protein	4	2.8169
Cluster_14297		conserved hypothetical protein	4	2.8169
Cluster_14298		conserved hypothetical protein	4	2.8169
Cluster_14299		prophage CP4-57 regulatory family protein	4	2.8169
Cluster_14300		phage integrase family protein	4	2.8169
Cluster_14301		site-specific recombinase, phage integrase family protein	4	2.8169
Cluster_14302		phage integrase family protein	4	2.8169
Cluster_14303		putative DNA-binding protein	4	2.8169
Cluster_14304		conserved hypothetical protein	4	2.8169
Cluster_14305		conserved hypothetical protein	4	2.8169
Cluster_14306		conserved hypothetical protein	4	2.8169
Cluster_14308		conserved hypothetical protein	4	2.8169
Cluster_14309		hypothetical protein	4	2.8169
Cluster_14310		putative membrane protein	4	2.8169
Cluster_14311		SEFIR domain protein	4	2.8169
Cluster_14312		recF/RecN/SMC N terminal domain protein	4	2.8169
Cluster_14313		conserved hypothetical protein	4	2.8169
Cluster_14314		conserved hypothetical protein	4	2.8169
Cluster_14317		sporadically distributed, TIGR04141 family protein	4	2.8169
Cluster_14318		RepB plasmid partitioning family protein	4	2.8169
Cluster_14265		conserved hypothetical protein	4	2.8169
Cluster_14266		conserved hypothetical protein	4	2.8169
Cluster_14268		putative bacteriophage protein	4	2.8169
Cluster_14269		conserved hypothetical protein	4	2.8169
Cluster_14270		putative lytic transglycosylase, catalytic	4	2.8169
Cluster_15661		helix-turn-helix family protein	4	2.8169
Cluster_15662		BRO family, N-terminal domain protein	4	2.8169
Cluster_16022		putative lytic transglycosylase catalytic	4	2.8169
Cluster_16024		phage terminase, large subunit, PBSX family	4	2.8169
Cluster_16025		putative phage terminase small subunit	4	2.8169
Cluster_16026		hypothetical protein	4	2.8169
Cluster_16028		conserved hypothetical protein	4	2.8169
Cluster_16029		putative membrane protein	4	2.8169
Cluster_16030		conserved hypothetical protein	4	2.8169
Cluster_16032		hypothetical protein	4	2.8169
Cluster_16033		conserved hypothetical protein	4	2.8169
Cluster_16034		conserved hypothetical protein	4	2.8169
Cluster_16020		hypothetical protein	4	2.8169
Cluster_16181		conserved hypothetical protein	4	2.8169
Cluster_16182		endonuclease relaxase, MobA/VirD2 domain protein	4	2.8169
Cluster_16183		phage Tail Collar domain protein	4	2.8169
Cluster_16194		relaxase/Mobilisation nuclease domain protein	4	2.8169
Cluster_16211		zinc-binding dehydrogenase family protein	4	2.8169
Cluster_16212		Major Facilitator Superfamily protein	4	2.8169
Cluster_16232		transposase IS66 family protein	4	2.8169
Cluster_16233		transposase IS66 family protein	4	2.8169
Cluster_16234		putative transposase	4	2.8169
Cluster_16228		FCD domain protein	4	2.8169
Cluster_16229		conserved hypothetical protein	4	2.8169
Cluster_16230		conserved hypothetical protein	4	2.8169
Cluster_16231		putative transposase	4	2.8169
Cluster_16687		conserved hypothetical protein	4	2.8169
Cluster_16849		recombinase family protein	4	2.8169
Cluster_16840		putative bacteriophage protein	4	2.8169
Cluster_16844		putative bacteriophage protein	4	2.8169
Cluster_16992	cyoB3	cytochrome o ubiquinol oxidase domain protein	4	2.8169
Cluster_5406		conserved hypothetical protein	3	2.11268
Cluster_5716	htrC	heat shock protein C	3	2.11268
Cluster_6711		phage regulatory CII family protein	3	2.11268
Cluster_6712		phage small terminase subunit	3	2.11268
Cluster_6713		baseplate J-like family protein	3	2.11268
Cluster_6714		putative orf30	3	2.11268
Cluster_6715		phage tail-collar fibre family protein	3	2.11268
Cluster_6720		conserved hypothetical protein	3	2.11268
Cluster_6721		prophage CP4-57 regulatory family protein	3	2.11268
Cluster_6722		conserved hypothetical protein	3	2.11268
Cluster_6731		type I restriction modification DNA specificity domain protein	3	2.11268
Cluster_6741		conserved hypothetical protein	3	2.11268
Cluster_6742		conserved hypothetical protein	3	2.11268
Cluster_6827	galE	UDP-glucose 4-epimerase GalE	3	2.11268
Cluster_6828		glycosyl transferase 2 family protein	3	2.11268
Cluster_6829		glycosyl transferase 2 family protein	3	2.11268
Cluster_6830		putative membrane protein	3	2.11268
Cluster_6831		putative membrane protein	3	2.11268
Cluster_6832		glycosyl transferases group 1 family protein	3	2.11268
Cluster_6833		polysaccharide biosynthesis family protein	3	2.11268
Cluster_6834		maoC like domain protein	3	2.11268
Cluster_6835		sugar O-acyltransferase, sialic acid O-acetyltransferase NeuD family protein	3	2.11268
Cluster_6836		degT/DnrJ/EryC1/StrS aminotransferase family protein	3	2.11268
Cluster_6431		acyltransferase family protein	3	2.11268
Cluster_6432		tail spike protein	3	2.11268
Cluster_6440	13	ejection domain protein	3	2.11268
Cluster_6880		putative membrane protein	3	2.11268
Cluster_7935	Krt13	keratin, type I cytoskeletal 13	3	2.11268
Cluster_7944	hba2	hemoglobin subunit alpha-2 domain protein	3	2.11268
Cluster_7976		LBP / BPI / CETP family, N-terminal domain protein	3	2.11268
Cluster_7978	LIPF	gastric triacylglycerol lipase	3	2.11268
Cluster_11730		plasmid stability family protein	3	2.11268
Cluster_13423		hypothetical protein	3	2.11268
Cluster_13869		conserved hypothetical protein	3	2.11268
Cluster_14294		resolvase, N terminal domain protein	3	2.11268
Cluster_14912		conserved hypothetical protein	3	2.11268
Cluster_15349		conserved hypothetical protein	3	2.11268
Cluster_15350		AAA domain protein	3	2.11268
Cluster_15367		hypothetical protein	3	2.11268
Cluster_15369		conserved hypothetical protein	3	2.11268
Cluster_15370		conserved hypothetical protein	3	2.11268
Cluster_15658		conserved hypothetical protein	3	2.11268
Cluster_15659		hypothetical protein	3	2.11268
Cluster_15660		conserved hypothetical protein	3	2.11268
Cluster_5401	grxA	glutaredoxin-1	2	1.40845
Cluster_5453		conserved hypothetical protein	2	1.40845
Cluster_5522		helix-turn-helix family protein	2	1.40845
Cluster_5977		initiator Replication family protein	2	1.40845
Cluster_6300		helix-turn-helix domain protein	2	1.40845
Cluster_6336		hypothetical protein	2	1.40845
Cluster_6353		hypothetical protein	2	1.40845
Cluster_6364		bacterial regulatory helix-turn-helix, AraC family protein	2	1.40845
Cluster_7248		hypothetical protein	2	1.40845
Cluster_7930		hypothetical protein	2	1.40845
Cluster_7937		intermediate filament family protein	2	1.40845
Cluster_7943	hbb2	hemoglobin subunit beta-2	2	1.40845
Cluster_7904		putative eliminase	2	1.40845
Cluster_7905		acyltransferase family protein	2	1.40845
Cluster_7870		serine/threonine-protein phosphatase	2	1.40845
Cluster_7979		hypothetical protein	2	1.40845
Cluster_7980		hypothetical protein	2	1.40845
Cluster_8001		conserved hypothetical protein	2	1.40845
Cluster_8231		conserved hypothetical protein	2	1.40845
Cluster_8232		conserved hypothetical protein	2	1.40845
Cluster_9444		conserved hypothetical protein	2	1.40845
Cluster_9555		protelomerase	2	1.40845
Cluster_9564		phage antitermination Q family protein	2	1.40845
Cluster_9565		conserved hypothetical protein	2	1.40845
Cluster_9566		putative exonuclease	2	1.40845
Cluster_9568		conserved hypothetical protein	2	1.40845
Cluster_9569		conserved hypothetical protein	2	1.40845
Cluster_9570		putative gp46	2	1.40845
Cluster_9573		putative gp50	2	1.40845
Cluster_9556		BRO family, N-terminal domain protein	2	1.40845
Cluster_9574		putative gp51	2	1.40845
Cluster_9575		DNA methylase family protein	2	1.40845
Cluster_9576		putative bacteriophage protein	2	1.40845
Cluster_9578		conserved hypothetical protein	2	1.40845
Cluster_9579		hypothetical protein	2	1.40845
Cluster_9557		putative gp31	2	1.40845
Cluster_9558		putative immunity repressor Icd	2	1.40845
Cluster_9559		putative gp31	2	1.40845
Cluster_9560		putative gp35	2	1.40845
Cluster_9561		hypothetical protein	2	1.40845
Cluster_9562		origin of replication binding family protein	2	1.40845
Cluster_9563		helix-turn-helix family protein	2	1.40845
Cluster_9584	sopB	protein SopB	2	1.40845
Cluster_9918		serine/threonine-phosphatase domain protein	2	1.40845
Cluster_10183		conserved hypothetical protein	2	1.40845
Cluster_12611		replication family protein	2	1.40845
Cluster_12623		conserved hypothetical protein	2	1.40845
Cluster_12548		phage integrase family protein	2	1.40845
Cluster_12546		acetyltransferase family protein	2	1.40845
Cluster_12547		phage integrase, N-terminal SAM-like domain protein	2	1.40845
Cluster_13027		putative CDS10	2	1.40845
Cluster_13028		putative CDS11	2	1.40845
Cluster_13250		putative membrane protein	2	1.40845
Cluster_13994		conserved hypothetical protein	2	1.40845
Cluster_14267		putative bacteriophage protein	2	1.40845
Cluster_14500		conserved hypothetical protein	2	1.40845
Cluster_14534		proQ/FINO family protein	2	1.40845
Cluster_14535		part of AAA domain protein	2	1.40845
Cluster_14911		conserved hypothetical protein	2	1.40845
Cluster_14956		conserved hypothetical protein	2	1.40845
Cluster_15095		haemolysin secretion/activation ShlB/FhaC/HecB family protein	2	1.40845
Cluster_15098		putative membrane protein	2	1.40845
Cluster_15429		HNH endonuclease family protein	2	1.40845
Cluster_15430		conserved hypothetical protein	2	1.40845
Cluster_15434		putative DNA-invertase from lambdoid prophage Rac	2	1.40845
Cluster_15800		UvrD/REP helicase N-terminal domain protein	2	1.40845
Cluster_16837		conserved hypothetical protein	2	1.40845
Cluster_16800		pre-toxin domain with VENN motif family protein	2	1.40845
Cluster_16801		putative yozI-like protein	2	1.40845
Cluster_16802		conserved hypothetical protein	2	1.40845
Cluster_16803		integrase core domain protein	2	1.40845
Cluster_16804	istA	transposase IstA domain protein	2	1.40845
Cluster_16806		putative transposase-like factor	2	1.40845
Cluster_16807		putative adhesin domain protein	2	1.40845
Cluster_16808		putative membrane protein	2	1.40845
Cluster_16809		filamentous hemagglutinin family N-terminal domain protein	2	1.40845
Cluster_16810	asrA	sulfite reductase, subunit A	2	1.40845
Cluster_16811	asrB	sulfite reductase, subunit B	2	1.40845
Cluster_16812	asrC	sulfite reductase, subunit C	2	1.40845
Cluster_16813		universal stress family protein	2	1.40845
Cluster_16814		conserved hypothetical protein	2	1.40845
Cluster_16815		helix-turn-helix domain protein	2	1.40845
Cluster_16816		conserved hypothetical protein	2	1.40845
Cluster_16817		putative membrane protein	2	1.40845
Cluster_16830		UvrD/REP helicase N-terminal domain protein	2	1.40845
Cluster_16831		transposase, YhgA-like family protein	2	1.40845
Cluster_16834		transposase IS116/IS110/IS902 family protein	2	1.40845
Cluster_16835		conserved hypothetical protein	2	1.40845
Cluster_16897	cro	gp39 domain protein	2	1.40845
Cluster_16973		conserved hypothetical protein	2	1.40845
Cluster_16976		conserved hypothetical protein	2	1.40845
Cluster_16977		hypothetical protein	2	1.40845
Cluster_17013		conserved hypothetical protein	2	1.40845
Cluster_5107		AAA ATPase domain protein	1	0.704225
Cluster_5103		conserved hypothetical protein	1	0.704225
Cluster_5328		hypothetical protein	1	0.704225
Cluster_5329		conserved hypothetical protein	1	0.704225
Cluster_5454		clpX C4-type zinc finger family protein	1	0.704225
Cluster_5523	dcm	DNA (cytosine-5-)-methyltransferase family protein	1	0.704225
Cluster_5524		putative type ii site-specific deoxyribonuclease	1	0.704225
Cluster_5546		mbeB-like, N-term conserved region family protein	1	0.704225
Cluster_5769		conserved hypothetical protein	1	0.704225
Cluster_5912		conserved hypothetical protein	1	0.704225
Cluster_6263		putative deoxycytidylate deaminase domain protein	1	0.704225
Cluster_6264		replicase family protein	1	0.704225
Cluster_6265		helix-turn-helix family protein	1	0.704225
Cluster_6266		conserved hypothetical protein	1	0.704225
Cluster_6267	mbeA	DNA relaxase MbeA	1	0.704225
Cluster_6268	mbeC	mobilization protein MbeC	1	0.704225
Cluster_6269		conserved hypothetical protein	1	0.704225
Cluster_6282		conserved hypothetical protein	1	0.704225
Cluster_6285		conserved hypothetical protein	1	0.704225
Cluster_6290		conserved hypothetical protein	1	0.704225
Cluster_6301		integrase core domain protein	1	0.704225
Cluster_6315		caudovirales tail fibre assembly family protein	1	0.704225
Cluster_6316		putative predicted protein	1	0.704225
Cluster_6317		resolvase, N terminal domain protein	1	0.704225
Cluster_6341		conserved hypothetical protein	1	0.704225
Cluster_6342		acetyltransferase family protein	1	0.704225
Cluster_6343		hypothetical protein	1	0.704225
Cluster_6354		caudovirales tail fibre assembly family protein	1	0.704225
Cluster_6355		hypothetical protein	1	0.704225
Cluster_6363		putative transposase domain protein	1	0.704225
Cluster_6369		helix-turn-helix family protein	1	0.704225
Cluster_6370		putative selenocysteine synthase	1	0.704225
Cluster_6224		conserved hypothetical protein	1	0.704225
Cluster_6225		conserved hypothetical protein	1	0.704225
Cluster_6226		conserved hypothetical protein	1	0.704225
Cluster_6233		conserved hypothetical protein	1	0.704225
Cluster_6239		hypothetical protein	1	0.704225
Cluster_6240		putative membrane protein	1	0.704225
Cluster_6241		ABC transporter family protein	1	0.704225
Cluster_6242		hlyD secretion family protein	1	0.704225
Cluster_6243		outer membrane efflux family protein	1	0.704225
Cluster_6244		FtsX-like permease family protein	1	0.704225
Cluster_6245	tnpR	transposon gamma-delta resolvase	1	0.704225
Cluster_6246		site-specific recombinase, phage integrase family domain protein	1	0.704225
Cluster_6247		phage integrase, N-terminal SAM-like domain protein	1	0.704225
Cluster_6250	parB	parB	1	0.704225
Cluster_6252		initiator Replication family protein	1	0.704225
Cluster_6918		hypothetical protein	1	0.704225
Cluster_6915		hypothetical protein	1	0.704225
Cluster_7176		resolvase, N terminal domain protein	1	0.704225
Cluster_7186	cat	chloramphenicol acetyltransferase	1	0.704225
Cluster_7695		conserved hypothetical protein	1	0.704225
Cluster_7934		actin family protein	1	0.704225
Cluster_7936		intermediate filament family protein	1	0.704225
Cluster_7938		resolvase, N terminal domain protein	1	0.704225
Cluster_7939		hypothetical protein	1	0.704225
Cluster_7991	Krt16	keratin, type I cytoskeletal 16	1	0.704225
Cluster_7992		hemopexin family protein	1	0.704225
Cluster_8015		NYN domain protein	1	0.704225
Cluster_8016		helix-turn-helix domain protein	1	0.704225
Cluster_8174		conserved hypothetical protein	1	0.704225
Cluster_8208		sel1 repeat family protein	1	0.704225
Cluster_8219		conserved hypothetical protein	1	0.704225
Cluster_8224		conserved hypothetical protein	1	0.704225
Cluster_8632		helix-turn-helix domain protein	1	0.704225
Cluster_8641		conserved hypothetical protein	1	0.704225
Cluster_8642		conserved hypothetical protein	1	0.704225
Cluster_8643		tape measure domain protein	1	0.704225
Cluster_8644		hypothetical protein	1	0.704225
Cluster_8645		hypothetical protein	1	0.704225
Cluster_8646		hypothetical protein	1	0.704225
Cluster_8647		hypothetical protein	1	0.704225
Cluster_8648		hypothetical protein	1	0.704225
Cluster_8633		hypothetical protein	1	0.704225
Cluster_8634		hypothetical protein	1	0.704225
Cluster_8635		hypothetical protein	1	0.704225
Cluster_8636		hypothetical protein	1	0.704225
Cluster_8637		helix-turn-helix domain of resolvase family protein	1	0.704225
Cluster_8638		hypothetical protein	1	0.704225
Cluster_8639		phage major capsid E family protein	1	0.704225
Cluster_8640		hypothetical protein	1	0.704225
Cluster_8805		hypothetical protein	1	0.704225
Cluster_8806		hypothetical protein	1	0.704225
Cluster_8817		caudovirales tail fibre assembly family protein	1	0.704225
Cluster_9000		AAA domain protein	1	0.704225
Cluster_9003		cagE, TrbE, VirB, component of type IV transporter system family protein	1	0.704225
Cluster_9012	virB11	P-type DNA transfer ATPase VirB11	1	0.704225
Cluster_9013		type IV secretory system Conjugative DNA transfer family protein	1	0.704225
Cluster_9014		cag pathogenicity island Cag12 family protein	1	0.704225
Cluster_9004		type IV secretion system family protein	1	0.704225
Cluster_9005		putative surface exclusion lipoprotein	1	0.704225
Cluster_9006		putative virB6/Pilx6	1	0.704225
Cluster_9007		TrbL/VirB6 plasmid conjugal transfer family protein	1	0.704225
Cluster_9008		putative pilx7 protein	1	0.704225
Cluster_9009		VirB8 family protein	1	0.704225
Cluster_9010		conjugal transfer family protein	1	0.704225
Cluster_9011		bacterial conjugation TrbI-like family protein	1	0.704225
Cluster_9054		putative yagA protein	1	0.704225
Cluster_9055		conserved hypothetical protein	1	0.704225
Cluster_9056		conserved hypothetical protein	1	0.704225
Cluster_9057		putative DNA distortion polypeptide 1	1	0.704225
Cluster_9058		relaxase/Mobilisation nuclease domain protein	1	0.704225
Cluster_9059		conserved hypothetical protein	1	0.704225
Cluster_9060		transglycosylase SLT domain protein	1	0.704225
Cluster_9061		TrbC/VIRB2 family protein	1	0.704225
Cluster_9062		type IV secretory pathway, VirB3-like family protein	1	0.704225
Cluster_9046		putative auxiliary protein Bis	1	0.704225
Cluster_9049		antitoxin Phd_YefM, type II toxin-antitoxin system family protein	1	0.704225
Cluster_9050	relE	mRNA interferase RelE	1	0.704225
Cluster_9051		conserved hypothetical protein	1	0.704225
Cluster_9052		conserved hypothetical protein	1	0.704225
Cluster_9053		conserved hypothetical protein	1	0.704225
Cluster_9082		conserved hypothetical protein	1	0.704225
Cluster_9090		putative membrane protein	1	0.704225
Cluster_9500		hypothetical protein	1	0.704225
Cluster_9509		hypothetical protein	1	0.704225
Cluster_9510		conserved hypothetical protein	1	0.704225
Cluster_9511	hns	DNA-binding protein H-NS	1	0.704225
Cluster_9512		putative membrane protein	1	0.704225
Cluster_9513		PilS N terminal family protein	1	0.704225
Cluster_9514		prepilin-type N-terminal cleavage/methylation domain protein	1	0.704225
Cluster_9515		hypothetical protein	1	0.704225
Cluster_9516		hypothetical protein	1	0.704225
Cluster_9517		hypothetical protein	1	0.704225
Cluster_9518		conserved hypothetical protein	1	0.704225
Cluster_9501		helix-turn-helix family protein	1	0.704225
Cluster_9519		conserved hypothetical protein	1	0.704225
Cluster_9520		putative membrane protein	1	0.704225
Cluster_9521		hypothetical protein	1	0.704225
Cluster_9522		hypothetical protein	1	0.704225
Cluster_9523		conserved hypothetical protein	1	0.704225
Cluster_9524	umuD	protein UmuD	1	0.704225
Cluster_9525		AAA ATPase domain protein	1	0.704225
Cluster_9526		hypothetical protein	1	0.704225
Cluster_9527		hypothetical protein	1	0.704225
Cluster_9528		hypothetical protein	1	0.704225
Cluster_9502		conserved hypothetical protein	1	0.704225
Cluster_9529	dam	DNA adenine methylase family protein	1	0.704225
Cluster_9530		ankyrin repeats family protein	1	0.704225
Cluster_9531		ankyrin repeat family protein	1	0.704225
Cluster_9532		ankyrin repeats family protein	1	0.704225
Cluster_9533		hypothetical protein	1	0.704225
Cluster_9534		hypothetical protein	1	0.704225
Cluster_9535		hypothetical protein	1	0.704225
Cluster_9536		hypothetical protein	1	0.704225
Cluster_9537		hypothetical protein	1	0.704225
Cluster_9538		conserved hypothetical protein	1	0.704225
Cluster_9503		hypothetical protein	1	0.704225
Cluster_9539		CobQ/CobB/MinD/ParA nucleotide binding domain protein	1	0.704225
Cluster_9540		hypothetical protein	1	0.704225
Cluster_9541		hypothetical protein	1	0.704225
Cluster_9542		hypothetical protein	1	0.704225
Cluster_9543		conjugal transfer/type IV secretion DotA/TraY family protein	1	0.704225
Cluster_9544		hypothetical protein	1	0.704225
Cluster_9545		hypothetical protein	1	0.704225
Cluster_9546		putative membrane protein	1	0.704225
Cluster_9547		prepilin-type N-terminal cleavage/methylation domain protein	1	0.704225
Cluster_9548		conserved hypothetical protein	1	0.704225
Cluster_9504		hypothetical protein	1	0.704225
Cluster_9549		hypothetical protein	1	0.704225
Cluster_9550		hypothetical protein	1	0.704225
Cluster_9551		hypothetical protein	1	0.704225
Cluster_9552		conserved hypothetical protein	1	0.704225
Cluster_9553		hypothetical protein	1	0.704225
Cluster_9554		hypothetical protein	1	0.704225
Cluster_9505		conserved hypothetical protein	1	0.704225
Cluster_9506		hypothetical protein	1	0.704225
Cluster_9507		conserved hypothetical protein	1	0.704225
Cluster_9508		hypothetical protein	1	0.704225
Cluster_9595		plasmid maintenance system killer family protein	1	0.704225
Cluster_9596	higA	addiction module antidote protein, HigA family	1	0.704225
Cluster_9593		DNA methylase family protein	1	0.704225
Cluster_9594		CfrBI restriction endonuclease family protein	1	0.704225
Cluster_9689		conserved hypothetical protein	1	0.704225
Cluster_9631		proQ/FINO family protein	1	0.704225
Cluster_10384		hypothetical protein	1	0.704225
Cluster_10385		ABC transporter family protein	1	0.704225
Cluster_10386		biotin-lipoyl like family protein	1	0.704225
Cluster_10387		hypothetical protein	1	0.704225
Cluster_10388		hypothetical protein	1	0.704225
Cluster_11865		hypothetical protein	1	0.704225
Cluster_11866		phage integrase family protein	1	0.704225
Cluster_11867		firmicute plasmid replication family protein	1	0.704225
Cluster_12563		Major Facilitator Superfamily protein	1	0.704225
Cluster_12564		alpha/beta hydrolase family protein	1	0.704225
Cluster_12565		LysR substrate binding domain protein	1	0.704225
Cluster_12088	invF	invasion protein InvF	1	0.704225
Cluster_12089		type III secretion outer membrane pore, YscC/HrcC family	1	0.704225
Cluster_12090		type III secretion regulator YopN/LcrE/InvE/MxiC	1	0.704225
Cluster_12091	invA	invasion protein InvA	1	0.704225
Cluster_12079		bacterial extracellular solute-binding, 7 family protein	1	0.704225
Cluster_12082		oxidoreductase FAD-binding domain protein	1	0.704225
Cluster_12083		conserved hypothetical protein	1	0.704225
Cluster_12084		flavodoxin-like fold family protein	1	0.704225
Cluster_12085		bacterial regulatory helix-turn-helix, LysR family protein	1	0.704225
Cluster_12570		gram-negative pili assembly chaperone, N-terminal domain protein	1	0.704225
Cluster_12571	caf1A	F1 capsule-anchoring protein	1	0.704225
Cluster_12572	afaD	protein AfaD	1	0.704225
Cluster_12573		putative aggregative adherence fimbriae V	1	0.704225
Cluster_12099		type I secretion outer membrane, TolC family protein	1	0.704225
Cluster_12100		type I secretion C-terminal target domain protein	1	0.704225
Cluster_12101		type I secretion system ATPase family protein	1	0.704225
Cluster_12102		type I secretion membrane fusion, HlyD family protein	1	0.704225
Cluster_12103		conserved hypothetical protein	1	0.704225
Cluster_12104		putative lipoprotein	1	0.704225
Cluster_12105		yadA-like C-terminal region family protein	1	0.704225
Cluster_12106		putative predicted protein	1	0.704225
Cluster_12111		ead/Ea22-like family protein	1	0.704225
Cluster_12108		conserved hypothetical protein	1	0.704225
Cluster_12109		conserved hypothetical protein	1	0.704225
Cluster_12121		ribbon-helix-helix, CopG family protein	1	0.704225
Cluster_12122		acetyltransferase domain protein	1	0.704225
Cluster_12596		hypothetical protein	1	0.704225
Cluster_12597		conserved hypothetical protein	1	0.704225
Cluster_12125		aldo/keto reductase family protein	1	0.704225
Cluster_12126		aldo/keto reductase family protein	1	0.704225
Cluster_12127		bacterial regulatory helix-turn-helix, LysR family protein	1	0.704225
Cluster_12128		LysR substrate binding domain protein	1	0.704225
Cluster_12129		dienelactone hydrolase family protein	1	0.704225
Cluster_12130		NADH:flavin oxidoreductase / NADH oxidase family protein	1	0.704225
Cluster_12132		Major Facilitator Superfamily protein	1	0.704225
Cluster_12133		conserved hypothetical protein	1	0.704225
Cluster_12134		LysR substrate binding domain protein	1	0.704225
Cluster_12135		conserved hypothetical protein	1	0.704225
Cluster_12136		conserved hypothetical protein	1	0.704225
Cluster_12137		conserved hypothetical protein	1	0.704225
Cluster_12138		marc integral membrane family protein	1	0.704225
Cluster_12139		winged helix-turn-helix DNA-binding family protein	1	0.704225
Cluster_12140		drug resistance transporter, Bcr/CflA subfamily protein	1	0.704225
Cluster_12141		efflux transporter, outer membrane factor (OMF) lipo, NodT family protein	1	0.704225
Cluster_12142		RND transporter, hydrophobe/amphiphile efflux-1 family protein	1	0.704225
Cluster_12143		efflux transporter, RND family, MFP subunit	1	0.704225
Cluster_12144		bacterial regulatory, tetR family protein	1	0.704225
Cluster_12145		conserved hypothetical protein	1	0.704225
Cluster_12146		putative lipoprotein	1	0.704225
Cluster_12609		conserved hypothetical protein	1	0.704225
Cluster_12610		conserved hypothetical protein	1	0.704225
Cluster_12152		glycosyl transferase 2 family protein	1	0.704225
Cluster_12153		nucleotide sugar dehydrogenase family protein	1	0.704225
Cluster_12154	kfoC	chondroitin synthase	1	0.704225
Cluster_12155		conserved hypothetical protein	1	0.704225
Cluster_12156	galE	UDP-glucose 4-epimerase GalE	1	0.704225
Cluster_12157		AAA domain protein	1	0.704225
Cluster_12158	kpsM	polysialic acid transport protein KpsM	1	0.704225
Cluster_12616		conserved hypothetical protein	1	0.704225
Cluster_12164		conserved hypothetical protein	1	0.704225
Cluster_12165		conserved hypothetical protein	1	0.704225
Cluster_12166		type VI secretion system effector, Hcp1 family protein	1	0.704225
Cluster_12618		conserved hypothetical protein	1	0.704225
Cluster_12167		cupin domain protein	1	0.704225
Cluster_12168		efflux transporter, RND family, MFP subunit	1	0.704225
Cluster_12169		H+ antiporter-2 family protein	1	0.704225
Cluster_12171		autotransporter beta-domain protein	1	0.704225
Cluster_12172		hypothetical protein	1	0.704225
Cluster_12173		conserved hypothetical protein	1	0.704225
Cluster_12174		conserved hypothetical protein	1	0.704225
Cluster_12175		conserved hypothetical protein	1	0.704225
Cluster_12176		bacterial Ig-like domain family protein	1	0.704225
Cluster_12184		PRD domain protein	1	0.704225
Cluster_12185	fruA	PTS system, fructose subfamily, IIA component domain protein	1	0.704225
Cluster_12186		PTS system, Fru family, IIB component domain protein	1	0.704225
Cluster_12187		PTS system, Fru family, IIC component domain protein	1	0.704225
Cluster_12188		fructose-bisphosphate aldolase class-II family protein	1	0.704225
Cluster_12189		ketose-bisphosphate aldolase family protein	1	0.704225
Cluster_12177		transcriptional regulatory, C terminal family protein	1	0.704225
Cluster_12190		ROK family protein	1	0.704225
Cluster_12191		conserved hypothetical protein	1	0.704225
Cluster_12178		invasion plasmid antigen IpaD family protein	1	0.704225
Cluster_12179		conserved hypothetical protein	1	0.704225
Cluster_12180		conserved hypothetical protein	1	0.704225
Cluster_12181		conserved hypothetical protein	1	0.704225
Cluster_12182		type III secretion low calcium response chaperone LcrH/SycD	1	0.704225
Cluster_12003		fimbrial family protein	1	0.704225
Cluster_11996		bacterial regulatory helix-turn-helix, LysR family protein	1	0.704225
Cluster_11997		sugar (and other) transporter family protein	1	0.704225
Cluster_12629		conserved hypothetical protein	1	0.704225
Cluster_12630		putative RHS domain protein	1	0.704225
Cluster_12194		molybdenum-pterin binding domain protein	1	0.704225
Cluster_12195		conserved hypothetical protein	1	0.704225
Cluster_12199		shET2 enterotoxin, N-terminal region family protein	1	0.704225
Cluster_12196		pentapeptide repeats family protein	1	0.704225
Cluster_12200		conserved hypothetical protein	1	0.704225
Cluster_12197		pentapeptide repeats family protein	1	0.704225
Cluster_12201		conserved hypothetical protein	1	0.704225
Cluster_12202		putative predicted protein	1	0.704225
Cluster_12203		helix-turn-helix family protein	1	0.704225
Cluster_12204		conserved hypothetical protein	1	0.704225
Cluster_12206		putative membrane protein	1	0.704225
Cluster_12211		fimbrial family protein	1	0.704225
Cluster_12214	dsbI	protein-disulfide oxidoreductase DsbI	1	0.704225
Cluster_12215	dsbL	thiol:disulfide interchange protein DsbL	1	0.704225
Cluster_12216	asst	arylsulfate sulfotransferase	1	0.704225
Cluster_12217		TonB-dependent siderophore receptor family protein	1	0.704225
Cluster_12218		ABC transporter family protein	1	0.704225
Cluster_12219		FecCD transport family protein	1	0.704225
Cluster_12220		FecCD transport family protein	1	0.704225
Cluster_12221		periplasmic binding family protein	1	0.704225
Cluster_12222		SIS domain protein	1	0.704225
Cluster_12212		conserved hypothetical protein	1	0.704225
Cluster_12229		conserved hypothetical protein	1	0.704225
Cluster_12230		conserved hypothetical protein	1	0.704225
Cluster_12232		conserved hypothetical protein	1	0.704225
Cluster_12233		conserved hypothetical protein	1	0.704225
Cluster_12235		conserved hypothetical protein	1	0.704225
Cluster_12638		hypothetical protein	1	0.704225
Cluster_12241		putative 5'-nucleotidase	1	0.704225
Cluster_12242		5'-nucleotidase, C-terminal domain protein	1	0.704225
Cluster_12244	araD	L-ribulose-5-phosphate 4-epimerase	1	0.704225
Cluster_12245		DeoR C terminal sensor domain protein	1	0.704225
Cluster_12246		periplasmic binding domain protein	1	0.704225
Cluster_12247		ABC transporter family protein	1	0.704225
Cluster_12248		branched-chain amino acid transport system / permease component family protein	1	0.704225
Cluster_12249		branched-chain amino acid transport system / permease component family protein	1	0.704225
Cluster_12250		xylose isomerase-like TIM barrel family protein	1	0.704225
Cluster_12251	lyx	L-xylulose/3-keto-L-gulonate kinase	1	0.704225
Cluster_12240		conserved hypothetical protein	1	0.704225
Cluster_12253		periplasmic binding family protein	1	0.704225
Cluster_12254		FecCD transport family protein	1	0.704225
Cluster_12255		ABC transporter family protein	1	0.704225
Cluster_12256		methyltransferase domain protein	1	0.704225
Cluster_12257		quinolinate phosphoribosyl transferase, C-terminal domain protein	1	0.704225
Cluster_12258		TonB dependent receptor family protein	1	0.704225
Cluster_12259		conserved hypothetical protein	1	0.704225
Cluster_12260		leucine Rich repeats family protein	1	0.704225
Cluster_12020		type I restriction modification DNA specificity domain protein	1	0.704225
Cluster_12007		hypothetical protein	1	0.704225
Cluster_12008		conserved hypothetical protein	1	0.704225
Cluster_12009		pentapeptide repeats family protein	1	0.704225
Cluster_12010		CcdB family protein	1	0.704225
Cluster_12011		CcdB family protein	1	0.704225
Cluster_12012		post-segregation antitoxin CcdA family protein	1	0.704225
Cluster_12261		conserved hypothetical protein	1	0.704225
Cluster_12262		putative predicted protein	1	0.704225
Cluster_12263		putative predicted protein	1	0.704225
Cluster_12264		putative predicted protein	1	0.704225
Cluster_12265		conserved hypothetical protein	1	0.704225
Cluster_12266		conserved hypothetical protein	1	0.704225
Cluster_12267		putative predicted protein	1	0.704225
Cluster_12268	mamA	methylaspartate mutase, S subunit	1	0.704225
Cluster_12269		conserved hypothetical family protein	1	0.704225
Cluster_12270		methylaspartate mutase, E subunit	1	0.704225
Cluster_12271		methylaspartate ammonia-lyase	1	0.704225
Cluster_12272		conserved hypothetical protein	1	0.704225
Cluster_12273		conserved hypothetical protein	1	0.704225
Cluster_12274		sodium:dicarboxylate symporter family protein	1	0.704225
Cluster_12275	fumA	fumarate hydratase class I, aerobic	1	0.704225
Cluster_12276	cobO	cob(I)yrinic acid a,c-diamide adenosyltransferase	1	0.704225
Cluster_12277		bacterial regulatory helix-turn-helix, LysR family protein	1	0.704225
Cluster_12280		SIR2-like domain protein	1	0.704225
Cluster_12281		conserved hypothetical protein	1	0.704225
Cluster_12282		LysR substrate binding domain protein	1	0.704225
Cluster_12283		conserved hypothetical protein	1	0.704225
Cluster_12284		DJ-1/PfpI family protein	1	0.704225
Cluster_12285		hypothetical protein	1	0.704225
Cluster_12289		conserved hypothetical protein	1	0.704225
Cluster_12290		putative metallo-hydrolase	1	0.704225
Cluster_12291		thiF family protein	1	0.704225
Cluster_12292		conserved hypothetical protein	1	0.704225
Cluster_12293		putative membrane protein	1	0.704225
Cluster_12294		conserved hypothetical protein	1	0.704225
Cluster_12295		relaxase/Mobilisation nuclease domain protein	1	0.704225
Cluster_12296		conserved hypothetical protein	1	0.704225
Cluster_12297		putative transmembrane protein	1	0.704225
Cluster_12298		conserved hypothetical protein	1	0.704225
Cluster_12299		conserved hypothetical protein	1	0.704225
Cluster_12300		phage integrase family protein	1	0.704225
Cluster_12301		phage integrase family protein	1	0.704225
Cluster_12302		conserved hypothetical protein	1	0.704225
Cluster_12303		prophage CP4-57 regulatory family protein	1	0.704225
Cluster_12307		conserved hypothetical protein	1	0.704225
Cluster_12308		ycfA-like family protein	1	0.704225
Cluster_12312		bacterial regulatory, gntR family protein	1	0.704225
Cluster_12313		alkylhydroperoxidase AhpD family core domain protein	1	0.704225
Cluster_12031		pentapeptide repeats family protein	1	0.704225
Cluster_12023		addiction module antitoxin, RelB/DinJ family	1	0.704225
Cluster_12024		addiction module toxin, RelE/StbE family protein	1	0.704225
Cluster_12026		glycosyl hydrolases 31 family protein	1	0.704225
Cluster_12027		sugar (and other) transporter family protein	1	0.704225
Cluster_12028		periplasmic binding protein-like domain protein	1	0.704225
Cluster_12316		pentapeptide repeats family protein	1	0.704225
Cluster_12321	tnsA	transposon Tn7 transposition protein TnsA	1	0.704225
Cluster_12322	tnsB	transposon Tn7 transposition protein TnsB	1	0.704225
Cluster_12323	tnsC	transposon Tn7 transposition protein TnsC	1	0.704225
Cluster_12324		tniQ family protein	1	0.704225
Cluster_12334		conserved hypothetical protein	1	0.704225
Cluster_12335		conserved hypothetical protein	1	0.704225
Cluster_12336		conserved hypothetical protein	1	0.704225
Cluster_12337		transposase, YhgA-like family protein	1	0.704225
Cluster_12338		transposase, YhgA-like family protein	1	0.704225
Cluster_12339		transposase, YhgA-like family protein	1	0.704225
Cluster_12327		conserved hypothetical protein	1	0.704225
Cluster_12328		EAL domain protein	1	0.704225
Cluster_12329		putative afrD	1	0.704225
Cluster_12330		gram-negative pili assembly chaperone, C-terminal domain protein	1	0.704225
Cluster_12331		type VII secretion system (T7SS), usher family protein	1	0.704225
Cluster_12332		putative aF/R1 pilin major subunit	1	0.704225
Cluster_12333		helix-turn-helix domain protein	1	0.704225
Cluster_12364		NUDIX domain protein	1	0.704225
Cluster_12365		mannose-1-phosphate guanylyltransferase/mannose-6-phosphate isomerase	1	0.704225
Cluster_12366		glycosyl transferase 2 family protein	1	0.704225
Cluster_12356		polysaccharide biosynthesis family protein	1	0.704225
Cluster_12357		glycosyl transferase 2 family protein	1	0.704225
Cluster_12358		glycosyl transferase 2 family protein	1	0.704225
Cluster_12359		putative membrane protein	1	0.704225
Cluster_12360	galE	UDP-glucose 4-epimerase GalE	1	0.704225
Cluster_12361		glycosyl transferases group 1 family protein	1	0.704225
Cluster_12362	gmd	GDP-mannose 4,6-dehydratase	1	0.704225
Cluster_12363	fcl	GDP-L-fucose synthase	1	0.704225
Cluster_12036		KAP family P-loop domain protein	1	0.704225
Cluster_12037		chaperone of endosialidase family protein	1	0.704225
Cluster_12038		prophage tail fibre N-terminal family protein	1	0.704225
Cluster_12367		conserved hypothetical protein	1	0.704225
Cluster_12368		conserved hypothetical protein	1	0.704225
Cluster_12375		PEP-utilizing enzyme, TIM barrel domain protein	1	0.704225
Cluster_12369		acetyltransferase family protein	1	0.704225
Cluster_12370		conserved hypothetical protein	1	0.704225
Cluster_12371		hypothetical protein	1	0.704225
Cluster_12372		acetyltransferase domain protein	1	0.704225
Cluster_12373		AAA domain protein	1	0.704225
Cluster_12380		putative membrane protein	1	0.704225
Cluster_12382		conserved hypothetical protein	1	0.704225
Cluster_12391		conserved hypothetical protein	1	0.704225
Cluster_12392		conserved hypothetical protein	1	0.704225
Cluster_12397		FtsX-like permease family protein	1	0.704225
Cluster_12398		putative aatA outermembrane protein	1	0.704225
Cluster_12399		putative aatb protein	1	0.704225
Cluster_12383	idi	isopentenyl-diphosphate delta-isomerase	1	0.704225
Cluster_12401		carbon-nitrogen hydrolase family protein	1	0.704225
Cluster_12402		putative group II intron-encoded protein LtrA	1	0.704225
Cluster_12403		reverse transcriptase family protein	1	0.704225
Cluster_12384		hypothetical protein	1	0.704225
Cluster_12406		transposase C of IS166 homeodomain protein	1	0.704225
Cluster_12407		transposase IS66 family protein	1	0.704225
Cluster_12385		conserved hypothetical protein	1	0.704225
Cluster_12387		conserved hypothetical protein	1	0.704225
Cluster_12388		transposase IS116/IS110/IS902 family protein	1	0.704225
Cluster_12390	cfaD	CFA/I fimbrial subunit D	1	0.704225
Cluster_12414		leucine Rich Repeat family protein	1	0.704225
Cluster_12415	ompD	outer membrane porin protein OmpD	1	0.704225
Cluster_12409		pentapeptide repeats family protein	1	0.704225
Cluster_12411		diguanylate cyclase domain protein	1	0.704225
Cluster_12412		metallo-beta-lactamase superfamily protein	1	0.704225
Cluster_12417		4-carboxymuconolactone decarboxylase	1	0.704225
Cluster_12418		antibiotic biosynthesis monooxygenase family protein	1	0.704225
Cluster_12419		aldo/keto reductase family protein	1	0.704225
Cluster_12420		flavodoxin-like fold family protein	1	0.704225
Cluster_12421		amidohydrolase family protein	1	0.704225
Cluster_12424	hmuV	hemin import ATP-binding protein HmuV	1	0.704225
Cluster_12425		FecCD transport family protein	1	0.704225
Cluster_12426		NADH(P)-binding family protein	1	0.704225
Cluster_12427		conserved hypothetical protein	1	0.704225
Cluster_12428		putative heme utilization radical SAM enzyme HutW	1	0.704225
Cluster_12429		periplasmic binding family protein	1	0.704225
Cluster_12430		TonB-dependent heme/hemoglobin receptor family protein	1	0.704225
Cluster_12431	hemS	hemin transport protein HemS	1	0.704225
Cluster_12441		putative replication from phage	1	0.704225
Cluster_12442		conserved hypothetical protein	1	0.704225
Cluster_12443		conserved hypothetical protein	1	0.704225
Cluster_12444		conserved hypothetical protein	1	0.704225
Cluster_12445		phage regulatory, Rha family protein	1	0.704225
Cluster_12446		phage regulatory Rha family protein	1	0.704225
Cluster_12447		phage regulatory Rha family protein	1	0.704225
Cluster_12449		conserved hypothetical protein	1	0.704225
Cluster_12450	C2	repressor protein C2	1	0.704225
Cluster_12451		helix-turn-helix domain protein	1	0.704225
Cluster_12452		hypothetical protein	1	0.704225
Cluster_12453		conserved hypothetical protein	1	0.704225
Cluster_12455		conserved hypothetical protein	1	0.704225
Cluster_12456		conserved hypothetical protein	1	0.704225
Cluster_12457		winged helix-turn-helix DNA-binding family protein	1	0.704225
Cluster_12458		conserved hypothetical protein	1	0.704225
Cluster_12459		conserved hypothetical protein	1	0.704225
Cluster_12436		conserved hypothetical protein	1	0.704225
Cluster_12437		phage antitermination Q family protein	1	0.704225
Cluster_12438		putative bacteriophage protein	1	0.704225
Cluster_12439		dnaB-like helicase N terminal domain protein	1	0.704225
Cluster_12440		bacterial dnaA family protein	1	0.704225
Cluster_12461		pentapeptide repeats family protein	1	0.704225
Cluster_12463		conserved hypothetical protein	1	0.704225
Cluster_12470		conserved hypothetical protein	1	0.704225
Cluster_12471		putative membrane protein	1	0.704225
Cluster_12472		conserved hypothetical protein	1	0.704225
Cluster_12482		ribulose-phosphate 3 epimerase family protein	1	0.704225
Cluster_12483		phosphoenolpyruvate-dependent sugar phosphotransferase system, EIIA 2 family protein	1	0.704225
Cluster_12484		putative sgc region protein SgcQ	1	0.704225
Cluster_12485		PTS system, galactitol-specific IIC component family protein	1	0.704225
Cluster_12486		PTS system, Lactose/Cellobiose specific IIB subunit	1	0.704225
Cluster_12487		M42 glutamyl aminopeptidase family protein	1	0.704225
Cluster_12488		putative zinc ribbon domain protein	1	0.704225
Cluster_12474		class II Aldolase and Adducin N-terminal domain protein	1	0.704225
Cluster_12475		ureide permease family protein	1	0.704225
Cluster_12476		putative sugar-binding domain protein	1	0.704225
Cluster_12477		H+ symporter family protein	1	0.704225
Cluster_12478		conserved hypothetical protein	1	0.704225
Cluster_12479		putative 2-keto-3-deoxy-galactonate aldolase YagE	1	0.704225
Cluster_12480		bacterial transcriptional regulator family protein	1	0.704225
Cluster_12481		DeoR C terminal sensor domain protein	1	0.704225
Cluster_12054		conserved hypothetical protein	1	0.704225
Cluster_12056		transposase IS200 like family protein	1	0.704225
Cluster_12055		phage integrase family protein	1	0.704225
Cluster_12490		putative prophage P4 integrase	1	0.704225
Cluster_12491		conserved hypothetical protein	1	0.704225
Cluster_12492		hypothetical protein	1	0.704225
Cluster_12493		conserved hypothetical protein	1	0.704225
Cluster_12494		hypothetical protein	1	0.704225
Cluster_12495		DEAD/DEAH box helicase family protein	1	0.704225
Cluster_12497		conserved hypothetical protein	1	0.704225
Cluster_12510		conserved hypothetical protein	1	0.704225
Cluster_12519	ugpC	sn-glycerol-3-phosphate import ATP-binding protein UgpC	1	0.704225
Cluster_12520		bacterial extracellular solute-binding family protein	1	0.704225
Cluster_12522		tn3 transposase DDE domain protein	1	0.704225
Cluster_12511	kdgT	2-keto-3-deoxygluconate transporter	1	0.704225
Cluster_12512		L-PSP putative endoribonuclease	1	0.704225
Cluster_12513		dihydrodipicolinate synthetase family protein	1	0.704225
Cluster_12514		putative yigB	1	0.704225
Cluster_12516		binding-protein-dependent transport system inner membrane component family protein	1	0.704225
Cluster_12517		binding-protein-dependent transport system inner membrane component family protein	1	0.704225
Cluster_12518	cpdA	3',5'-cyclic adenosine monophosphate phosphodiesterase CpdA	1	0.704225
Cluster_12525		fimbrial family protein	1	0.704225
Cluster_12526		conserved hypothetical protein	1	0.704225
Cluster_12527		fimbrial family protein	1	0.704225
Cluster_12528	htrE	outer membrane usher protein HtrE	1	0.704225
Cluster_12529		gram-negative pili assembly chaperone, C-terminal domain protein	1	0.704225
Cluster_12062		hypothetical protein	1	0.704225
Cluster_12065		DNA recombination-mediator A family protein	1	0.704225
Cluster_12066		ATP-dependent DNA helicase, RecQ family protein	1	0.704225
Cluster_12538		DDE_Tnp_1-associated family protein	1	0.704225
Cluster_12539		transposase DDE domain protein	1	0.704225
Cluster_12540	tnsE	transposon Tn7 transposition protein TnsE	1	0.704225
Cluster_12541		putative TnpA	1	0.704225
Cluster_12542		conserved hypothetical protein	1	0.704225
Cluster_12543		hypothetical protein	1	0.704225
Cluster_12544		putative orfX	1	0.704225
Cluster_12550		sugar (and other) transporter family protein	1	0.704225
Cluster_12551		bacterial regulatory, lacI family protein	1	0.704225
Cluster_12552		inosine-uridine preferring nucleoside hydrolase family protein	1	0.704225
Cluster_12553		mgtC family protein	1	0.704225
Cluster_12558	tetA	tetracycline resistance protein, class B	1	0.704225
Cluster_12559	tetR	tetracycline repressor protein class D	1	0.704225
Cluster_12849	hin	DNA-invertase hin	1	0.704225
Cluster_12850		putative bacteriophage tail fiber protein	1	0.704225
Cluster_12855		phage tail tape measure protein, TP901 family, core region	1	0.704225
Cluster_12859		putative dihydrolipoamide acyltransferase	1	0.704225
Cluster_12861		putative protease	1	0.704225
Cluster_12869		conserved hypothetical protein	1	0.704225
Cluster_12870		bacteriophage CI repressor helix-turn-helix domain protein	1	0.704225
Cluster_12876		putative prophage exported protein	1	0.704225
Cluster_12877		conserved hypothetical protein	1	0.704225
Cluster_12878		conserved hypothetical protein	1	0.704225
Cluster_12879		conserved hypothetical protein	1	0.704225
Cluster_12880		conserved hypothetical protein	1	0.704225
Cluster_12885		conserved hypothetical protein	1	0.704225
Cluster_13205		reverse transcriptase family protein	1	0.704225
Cluster_13214		conserved hypothetical protein	1	0.704225
Cluster_13223		IncFII RepA family protein	1	0.704225
Cluster_13224		helix-turn-helix domain protein	1	0.704225
Cluster_13225		transcription termination factor nusG family protein	1	0.704225
Cluster_13226		conserved hypothetical protein	1	0.704225
Cluster_13227		conserved hypothetical protein	1	0.704225
Cluster_13228		transglycosylase SLT domain protein	1	0.704225
Cluster_13229		TrbC/VIRB2 family protein	1	0.704225
Cluster_13230		cagE, TrbE, VirB, component of type IV transporter system family protein	1	0.704225
Cluster_13231		type IV secretion system family protein	1	0.704225
Cluster_13232		conserved hypothetical protein	1	0.704225
Cluster_13233		TrbL/VirB6 plasmid conjugal transfer family protein	1	0.704225
Cluster_13234		putative TriF protein	1	0.704225
Cluster_13235		VirB8 family protein	1	0.704225
Cluster_13236	virB9	P-type conjugative transfer protein VirB9	1	0.704225
Cluster_13237		bacterial conjugation TrbI-like family protein	1	0.704225
Cluster_13238	virB11	P-type DNA transfer ATPase VirB11	1	0.704225
Cluster_13239		cag pathogenicity island Cag12 family protein	1	0.704225
Cluster_13240		TrbM family protein	1	0.704225
Cluster_13241		putative dopa decarboxylase protein remnant	1	0.704225
Cluster_13242		type IV secretory system Conjugative DNA transfer family protein	1	0.704225
Cluster_13216		conserved hypothetical protein	1	0.704225
Cluster_13243		putative MobC-like protein	1	0.704225
Cluster_13244		conserved hypothetical protein	1	0.704225
Cluster_13245		conserved hypothetical protein	1	0.704225
Cluster_13246		plasmid conjugative transfer PilI family protein	1	0.704225
Cluster_13247		conserved hypothetical protein	1	0.704225
Cluster_13248		CobQ/CobB/MinD/ParA nucleotide binding domain protein	1	0.704225
Cluster_13217		conserved hypothetical protein	1	0.704225
Cluster_13218		conserved hypothetical protein	1	0.704225
Cluster_13221		conserved hypothetical protein	1	0.704225
Cluster_13222		conserved hypothetical protein	1	0.704225
Cluster_13483		phage tail fibre repeat family protein	1	0.704225
Cluster_13762		phage tail fibre repeat family protein	1	0.704225
Cluster_13945		conserved hypothetical protein	1	0.704225
Cluster_13946		conserved hypothetical protein	1	0.704225
Cluster_13941		CobQ/CobB/MinD/ParA nucleotide binding domain protein	1	0.704225
Cluster_13947		cagE, TrbE, VirB, component of type IV transporter system family protein	1	0.704225
Cluster_13948		TrbL/VirB6 plasmid conjugal transfer family protein	1	0.704225
Cluster_13942		putative pemI	1	0.704225
Cluster_13950		conserved hypothetical protein	1	0.704225
Cluster_13952		putative exodeoxyribonuclease V beta chain	1	0.704225
Cluster_13953		conserved hypothetical protein	1	0.704225
Cluster_13955	stpA	DNA-binding protein StpA	1	0.704225
Cluster_13956		putative methionyl-tRNA formyltransferase	1	0.704225
Cluster_13957		conserved hypothetical protein	1	0.704225
Cluster_13943		putative DNA distortion protein 3	1	0.704225
Cluster_13944	pir	PI protein	1	0.704225
Cluster_14134		conserved hypothetical protein	1	0.704225
Cluster_14017		ead/Ea22-like family protein	1	0.704225
Cluster_14018		conserved hypothetical protein	1	0.704225
Cluster_14307		relaxase/Mobilisation nuclease domain protein	1	0.704225
Cluster_14851		helix-turn-helix family protein	1	0.704225
Cluster_14852		conserved hypothetical protein	1	0.704225
Cluster_14501		conserved hypothetical protein	1	0.704225
Cluster_14502		acetyltransferase family protein	1	0.704225
Cluster_14503		bacterial Ig-like domain family protein	1	0.704225
Cluster_14489		hypothetical protein	1	0.704225
Cluster_14490		conserved hypothetical protein	1	0.704225
Cluster_14498		phage family protein	1	0.704225
Cluster_14910		conserved hypothetical protein	1	0.704225
Cluster_14913		phage tail fibre repeat family protein	1	0.704225
Cluster_14914		phage tail fibre adhesin Gp38 family protein	1	0.704225
Cluster_14922		conserved hypothetical protein	1	0.704225
Cluster_14923		putative upf89.5 protein	1	0.704225
Cluster_14924		phage domain protein	1	0.704225
Cluster_15003		conserved hypothetical protein	1	0.704225
Cluster_15004		transcription termination factor nusG family protein	1	0.704225
Cluster_15203		conserved hypothetical protein	1	0.704225
Cluster_15508		CHAT domain protein	1	0.704225
Cluster_15505		conserved hypothetical protein	1	0.704225
Cluster_15513		putative membrane protein	1	0.704225
Cluster_15514		putative membrane protein	1	0.704225
Cluster_15515		hypothetical protein	1	0.704225
Cluster_15517		conserved hypothetical protein	1	0.704225
Cluster_15518		conserved hypothetical protein	1	0.704225
Cluster_15521		conserved hypothetical protein	1	0.704225
Cluster_15553		conserved hypothetical protein	1	0.704225
Cluster_15567		DNA N-6-adenine-methyltransferase family protein	1	0.704225
Cluster_15568		conserved hypothetical protein	1	0.704225
Cluster_15654		hypothetical protein	1	0.704225
Cluster_15655		transglycosylase family protein	1	0.704225
Cluster_15696		conserved hypothetical protein	1	0.704225
Cluster_15703		acyltransferase family protein	1	0.704225
Cluster_15706		helix-turn-helix family protein	1	0.704225
Cluster_15707		37-kD nucleoid-associated bacterial family protein	1	0.704225
Cluster_15708		conserved hypothetical protein	1	0.704225
Cluster_15735		hypothetical protein	1	0.704225
Cluster_15758		putative transmembrane protein	1	0.704225
Cluster_15815		conserved hypothetical protein	1	0.704225
Cluster_15816		AAA domain protein	1	0.704225
Cluster_15819		KAP family P-loop domain protein	1	0.704225
Cluster_15924		conserved hypothetical protein	1	0.704225
Cluster_16061		transposase family protein	1	0.704225
Cluster_16062	groEL	groEL domain protein	1	0.704225
Cluster_16063		conserved hypothetical protein	1	0.704225
Cluster_16064		conserved hypothetical protein	1	0.704225
Cluster_16065	erm	rRNA adenine N-6-methyltransferase	1	0.704225
Cluster_16066		23S rRNA methylase leader peptide family protein	1	0.704225
Cluster_16778		HNH endonuclease family protein	1	0.704225
Cluster_16780		conserved hypothetical protein	1	0.704225
Cluster_16821		conserved hypothetical protein	1	0.704225
Cluster_16822		conserved hypothetical protein	1	0.704225
Cluster_16878		conserved hypothetical protein	1	0.704225
Cluster_16997		hypothetical protein	1	0.704225
Cluster_16999		5'-nucleotidase family protein	1	0.704225
Cluster_17000	fosA	glutathione transferase FosA	1	0.704225
Cluster_17001		LysR substrate binding domain protein	1	0.704225
Cluster_17009		putative plasminogen	1	0.704225
Cluster_17010		transposase DDE domain protein	1	0.704225
Cluster_17011	Krt14	keratin, type I cytoskeletal 14	1	0.704225
Cluster_17012		hypothetical protein	1	0.704225
Cluster_17014		immunoglobulin C1-set domain protein	1	0.704225
Cluster_17015		cytochrome C and Quinol oxidase polypeptide I family protein	1	0.704225
Cluster_17016		hypothetical protein	1	0.704225
Cluster_17017	Igkc	if kappa light chain	1	0.704225
Cluster_17018		ferritin, spleen middle subunit	1	0.704225
Cluster_17019	Fabp5	fatty acid-binding protein, epidermal	1	0.704225
Cluster_21921		putative protein rexA	1	0.704225
Cluster_21922		putative membrane protein	1	0.704225
Cluster_21834		conserved hypothetical protein	1	0.704225
Cluster_21836	fliC	flagellin	1	0.704225
Cluster_21845		conserved hypothetical protein	1	0.704225
Cluster_21854		arc-like DNA binding domain protein	1	0.704225
Cluster_21855		hypothetical protein	1	0.704225
Cluster_21856		P22_AR N-terminal domain protein	1	0.704225
Cluster_21857		transglycosylase SLT domain protein	1	0.704225
Cluster_21858		hypothetical protein	1	0.704225
Cluster_21859		conserved hypothetical protein	1	0.704225
Cluster_21860		conserved hypothetical protein	1	0.704225
Cluster_21861		conserved hypothetical protein	1	0.704225
Cluster_21862		conserved hypothetical protein	1	0.704225
Cluster_21846		conserved hypothetical protein	1	0.704225
Cluster_21863		conserved hypothetical protein	1	0.704225
Cluster_21864		conserved hypothetical protein	1	0.704225
Cluster_21865		conserved hypothetical protein	1	0.704225
Cluster_21866		conserved hypothetical protein	1	0.704225
Cluster_21867		putative gp13	1	0.704225
Cluster_21868		conserved hypothetical protein	1	0.704225
Cluster_21869		conserved hypothetical protein	1	0.704225
Cluster_21870		hypothetical protein	1	0.704225
Cluster_21871		phage head morphogenesis, SPP1 gp7 family domain protein	1	0.704225
Cluster_21872		conserved hypothetical protein	1	0.704225
Cluster_21847		conserved hypothetical protein	1	0.704225
Cluster_21873		terminase-like family protein	1	0.704225
Cluster_21874		terminase small subunit	1	0.704225
Cluster_21848		conserved hypothetical protein	1	0.704225
Cluster_21876		conserved hypothetical protein	1	0.704225
Cluster_21849		conserved hypothetical protein	1	0.704225
Cluster_21850		conserved hypothetical protein	1	0.704225
Cluster_21851		conserved hypothetical protein	1	0.704225
Cluster_21853		arc-like DNA binding domain protein	1	0.704225
Cluster_21884		bacterial regulatory helix-turn-helix, LysR family protein	1	0.704225
Cluster_21885		FAD binding domain protein	1	0.704225
Cluster_21886		CitB domain protein	1	0.704225
Cluster_21887		H+ symporter family protein	1	0.704225
Cluster_21891		conserved hypothetical protein	1	0.704225
Cluster_21895		conserved hypothetical protein	1	0.704225
Cluster_21900		dynamin family protein	1	0.704225
Cluster_21901		dynamin family protein	1	0.704225
Cluster_21902		conserved hypothetical protein	1	0.704225
Cluster_21903		AAA-like domain protein	1	0.704225
Cluster_21904		A nuclease of the HNH/ENDO VII superwith conserved LHH family protein	1	0.704225
Cluster_21905		conserved hypothetical protein	1	0.704225
Cluster_21911		prepilin-type N-terminal cleavage/methylation domain protein	1	0.704225
Cluster_22354		conserved hypothetical protein	1	0.704225
Cluster_22358		conserved hypothetical protein	1	0.704225
Cluster_22360		hypothetical protein	1	0.704225
Cluster_22378		conserved hypothetical protein	1	0.704225
Cluster_22321		resolvase, N terminal domain protein	1	0.704225
Cluster_22327		HNH endonuclease family protein	1	0.704225
Cluster_22328		conserved hypothetical protein	1	0.704225
Cluster_22404		recombinase family protein	1	0.704225
aGene clusters were considered present when identified with a BSR ≥0.9.
b≥50% of the genomes are indicated with yellow highlighting.

## Sheet: CS6 vs. CFAI
Table S2C. Gene clusters in CS6 ETEC that were absent from CFA/I ETECa
Gene Cluster	Gene	Predicted Protein Function	No. of CS6 ETEC (n=87)	% of CS6 ETECb
Cluster_5118	cssD	CS6 fimbrial subunit D	87	100
Cluster_5119	cssC	CS6 fimbrial subunit C	87	100
Cluster_5120	cssB	CS6 fimbrial subunit B	87	100
Cluster_5121	cssA	CS6 fimbrial subunit A	87	100
Cluster_5126		conserved hypothetical protein	81	93.1034
Cluster_5125		helix-turn-helix family protein	81	93.1034
Cluster_23344		putative transposase	81	93.1034
Cluster_4856		conserved hypothetical protein	71	81.6092
Cluster_21304		DKNYY family protein	71	81.6092
Cluster_19857		conserved hypothetical protein	71	81.6092
Cluster_19858		conserved hypothetical protein	71	81.6092
Cluster_5368		outer membrane autotransporter barrel domain protein	70	80.4598
Cluster_8290		DKNYY family protein	70	80.4598
Cluster_20251		outer membrane autotransporter barrel domain protein	70	80.4598
Cluster_19248		extended Signal Peptide of Type V secretion system family protein	70	80.4598
Cluster_4857		DKNYY family protein	68	78.1609
Cluster_5209		helix-turn-helix, YlxM / p13 like family protein	65	74.7126
Cluster_5851		conserved hypothetical protein	64	73.5632
Cluster_5031		transposase family protein	63	72.4138
Cluster_5208		conserved hypothetical protein	63	72.4138
Cluster_10965		transposase family protein	63	72.4138
Cluster_17100		putative flagellar protein	62	71.2644
Cluster_17251		putative flagellin structural protein	62	71.2644
Cluster_4571	ccmA	heme ABC exporter, ATP-binding protein CcmA	58	66.6667
Cluster_4572		branched-chain amino acid transport system / permease component family protein	58	66.6667
Cluster_4573		periplasmic binding domain protein	58	66.6667
Cluster_4574		FGGY-pentulose kinase family protein	58	66.6667
Cluster_4575		periplasmic binding domain protein	58	66.6667
Cluster_4870	fliD	flagellar hook-associated protein 2	58	66.6667
Cluster_5500		conserved hypothetical protein	58	66.6667
Cluster_14610		ABC transporter family protein	58	66.6667
Cluster_14611		ABC transporter family protein	58	66.6667
Cluster_5202		conserved hypothetical protein	57	65.5172
Cluster_16339		putative bASY0020	57	65.5172
Cluster_11495		conserved hypothetical protein	57	65.5172
Cluster_5252		putative bASY0020	56	64.3678
Cluster_5186		RES domain protein	56	64.3678
Cluster_16151		conserved hypothetical protein	56	64.3678
Cluster_5168		hypothetical protein	55	63.2184
Cluster_5169		putative cS5 fimbrial minor pilin subunit	55	63.2184
Cluster_5170		conserved hypothetical protein	55	63.2184
Cluster_5172		CS5 fimbrial subunit	55	63.2184
Cluster_5185		conserved hypothetical protein	55	63.2184
Cluster_5234		transposase family protein	55	63.2184
Cluster_5486	cexE	protein CexE	55	63.2184
Cluster_17325		hypothetical protein	55	63.2184
Cluster_11320	cexE	protein CexE	55	63.2184
Cluster_5281		putative transposase	54	62.069
Cluster_5171		conserved hypothetical protein	54	62.069
Cluster_16576		putative transposase	54	62.069
Cluster_4798	exuT	hexuronate transporter	53	60.9195
Cluster_4591		conserved hypothetical protein	53	60.9195
Cluster_4592		hypothetical protein	53	60.9195
Cluster_4593		putative membrane protein	53	60.9195
Cluster_4594		conserved hypothetical protein	53	60.9195
Cluster_4595		phage integrase family protein	53	60.9195
Cluster_4596		phage integrase family protein	53	60.9195
Cluster_4597		putative integrase	53	60.9195
Cluster_4598		conserved hypothetical protein	53	60.9195
Cluster_4599		conserved hypothetical protein	53	60.9195
Cluster_4600		conserved hypothetical protein	53	60.9195
Cluster_4602		conserved hypothetical protein	53	60.9195
Cluster_4603		hypothetical protein	53	60.9195
Cluster_4604		UvrD/REP helicase N-terminal domain protein	53	60.9195
Cluster_4605		AAA domain protein	53	60.9195
Cluster_4869	fliC	flagellin	53	60.9195
Cluster_4899	hsdS	type-1 restriction enzyme EcoKI specificity protein	53	60.9195
Cluster_4932		conserved hypothetical protein	53	60.9195
Cluster_4933		putative membrane protein	53	60.9195
Cluster_4948		conserved hypothetical protein	53	60.9195
Cluster_5025		conserved hypothetical protein	53	60.9195
Cluster_5212		conserved hypothetical protein	53	60.9195
Cluster_4758		conserved hypothetical protein	53	60.9195
Cluster_4759		acetyltransferase domain protein	53	60.9195
Cluster_5305		conserved hypothetical protein	53	60.9195
Cluster_6127		putative transmembrane protein	53	60.9195
Cluster_8042		Major Facilitator Superfamily protein	53	60.9195
Cluster_8043	exuT	hexuronate transporter domain protein	53	60.9195
Cluster_9153		conserved hypothetical protein	53	60.9195
Cluster_11958		hypothetical protein	53	60.9195
Cluster_13046		conserved hypothetical protein	53	60.9195
Cluster_13164		putative endonuclease relaxase, MobA/VirD2	53	60.9195
Cluster_13846		phage regulatory, Rha family protein	53	60.9195
Cluster_17358		HTH-like domain protein	53	60.9195
Cluster_5179		conserved hypothetical protein	52	59.7701
Cluster_5180		putative membrane protein	52	59.7701
Cluster_7835		putative ybl58	52	59.7701
Cluster_8345		conserved hypothetical protein	52	59.7701
Cluster_8346		putative membrane domain protein	52	59.7701
Cluster_13392		phage regulatory, Rha family protein	52	59.7701
Cluster_16589		conserved hypothetical protein	52	59.7701
Cluster_4901		helix-turn-helix family protein	51	58.6207
Cluster_4960		conserved hypothetical protein	51	58.6207
Cluster_15762		putative dEAD/DEAH box helicase	51	58.6207
Cluster_18622		conserved hypothetical protein	51	58.6207
Cluster_5205		AAA domain protein	50	57.4713
Cluster_5226		hypothetical protein	50	57.4713
Cluster_5227		conserved hypothetical protein	50	57.4713
Cluster_7848		conserved hypothetical protein	50	57.4713
Cluster_13845	rha	rha domain protein	50	57.4713
Cluster_5764		relaxase/Mobilisation nuclease domain protein	49	56.3218
Cluster_8672		conserved hypothetical protein	49	56.3218
Cluster_12952		relaxase/Mobilisation nuclease domain protein	49	56.3218
Cluster_13417		phage regulatory, Rha family protein	49	56.3218
Cluster_16726		phage regulatory, Rha family protein	49	56.3218
Cluster_4601		relaxase/Mobilisation nuclease domain protein	48	55.1724
Cluster_6126		phage regulatory, Rha family protein	46	52.8736
Cluster_4853		nucleotide sugar dehydrogenase family protein	43	49.4253
Cluster_4854		short chain dehydrogenase family protein	43	49.4253
Cluster_4841		glycosyltransferase WbsX family protein	42	48.2759
Cluster_4842		bacterial transferase hexapeptide family protein	42	48.2759
Cluster_4843		polysaccharide biosynthesis family protein	42	48.2759
Cluster_4846		putative membrane protein	42	48.2759
Cluster_4847		glycosyl transferase 2 family protein	42	48.2759
Cluster_4848		bacterial transferase hexapeptide family protein	42	48.2759
Cluster_4849		glycosyl transferases group 1 family protein	42	48.2759
Cluster_4850		glycosyl transferases group 1 family protein	42	48.2759
Cluster_4851		mannose-1-phosphate guanylyltransferase/mannose-6-phosphate isomerase	42	48.2759
Cluster_4852		phosphoglucomutase/phosphomannomutase, alpha/beta/alpha domain I family protein	42	48.2759
Cluster_5062		conserved hypothetical protein	41	47.1264
Cluster_5063		conserved hypothetical protein	41	47.1264
Cluster_5064		prophage CP4-57 regulatory family protein	41	47.1264
Cluster_5065		conserved hypothetical protein	41	47.1264
Cluster_5143		conserved hypothetical protein	41	47.1264
Cluster_5144		membrane MotB of proton-channel complex MotA/MotB family protein	41	47.1264
Cluster_5145		conserved hypothetical protein	41	47.1264
Cluster_5146		helicase conserved C-terminal domain protein	41	47.1264
Cluster_5095		type I restriction-modification system methylation subunit	40	45.977
Cluster_8680		conserved hypothetical protein	40	45.977
Cluster_4873		prophage tail fiber family domain protein	39	44.8276
Cluster_4874		conserved hypothetical protein	39	44.8276
Cluster_5085		CobQ/CobB/MinD/ParA nucleotide binding domain protein	39	44.8276
Cluster_5086		conserved hypothetical protein	39	44.8276
Cluster_5087		hypothetical protein	39	44.8276
Cluster_5082		conserved hypothetical protein	39	44.8276
Cluster_5508		phage tail fibre repeat family domain protein	39	44.8276
Cluster_5751		phage tail fibre repeat family protein	39	44.8276
Cluster_5058		37-kD nucleoid-associated bacterial family protein	36	41.3793
Cluster_5059		hypothetical protein	36	41.3793
Cluster_5228		conserved hypothetical protein	36	41.3793
Cluster_10119		37-kD nucleoid-associated bacterial family protein	36	41.3793
Cluster_10120		37-kD nucleoid-associated bacterial family protein	36	41.3793
Cluster_5229		conserved hypothetical protein	35	40.2299
Cluster_5512		phage tail fibre repeat family protein	34	39.0805
Cluster_5090		conserved hypothetical protein	31	35.6322
Cluster_5091		UvrD/REP helicase N-terminal domain protein	31	35.6322
Cluster_5092	hsdR	type I site-specific deoxyribonuclease, HsdR family protein	31	35.6322
Cluster_5093		conserved hypothetical protein	31	35.6322
Cluster_13782		conserved hypothetical protein	31	35.6322
Cluster_13794		conserved hypothetical protein	31	35.6322
Cluster_13795		PD-(D/E)XK nuclease superfamily protein	31	35.6322
Cluster_15138		phage integrase family protein	31	35.6322
Cluster_5094		type I restriction modification DNA specificity domain protein	30	34.4828
Cluster_8109		conserved hypothetical protein	30	34.4828
Cluster_13793		phage integrase family protein	30	34.4828
Cluster_15092		phage integrase family protein	30	34.4828
Cluster_5089		phage integrase family protein	29	33.3333
Cluster_5497		conserved hypothetical protein	29	33.3333
Cluster_5520		conserved hypothetical protein	29	33.3333
Cluster_9121		plasmid replication domain protein	29	33.3333
Cluster_11971		conserved hypothetical protein	29	33.3333
Cluster_5701		putative plasmid replication protein	28	32.1839
Cluster_7687	cfaD	CFA/I fimbrial subunit D	28	32.1839
Cluster_7708		hypothetical protein	28	32.1839
Cluster_11972		conserved hypothetical protein	28	32.1839
Cluster_11973		putative membrane protein	28	32.1839
Cluster_11974		conserved hypothetical protein	28	32.1839
Cluster_11975	toxN	toxN	28	32.1839
Cluster_7711		HNH endonuclease family protein	27	31.0345
Cluster_7712		conserved hypothetical protein	27	31.0345
Cluster_7702		SEF14-like adhesin family protein	27	31.0345
Cluster_7709		putative membrane protein	27	31.0345
Cluster_8598		HNH endonuclease family protein	27	31.0345
Cluster_9614		integrase core domain protein	27	31.0345
Cluster_14479		conserved hypothetical protein	27	31.0345
Cluster_15901		hypothetical protein	27	31.0345
Cluster_21155		conserved hypothetical protein	27	31.0345
Cluster_17911		HNH endonuclease family protein	27	31.0345
Cluster_18822		conserved hypothetical protein	27	31.0345
Cluster_18823		HNH endonuclease family protein	27	31.0345
Cluster_18956		conserved hypothetical protein	27	31.0345
Cluster_4806		conserved hypothetical protein	26	29.8851
Cluster_4807		AAA domain protein	26	29.8851
Cluster_4808		conserved hypothetical protein	26	29.8851
Cluster_4809		abi-like family protein	26	29.8851
Cluster_4810		conserved hypothetical protein	26	29.8851
Cluster_4811		hypothetical protein	26	29.8851
Cluster_4812		conserved hypothetical protein	26	29.8851
Cluster_4813		relaxase/Mobilisation nuclease domain protein	26	29.8851
Cluster_4914		phage integrase family protein	26	29.8851
Cluster_4915	dcm	DNA (cytosine-5-)-methyltransferase family protein	26	29.8851
Cluster_4916		putative type-2 restriction enzyme NmeDIP	26	29.8851
Cluster_4917		conserved hypothetical protein	26	29.8851
Cluster_4920		phage integrase family protein	26	29.8851
Cluster_4921		phage integrase family protein	26	29.8851
Cluster_4922		conserved hypothetical protein	26	29.8851
Cluster_4923		conserved hypothetical protein	26	29.8851
Cluster_4925		conserved hypothetical protein	26	29.8851
Cluster_5747		abi-like family protein	26	29.8851
Cluster_5762		conserved hypothetical protein	26	29.8851
Cluster_5843		AAA domain protein	26	29.8851
Cluster_5844		conserved hypothetical protein	26	29.8851
Cluster_7211		conserved hypothetical protein	26	29.8851
Cluster_7737	sepA	serine protease SepA autotransporter	26	29.8851
Cluster_7767	cexE	protein CexE	26	29.8851
Cluster_7703		type VII secretion system (T7SS), usher family protein	26	29.8851
Cluster_7704		gram-negative pili assembly chaperone, C-terminal domain protein	26	29.8851
Cluster_8730		conserved hypothetical protein	26	29.8851
Cluster_14021		integrase core domain protein	26	29.8851
Cluster_14482		outer membrane autotransporter barrel domain protein	26	29.8851
Cluster_14480		hypothetical protein	26	29.8851
Cluster_5551		replication family protein	25	28.7356
Cluster_7726		N-terminal domain of reverse transcriptase family protein	25	28.7356
Cluster_8053		AAA domain protein	25	28.7356
Cluster_8054		type I restriction modification DNA specificity domain protein	25	28.7356
Cluster_8055	hsdM	type I restriction enzyme EcoKI M protein	25	28.7356
Cluster_8056		type III restriction enzyme, res subunit	25	28.7356
Cluster_8057		hypothetical protein	25	28.7356
Cluster_8058		conserved hypothetical protein	25	28.7356
Cluster_8096		antirestriction family protein	25	28.7356
Cluster_8097		conserved hypothetical protein	25	28.7356
Cluster_8100		restriction endonuclease family protein	25	28.7356
Cluster_16107		phage integrase family protein	25	28.7356
Cluster_16108		conserved hypothetical protein	25	28.7356
Cluster_5236		conserved hypothetical protein	24	27.5862
Cluster_4631	C2	repressor protein C2	24	27.5862
Cluster_4632		putative cro repressor	24	27.5862
Cluster_5231		plasmid replication domain protein	24	27.5862
Cluster_5531		plasmid recombination enzyme family protein	24	27.5862
Cluster_6197		conserved hypothetical protein	24	27.5862
Cluster_8095		conserved hypothetical protein	24	27.5862
Cluster_13414	ykfB	CP4-6 prophage domain protein	24	27.5862
Cluster_14935		conserved hypothetical protein	24	27.5862
Cluster_15124		conserved hypothetical protein	24	27.5862
Cluster_16752		conserved hypothetical protein	24	27.5862
Cluster_6196		hypothetical protein	23	26.4368
Cluster_7396		conserved hypothetical protein	23	26.4368
Cluster_7413	cro	regulatory protein cro	23	26.4368
Cluster_7414	CI	repressor protein CI	23	26.4368
Cluster_7421		conserved hypothetical protein	23	26.4368
Cluster_8123		conserved hypothetical protein	23	26.4368
Cluster_4637		conserved hypothetical protein	22	25.2874
Cluster_4638		conserved hypothetical protein	22	25.2874
Cluster_4643		conserved hypothetical protein	22	25.2874
Cluster_4666		caudovirales tail fibre assembly family protein	22	25.2874
Cluster_4667		conserved hypothetical protein	22	25.2874
Cluster_7386		conserved hypothetical protein	22	25.2874
Cluster_8085		conserved hypothetical protein	22	25.2874
Cluster_8086		deoR-like helix-turn-helix domain protein	22	25.2874
Cluster_8087		small GTP-binding domain protein	22	25.2874
Cluster_8088		AAA domain protein	22	25.2874
Cluster_8090		conserved hypothetical protein	22	25.2874
Cluster_8330		gram-negative porin family protein	22	25.2874
Cluster_13149		conserved hypothetical protein	22	25.2874
Cluster_13150		piwi domain protein	22	25.2874
Cluster_13409		hypothetical protein	22	25.2874
Cluster_13804		uvrD-like helicase C-terminal domain protein	22	25.2874
Cluster_13809	pcrA	ATP-dependent DNA helicase domain protein	22	25.2874
Cluster_13911		conserved hypothetical protein	22	25.2874
Cluster_17998		gram-negative porin family protein	22	25.2874
Cluster_4630		conserved hypothetical protein	21	24.1379
Cluster_5534		replication family protein	21	24.1379
Cluster_5849		conserved hypothetical protein	21	24.1379
Cluster_7415		hypothetical protein	21	24.1379
Cluster_7416		hypothetical protein	21	24.1379
Cluster_8113		stem cell self-renewal Piwi -containing domain protein	21	24.1379
Cluster_8089		UvrD/REP helicase N-terminal domain protein	21	24.1379
Cluster_8391		conserved hypothetical protein	21	24.1379
Cluster_13122		conserved hypothetical protein	21	24.1379
Cluster_14109	7	DNA transfer protein gp7	21	24.1379
Cluster_14112		putative membrane protein	21	24.1379
Cluster_5232		plasmid recombination enzyme family protein	20	22.9885
Cluster_8114		conserved hypothetical protein	20	22.9885
Cluster_8094		putative cP4-6 prophage	20	22.9885
Cluster_13679		phosphatase 2C family protein	20	22.9885
Cluster_13680		kinase domain protein	20	22.9885
Cluster_14800		serine/threonine kinase domain protein	20	22.9885
Cluster_14801		kinase domain protein	20	22.9885
Cluster_11965		conserved hypothetical protein	19	21.8391
Cluster_12990		phage integrase family protein	19	21.8391
Cluster_13192		putative domain protein	19	21.8391
Cluster_16118	rep	rep domain protein	19	21.8391
Cluster_8091		conserved hypothetical protein	18	20.6897
Cluster_8092		conserved hypothetical protein	18	20.6897
Cluster_8486		WYL domain protein	18	20.6897
Cluster_8501		putative predicted protein	18	20.6897
Cluster_11966		conserved hypothetical protein	18	20.6897
Cluster_11967		conserved hypothetical protein	18	20.6897
Cluster_6116		conserved hypothetical protein	17	19.5402
Cluster_6121		conserved hypothetical protein	17	19.5402
Cluster_7002		conserved hypothetical protein	17	19.5402
Cluster_8739		conserved hypothetical protein	17	19.5402
Cluster_11978		phage integrase family protein	17	19.5402
Cluster_13188	rep	rep domain protein	17	19.5402
Cluster_13402		caudovirales tail fibre assembly family protein	17	19.5402
Cluster_13684		conserved hypothetical protein	17	19.5402
Cluster_16451		firmicute plasmid replication family protein	17	19.5402
Cluster_11627		conserved hypothetical protein	17	19.5402
Cluster_6111		conserved hypothetical protein	16	18.3908
Cluster_7423		ERF superfamily protein	16	18.3908
Cluster_8206		conserved hypothetical protein	16	18.3908
Cluster_8434		bacterial flagellin N-terminal helical region family protein	16	18.3908
Cluster_8436		conserved hypothetical protein	16	18.3908
Cluster_8475		conserved hypothetical protein	16	18.3908
Cluster_8476		AAA domain protein	16	18.3908
Cluster_8477	ykfI	toxin YkfI domain protein	16	18.3908
Cluster_8478		yagB/YeeU/YfjZ family protein	16	18.3908
Cluster_8479		conserved hypothetical protein	16	18.3908
Cluster_8480		conserved hypothetical protein	16	18.3908
Cluster_8481		conserved hypothetical protein	16	18.3908
Cluster_8482		conserved hypothetical protein	16	18.3908
Cluster_8483		prophage CP4-57 regulatory family protein	16	18.3908
Cluster_8484		conserved hypothetical protein	16	18.3908
Cluster_8485		ferrous iron transport B family protein	16	18.3908
Cluster_8489		conserved hypothetical protein	16	18.3908
Cluster_8490		conserved hypothetical protein	16	18.3908
Cluster_8491		conserved hypothetical protein	16	18.3908
Cluster_8361		HNH endonuclease family protein	16	18.3908
Cluster_8336		glycosyl transferases group 1 family protein	16	18.3908
Cluster_8337		rhamnosyltransferase family protein	16	18.3908
Cluster_8338		putative rhamnosyl transferase II	16	18.3908
Cluster_8339		putative membrane protein	16	18.3908
Cluster_8340		polysaccharide biosynthesis family protein	16	18.3908
Cluster_8341	rfbC	dTDP-4-dehydrorhamnose 3,5-epimerase	16	18.3908
Cluster_8518		LysR substrate binding domain protein	16	18.3908
Cluster_8519		3-oxoacid CoA-transferase, A subunit	16	18.3908
Cluster_8520		3-oxoacid CoA-transferase, B subunit	16	18.3908
Cluster_8521		acetyl-CoA C-acetyltransferase family protein	16	18.3908
Cluster_8522		3-hydroxyacyl-CoA dehydrogenase, NAD binding domain protein	16	18.3908
Cluster_8523		citrate transporter family protein	16	18.3908
Cluster_8524		3-hydroxybutyrate dehydrogenase family protein	16	18.3908
Cluster_8561		conserved hypothetical protein	16	18.3908
Cluster_8562		conserved hypothetical protein	16	18.3908
Cluster_8563		bacteriophage abortive infection AbiH family protein	16	18.3908
Cluster_8576		conserved hypothetical protein	16	18.3908
Cluster_8569		conserved hypothetical protein	16	18.3908
Cluster_8570		transglycosylase SLT domain protein	16	18.3908
Cluster_8571	clpV	type VI secretion ATPase, ClpV1 family	16	18.3908
Cluster_8573		ompA family protein	16	18.3908
Cluster_8574		type IV/VI secretion system, DotU family domain protein	16	18.3908
Cluster_8575		conserved hypothetical protein	16	18.3908
Cluster_8400		putative addiction module antidote protein	16	18.3908
Cluster_8401		conserved hypothetical protein	16	18.3908
Cluster_8402		SIR2-like domain protein	16	18.3908
Cluster_8403		traC-like family protein	16	18.3908
Cluster_8404		conserved hypothetical protein	16	18.3908
Cluster_8405	trbJ	P-type conjugative transfer protein TrbJ	16	18.3908
Cluster_8406		hypothetical protein	16	18.3908
Cluster_8407	trbL	P-type conjugative transfer protein TrbL	16	18.3908
Cluster_8408		hypothetical protein	16	18.3908
Cluster_8409		superfamily I DNA and RNA helicase	16	18.3908
Cluster_8410		replication initiator A family protein	16	18.3908
Cluster_8411		prophage CP4-57 regulatory family protein	16	18.3908
Cluster_8587		putative predicted protein	16	18.3908
Cluster_8588		putative predicted protein	16	18.3908
Cluster_8590		putative predicted protein	16	18.3908
Cluster_8599	papA	pap fimbrial major pilin protein	16	18.3908
Cluster_8601	papC	outer membrane usher protein PapC	16	18.3908
Cluster_8602	papD	chaperone protein PapD	16	18.3908
Cluster_8603	pixJ	minor fimbrial subunit PixJ domain protein	16	18.3908
Cluster_13529		hypothetical protein	16	18.3908
Cluster_13621	rep	rep domain protein	16	18.3908
Cluster_13717		conserved hypothetical protein	16	18.3908
Cluster_14073		transglycosylase SLT domain protein	16	18.3908
Cluster_14157		citrate transporter family protein	16	18.3908
Cluster_14158		citrate transporter family protein	16	18.3908
Cluster_14033		conserved hypothetical protein	16	18.3908
Cluster_13989		transposase domain protein	16	18.3908
Cluster_15216		caudovirales tail fibre assembly family protein	16	18.3908
Cluster_16341		conserved hypothetical protein	16	18.3908
Cluster_16291		conserved hypothetical protein	16	18.3908
Cluster_19961		phage integrase family protein	16	18.3908
Cluster_20352		acetyl-CoA C-acetyltransferase family protein	16	18.3908
Cluster_19339		rhs element Vgr family protein	16	18.3908
Cluster_19340		conserved hypothetical protein	16	18.3908
Cluster_10889		bacteriophage abortive infection AbiH family protein	16	18.3908
Cluster_6190		phage tail-collar fibre family protein	15	17.2414
Cluster_7394		phage terminase, large subunit, PBSX family	15	17.2414
Cluster_7412		putative gp58	15	17.2414
Cluster_7424		conserved hypothetical protein	15	17.2414
Cluster_8167		conserved hypothetical protein	15	17.2414
Cluster_8536		bacterial type II and III secretion system family protein	15	17.2414
Cluster_8537		putative membrane protein	15	17.2414
Cluster_8543		hypothetical protein	15	17.2414
Cluster_8568		conserved hypothetical protein	15	17.2414
Cluster_8600	papH	PAP fimbrial minor pilin protein	15	17.2414
Cluster_12986		firmicute plasmid replication family protein	15	17.2414
Cluster_12988		hypothetical protein	15	17.2414
Cluster_13376		putative membrane protein	15	17.2414
Cluster_14012		putative DNA-binding protein	15	17.2414
Cluster_14013		conserved hypothetical protein	15	17.2414
Cluster_14458		conserved hypothetical protein	15	17.2414
Cluster_14459		zonular occludens toxin family protein	15	17.2414
Cluster_14460		conserved hypothetical protein	15	17.2414
Cluster_14461		putative membrane protein	15	17.2414
Cluster_14465		zonular occludens toxin family protein	15	17.2414
Cluster_15197		type II/III secretion system domain protein	15	17.2414
Cluster_15198		type II/III secretion system domain protein	15	17.2414
Cluster_15199		bacterial type II and III secretion system family protein	15	17.2414
Cluster_15966		conserved hypothetical protein	15	17.2414
Cluster_11584		conserved hypothetical protein	15	17.2414
Cluster_7732		putative ybl58	14	16.092
Cluster_7389	4	packaged DNA stabilization protein gp4	14	16.092
Cluster_7390		conserved hypothetical protein	14	16.092
Cluster_7392		putative scaffold protein	14	16.092
Cluster_7452	rfbC	dTDP-4-dehydrorhamnose 3,5-epimerase	14	16.092
Cluster_7453		polysaccharide biosynthesis family protein	14	16.092
Cluster_7454		glycosyl transferase 2 family protein	14	16.092
Cluster_7455		glycosyl transferases group 1 family protein	14	16.092
Cluster_7456		putative membrane protein	14	16.092
Cluster_7457		bacterial transferase hexapeptide family protein	14	16.092
Cluster_7458		glycosyl transferases group 1 family protein	14	16.092
Cluster_7459	fnlA	UDP-N-acetylglucosamine 4,6-dehydratase/5-epimerase	14	16.092
Cluster_7460		polysaccharide biosynthesis family protein	14	16.092
Cluster_7461		UDP-N-acetylglucosamine 2-epimerase	14	16.092
Cluster_7462		glycosyl transferases group 1 family protein	14	16.092
Cluster_7463		cupin fold metallo, WbuC family protein	14	16.092
Cluster_7558		helix-turn-helix domain protein	14	16.092
Cluster_7559		conserved hypothetical protein	14	16.092
Cluster_8160		conserved hypothetical protein	14	16.092
Cluster_9233		putative membrane protein	14	16.092
Cluster_9234		putative membrane protein	14	16.092
Cluster_12989		putative rep protein	14	16.092
Cluster_14127		conserved hypothetical protein	14	16.092
Cluster_14151		conserved hypothetical protein	14	16.092
Cluster_14152		conserved hypothetical protein	14	16.092
Cluster_14153		replication initiation factor family protein	14	16.092
Cluster_14154		conserved hypothetical protein	14	16.092
Cluster_14046		putative DNA-binding protein	14	16.092
Cluster_14047		putative DNA-binding protein	14	16.092
Cluster_14053		conserved hypothetical protein	14	16.092
Cluster_14055		restriction endonuclease BsobI family protein	14	16.092
Cluster_14056		methyltransferase domain protein	14	16.092
Cluster_14057		phage integrase family protein	14	16.092
Cluster_13996		conserved hypothetical protein	14	16.092
Cluster_13997		conserved hypothetical protein	14	16.092
Cluster_13998		conserved hypothetical protein	14	16.092
Cluster_14001		conserved hypothetical protein	14	16.092
Cluster_14002		conserved hypothetical protein	14	16.092
Cluster_14003		conserved hypothetical protein	14	16.092
Cluster_14004		conserved hypothetical protein	14	16.092
Cluster_14005		putative lipoprotein	14	16.092
Cluster_14007		phoH-like family protein	14	16.092
Cluster_14008		conserved hypothetical protein	14	16.092
Cluster_14009		phage family protein	14	16.092
Cluster_14457		conserved hypothetical protein	14	16.092
Cluster_14462		conserved hypothetical protein	14	16.092
Cluster_14466		conserved hypothetical protein	14	16.092
Cluster_16332		conserved hypothetical protein	14	16.092
Cluster_7333		conserved hypothetical protein	13	14.9425
Cluster_12983		conserved hypothetical protein	13	14.9425
Cluster_13136		acetyltransferase family protein	13	14.9425
Cluster_13137		glyoxalase/Bleomycin resistance /Dioxygenase superfamily protein	13	14.9425
Cluster_13138		conserved hypothetical protein	13	14.9425
Cluster_13139		conserved hypothetical protein	13	14.9425
Cluster_13140		prophage CP4-57 regulatory family protein	13	14.9425
Cluster_13141		conserved hypothetical protein	13	14.9425
Cluster_14075		conserved hypothetical protein	13	14.9425
Cluster_14077		bacteriophage CI repressor helix-turn-helix domain protein	13	14.9425
Cluster_14464		conserved hypothetical protein	13	14.9425
Cluster_16470	5	coat protein	13	14.9425
Cluster_17904		conserved hypothetical protein	13	14.9425
Cluster_11477	2	large terminase protein	13	14.9425
Cluster_11478	1	portal protein	13	14.9425
Cluster_11479	8	scaffolding protein	13	14.9425
Cluster_11481	4	packaged DNA stabilization protein gp4	13	14.9425
Cluster_7334		amino acid permease family protein	12	13.7931
Cluster_7335	murI	glutamate racemase	12	13.7931
Cluster_8079		conserved hypothetical protein	12	13.7931
Cluster_13123		conserved hypothetical protein	12	13.7931
Cluster_13128		stem cell self-renewal Piwi -containing domain protein	12	13.7931
Cluster_13135		conserved hypothetical protein	12	13.7931
Cluster_13129		glyoxalase-like domain protein	12	13.7931
Cluster_13130		lactoylglutathione lyase domain protein	12	13.7931
Cluster_13133		glyoxalase-like domain protein	12	13.7931
Cluster_13134		Major Facilitator Superfamily protein	12	13.7931
Cluster_14079		SEFIR domain protein	12	13.7931
Cluster_14086		ead/Ea22-like family protein	12	13.7931
Cluster_14087		hypothetical protein	12	13.7931
Cluster_14088		hNH endonuclease family protein	12	13.7931
Cluster_14089		siphovirus Gp157 family protein	12	13.7931
Cluster_14090		recombinase, phage RecT family protein	12	13.7931
Cluster_14091		putative predicted protein	12	13.7931
Cluster_14093		conserved hypothetical protein	12	13.7931
Cluster_14094		conserved hypothetical protein	12	13.7931
Cluster_14095		bacteriophage replication O family protein	12	13.7931
Cluster_14096		phage replication protein O, N-terminal domain	12	13.7931
Cluster_14097		ATPase associated with various cellular activities family protein	12	13.7931
Cluster_14098		putative ren protein	12	13.7931
Cluster_14099		HNH endonuclease family protein	12	13.7931
Cluster_14101		conserved hypothetical protein	12	13.7931
Cluster_14104		conserved hypothetical protein	12	13.7931
Cluster_14105	3	DNA-packaging protein gp3	12	13.7931
Cluster_14106		putative oRF54	12	13.7931
Cluster_14107		NUMOD4 motif family protein	12	13.7931
Cluster_14108	26	tail needle protein gp26	12	13.7931
Cluster_14110		putative DNA transfer protein gp20	12	13.7931
Cluster_14111	16	DNA transfer protein gp16	12	13.7931
Cluster_14113		conserved hypothetical protein	12	13.7931
Cluster_14114		conserved hypothetical protein	12	13.7931
Cluster_14115	mnt	regulatory protein mnt	12	13.7931
Cluster_14116		hypothetical protein	12	13.7931
Cluster_14117		tail spike protein	12	13.7931
Cluster_14118		acyltransferase family protein	12	13.7931
Cluster_14155		conserved hypothetical protein	12	13.7931
Cluster_14156		phage Coat Protein A family protein	12	13.7931
Cluster_14203		SEFIR domain protein	12	13.7931
Cluster_14204		putative phage capsid portal protein Q	12	13.7931
Cluster_14206		DNA, complete genome domain protein	12	13.7931
Cluster_14207		conserved hypothetical protein	12	13.7931
Cluster_14463		phage Coat Protein A family protein	12	13.7931
Cluster_14467		phage Coat Protein A family protein	12	13.7931
Cluster_14931		terminase-like family protein	12	13.7931
Cluster_14932		SEFIR domain protein	12	13.7931
Cluster_14933		hypothetical protein	12	13.7931
Cluster_20106		conserved hypothetical protein	12	13.7931
Cluster_7066	fliD	flagellar hook-associated protein 2	11	12.6437
Cluster_7587	hsdR	type I site-specific deoxyribonuclease, HsdR family protein	11	12.6437
Cluster_8065		conserved hypothetical protein	11	12.6437
Cluster_8067		hypothetical protein	11	12.6437
Cluster_8068		hypothetical protein	11	12.6437
Cluster_8080		conserved hypothetical protein	11	12.6437
Cluster_8082		conserved hypothetical protein	11	12.6437
Cluster_8083		conserved hypothetical protein	11	12.6437
Cluster_8084		conserved hypothetical protein	11	12.6437
Cluster_14082		caudovirales tail fibre assembly family protein	11	12.6437
Cluster_16163		phage stabilisation family protein	11	12.6437
Cluster_16575		conserved hypothetical protein	11	12.6437
Cluster_16921		N-6 DNA Methylase family protein	11	12.6437
Cluster_5367		conserved hypothetical protein	10	11.4943
Cluster_7719		phage terminase, small subunit, P27 family	10	11.4943
Cluster_7328		prophage CP4-57 regulatory family protein	10	11.4943
Cluster_7329		conserved hypothetical protein	10	11.4943
Cluster_7330		conserved hypothetical protein	10	11.4943
Cluster_7331		conserved hypothetical protein	10	11.4943
Cluster_7332		hypothetical protein	10	11.4943
Cluster_7385		putative DNA transfer protein gp20	10	11.4943
Cluster_7410		dnaB-like helicase C terminal domain protein	10	11.4943
Cluster_7411		phage replication protein O, N-terminal domain	10	11.4943
Cluster_7417		putative anti-termination protein N	10	11.4943
Cluster_7420		putative gp45	10	11.4943
Cluster_7378		conserved hypothetical protein	10	11.4943
Cluster_7542		conserved hypothetical protein	10	11.4943
Cluster_7572		conserved hypothetical protein	10	11.4943
Cluster_7583		conserved hypothetical protein	10	11.4943
Cluster_7573		conserved hypothetical protein	10	11.4943
Cluster_7574		conserved hypothetical protein	10	11.4943
Cluster_7575		conserved hypothetical protein	10	11.4943
Cluster_7576		deoR-like helix-turn-helix domain protein	10	11.4943
Cluster_7577		conserved hypothetical protein	10	11.4943
Cluster_7578		putative DNA-directed DNA polymerase	10	11.4943
Cluster_7580		helix-turn-helix domain protein	10	11.4943
Cluster_7622		conserved hypothetical protein	10	11.4943
Cluster_7623		phage integrase family protein	10	11.4943
Cluster_7624		conserved hypothetical protein	10	11.4943
Cluster_7664	hsdM	type I restriction-modification system, M subunit	10	11.4943
Cluster_8022		hypothetical protein	10	11.4943
Cluster_8023		hypothetical protein	10	11.4943
Cluster_8024		phage X family protein	10	11.4943
Cluster_8025	V	DNA-Binding protein G5P	10	11.4943
Cluster_8026		putative membrane protein	10	11.4943
Cluster_8027		hypothetical protein	10	11.4943
Cluster_8028		putative membrane protein	10	11.4943
Cluster_8029		zonular occludens toxin family protein	10	11.4943
Cluster_8030		bacterial type II and III secretion system family protein	10	11.4943
Cluster_8665		conserved hypothetical protein	10	11.4943
Cluster_8762		conserved hypothetical protein	10	11.4943
Cluster_10272		conserved hypothetical protein	10	11.4943
Cluster_11941		exonuclease family protein	10	11.4943
Cluster_14667		glycosyl hydrolases 31 family protein	10	11.4943
Cluster_14668		pfkB carbohydrate kinase family protein	10	11.4943
Cluster_14669		conserved hypothetical protein	10	11.4943
Cluster_14670		glycosyl hydrolases family 32 N-terminal domain protein	10	11.4943
Cluster_14671		putative aec44	10	11.4943
Cluster_14672		sucrose-6-phosphate hydrolase family protein	10	11.4943
Cluster_14673		H+ symporter family protein	10	11.4943
Cluster_14674		bacterial regulatory, lacI family protein	10	11.4943
Cluster_14675		integrase core domain protein	10	11.4943
Cluster_14676		transposase family protein	10	11.4943
Cluster_14493		IstB-like ATP binding family protein	10	11.4943
Cluster_15905		periplasmic binding and sugar binding domain of LacI family protein	10	11.4943
Cluster_15829		periplasmic binding and sugar binding domain of LacI family protein	10	11.4943
Cluster_15965		plasmid mobilization domain protein	10	11.4943
Cluster_16274		phage integrase domain protein	10	11.4943
Cluster_16783		sugar (and other) transporter family protein	10	11.4943
Cluster_17105	hsdM	type I restriction-modification system, M subunit	10	11.4943
Cluster_20923		putative transposase	10	11.4943
Cluster_20936		integrase core domain protein	10	11.4943
Cluster_17514		conserved hypothetical protein	10	11.4943
Cluster_18127		conserved hypothetical protein	10	11.4943
Cluster_18128		conserved hypothetical protein	10	11.4943
Cluster_10691		putative propionate kinase/acetate kinase C, anaerobic	10	11.4943
Cluster_11192		conserved hypothetical protein	10	11.4943
Cluster_22023		conserved hypothetical protein	10	11.4943
Cluster_7718		phage Terminase family protein	9	10.3448
Cluster_7720		HNH endonuclease family protein	9	10.3448
Cluster_7728	lpxA	UDP-N-acetylglucosamine acyltransferase domain protein	9	10.3448
Cluster_7729		putative outer membrane lipoprotein SlyB	9	10.3448
Cluster_7323		integrase core domain protein	9	10.3448
Cluster_7733		bacterial transferase hexapeptide family protein	9	10.3448
Cluster_7734		hypothetical protein	9	10.3448
Cluster_7325		phage integrase family protein	9	10.3448
Cluster_7326		helix-turn-helix domain protein	9	10.3448
Cluster_7327		hypothetical protein	9	10.3448
Cluster_7772		putative membrane protein	9	10.3448
Cluster_7774		hypothetical protein	9	10.3448
Cluster_7778		phage gp6-like head-tail connector family protein	9	10.3448
Cluster_7779		putative head-tail adaptor	9	10.3448
Cluster_7780		conserved hypothetical protein	9	10.3448
Cluster_7789		kilA-N domain protein	9	10.3448
Cluster_7375		head binding family protein	9	10.3448
Cluster_7381		conserved hypothetical protein	9	10.3448
Cluster_7382		yjzC-like family protein	9	10.3448
Cluster_7383		conserved hypothetical protein	9	10.3448
Cluster_7384	16	DNA transfer gp16 domain protein	9	10.3448
Cluster_7387	26	tail needle protein gp26	9	10.3448
Cluster_7388		phage stabilisation family protein	9	10.3448
Cluster_7391		P22 coat - gene 5 family protein	9	10.3448
Cluster_7393		putative portal protein	9	10.3448
Cluster_7395		conserved hypothetical protein	9	10.3448
Cluster_7376		arc-like DNA binding domain protein	9	10.3448
Cluster_7405		conserved hypothetical protein	9	10.3448
Cluster_7406		ninB family protein	9	10.3448
Cluster_7407		putative membrane protein	9	10.3448
Cluster_7408		conserved hypothetical protein	9	10.3448
Cluster_7409		putative membrane protein	9	10.3448
Cluster_7377		conserved hypothetical protein	9	10.3448
Cluster_7418		conserved hypothetical protein	9	10.3448
Cluster_7419		hypothetical protein	9	10.3448
Cluster_7427		ead/Ea22-like family protein	9	10.3448
Cluster_7428		conserved hypothetical protein	9	10.3448
Cluster_7380		conserved hypothetical protein	9	10.3448
Cluster_7555		conserved hypothetical protein	9	10.3448
Cluster_7556		conserved hypothetical protein	9	10.3448
Cluster_7296		conserved hypothetical protein	9	10.3448
Cluster_7297		DEAD/DEAH box helicase family protein	9	10.3448
Cluster_7298		putative dead/deah box helicase domain protein	9	10.3448
Cluster_7570		gram-negative porin family protein	9	10.3448
Cluster_7571		gram-negative porin family protein	9	10.3448
Cluster_7582		conserved hypothetical protein	9	10.3448
Cluster_7584		type I restriction modification DNA specificity domain protein	9	10.3448
Cluster_7585		yecA family protein	9	10.3448
Cluster_7586		Cold-shock' DNA-binding domain protein	9	10.3448
Cluster_7588		conserved hypothetical protein	9	10.3448
Cluster_7589		conserved hypothetical protein	9	10.3448
Cluster_7590		conserved hypothetical protein	9	10.3448
Cluster_7579		conserved hypothetical protein	9	10.3448
Cluster_7595		polysaccharide biosynthesis/export family protein	9	10.3448
Cluster_7604		glycosyl transferase 2 family protein	9	10.3448
Cluster_7605		glycosyl transferases group 1 family protein	9	10.3448
Cluster_7606	rfbB	dTDP-glucose 4,6-dehydratase	9	10.3448
Cluster_7607		rmlD substrate binding domain protein	9	10.3448
Cluster_7608	rfbD	dTDP-4-dehydrorhamnose reductase	9	10.3448
Cluster_7609	rfbA	glucose-1-phosphate thymidylyltransferase	9	10.3448
Cluster_7610	rfbC	dTDP-4-dehydrorhamnose 3,5-epimerase	9	10.3448
Cluster_7611		capsule polysaccharide biosynthesis family protein	9	10.3448
Cluster_7596		ABC-2 type transporter family protein	9	10.3448
Cluster_7597		AAA domain protein	9	10.3448
Cluster_7598		polysaccharide export inner-membrane, BexC/CtrB/KpsE family protein	9	10.3448
Cluster_7599		methyltransferase domain protein	9	10.3448
Cluster_7600		glycosyltransferase WbsX family protein	9	10.3448
Cluster_7601		glycosyl transferase 2 family protein	9	10.3448
Cluster_7602		nucleotide sugar dehydrogenase family protein	9	10.3448
Cluster_7603		hypothetical protein	9	10.3448
Cluster_7625	fliC	flagellin	9	10.3448
Cluster_7642		HMGL-like family protein	9	10.3448
Cluster_7643		coA-transferase III family protein	9	10.3448
Cluster_7644		sensory box protein	9	10.3448
Cluster_7645		HNH endonuclease family protein	9	10.3448
Cluster_7641		sugar (and other) transporter family protein	9	10.3448
Cluster_7652		conserved hypothetical protein	9	10.3448
Cluster_7653		immunoglobulin domain protein	9	10.3448
Cluster_7654		phage tail assembly chaperone family protein	9	10.3448
Cluster_7655		conserved hypothetical protein	9	10.3448
Cluster_7656		phage tail tape measure protein, lambda family	9	10.3448
Cluster_7657		phage minor tail family protein	9	10.3448
Cluster_7663		methyltransferase domain protein	9	10.3448
Cluster_7665	hsdS	type I restriction enzyme, S subunit domain protein	9	10.3448
Cluster_7697		conserved hypothetical protein	9	10.3448
Cluster_8036		type I restriction modification DNA specificity domain protein	9	10.3448
Cluster_8154	p19	portal domain protein	9	10.3448
Cluster_8163		head binding family protein	9	10.3448
Cluster_8164		putative membrane protein	9	10.3448
Cluster_8155		bacteriophage, scaffolding family protein	9	10.3448
Cluster_8156	24	major head protein	9	10.3448
Cluster_8157		conserved hypothetical protein	9	10.3448
Cluster_8158		P22 tail accessory factor family protein	9	10.3448
Cluster_8159		gene 9 protein	9	10.3448
Cluster_8161	7	DNA transfer protein gp7	9	10.3448
Cluster_8172		conserved hypothetical protein	9	10.3448
Cluster_8173		conserved hypothetical protein	9	10.3448
Cluster_9211	rfbD	dTDP-4-dehydrorhamnose reductase	9	10.3448
Cluster_9212		glycosyl transferase 2 family protein	9	10.3448
Cluster_9236		conserved hypothetical protein	9	10.3448
Cluster_13147		replication initiation factor family protein	9	10.3448
Cluster_13185		plasmid mobilization domain protein	9	10.3448
Cluster_15900		phage major capsid protein, HK97 family	9	10.3448
Cluster_16246		helicase conserved C-terminal domain protein	9	10.3448
Cluster_16273		phage integrase family protein	9	10.3448
Cluster_16577		conserved hypothetical protein	9	10.3448
Cluster_16912		ATPase family protein	9	10.3448
Cluster_16919		concanavalin A-like lectin/glucanases superfamily protein	9	10.3448
Cluster_17277		conserved hypothetical protein	9	10.3448
Cluster_17331		conserved hypothetical protein	9	10.3448
Cluster_21238		AAA domain protein	9	10.3448
Cluster_21262		conserved hypothetical protein	9	10.3448
Cluster_20643		AAA domain protein	9	10.3448
Cluster_21054		phage tail tape measure protein, lambda family	9	10.3448
Cluster_20768	ompD	outer membrane porin protein OmpD	9	10.3448
Cluster_20076		putative membrane protein	9	10.3448
Cluster_17839		phage tail tape measure protein, lambda family	9	10.3448
Cluster_17866		UvrD/REP helicase N-terminal domain protein	9	10.3448
Cluster_17897		AAA domain protein	9	10.3448
Cluster_18534		putative membrane protein	9	10.3448
Cluster_19330		hypothetical protein	9	10.3448
Cluster_21775		integrase core domain protein	9	10.3448
Cluster_10680	ompD	outer membrane porin protein OmpD	9	10.3448
Cluster_11187		AAA domain protein	9	10.3448
Cluster_11191		conserved hypothetical protein	9	10.3448
Cluster_22719		phage tail tape measure protein, lambda family	9	10.3448
Cluster_7354		chaperone of endosialidase family protein	8	9.1954
Cluster_7662		ATPase associated with various cellular activities family protein	8	9.1954
Cluster_9322		conserved hypothetical protein	8	9.1954
Cluster_11980		putative replication protein	8	9.1954
Cluster_12987		replication initiation factor family protein	8	9.1954
Cluster_13408		conserved hypothetical protein	8	9.1954
Cluster_13686		phage integrase family protein	8	9.1954
Cluster_15896		mcrBC 5-methylcytosine restriction system component family protein	8	9.1954
Cluster_15897		ATPase associated with various cellular activities family protein	8	9.1954
Cluster_17922		concanavalin A-like lectin/glucanases superfamily protein	8	9.1954
Cluster_5324		hypothetical protein	7	8.04598
Cluster_6167		conserved hypothetical protein	7	8.04598
Cluster_6168		bacteriophage CI repressor helix-turn-helix domain protein	7	8.04598
Cluster_6172		conserved hypothetical protein	7	8.04598
Cluster_6173		conserved hypothetical protein	7	8.04598
Cluster_6174		AAA domain protein	7	8.04598
Cluster_6175		HNH endonuclease family protein	7	8.04598
Cluster_6185		putative membrane protein	7	8.04598
Cluster_7357		conserved hypothetical protein	7	8.04598
Cluster_7358		conserved hypothetical protein	7	8.04598
Cluster_7359		hypothetical protein	7	8.04598
Cluster_7581		phage integrase family protein	7	8.04598
Cluster_7304		conserved hypothetical protein	7	8.04598
Cluster_11981		conserved domain protein	7	8.04598
Cluster_11983		escherichia coli chi7122 chi7122 genomic chromosome, chi7122 domain protein	7	8.04598
Cluster_11984		reverse transcriptase family protein	7	8.04598
Cluster_13146		putative plasmid mobilization protein	7	8.04598
Cluster_14665		periplasmic binding and sugar binding domain of LacI family protein	7	8.04598
Cluster_15038		periplasmic binding and sugar binding domain of LacI family protein	7	8.04598
Cluster_5533		hypothetical protein	6	6.89655
Cluster_7198	appY	HTH-type transcriptional regulator AppY	6	6.89655
Cluster_8260		conserved hypothetical protein	6	6.89655
Cluster_8261		conserved hypothetical protein	6	6.89655
Cluster_8271		conserved hypothetical protein	6	6.89655
Cluster_8272		conserved hypothetical protein	6	6.89655
Cluster_8273		conserved hypothetical protein	6	6.89655
Cluster_8274		phage lysozyme family protein	6	6.89655
Cluster_8275		mor transcription activator family protein	6	6.89655
Cluster_8283		conserved hypothetical protein	6	6.89655
Cluster_8246		tail fiber gp37 C terminal family protein	6	6.89655
Cluster_9793		type III restriction enzyme, res subunit	6	6.89655
Cluster_9794		N-6 DNA Methylase family protein	6	6.89655
Cluster_9796		conserved hypothetical protein	6	6.89655
Cluster_9800		conserved hypothetical protein	6	6.89655
Cluster_9840		antA/AntB antirepressor family protein	6	6.89655
Cluster_9855		conserved hypothetical protein	6	6.89655
Cluster_9767		conserved hypothetical protein	6	6.89655
Cluster_9771		conserved hypothetical protein	6	6.89655
Cluster_9772		putative second beta subunit of nicotinic acetylcholine receptor	6	6.89655
Cluster_9773		conserved hypothetical protein	6	6.89655
Cluster_9774		ash family protein	6	6.89655
Cluster_9775		conserved hypothetical protein	6	6.89655
Cluster_9776		antA/AntB antirepressor family protein	6	6.89655
Cluster_9777		prophage CP4-57 regulatory family protein	6	6.89655
Cluster_9778		conserved hypothetical protein	6	6.89655
Cluster_9619		transglycosylase SLT domain protein	6	6.89655
Cluster_9621		toxin co-regulated pilus biosynthesis Q family protein	6	6.89655
Cluster_9623		putative pilus biosynthesis transmembrane anchor protein	6	6.89655
Cluster_9624		putative pilus biosynthesis protein	6	6.89655
Cluster_9625		putative lngG	6	6.89655
Cluster_9627		type II secretion system (T2SS), F family protein	6	6.89655
Cluster_9628		putative cofJ	6	6.89655
Cluster_9629		bacterial Peptidase A24 N-terminal domain protein	6	6.89655
Cluster_12924		conserved hypothetical protein	6	6.89655
Cluster_12933		putative membrane protein	6	6.89655
Cluster_13108		putative membrane protein	6	6.89655
Cluster_13169		reverse transcriptase family protein	6	6.89655
Cluster_13379		hypothetical protein	6	6.89655
Cluster_13599		hypothetical protein	6	6.89655
Cluster_14737		escherichia coli chi7122 chi7122 genomic chromosome, chi7122 domain protein	6	6.89655
Cluster_14773		phage integrase family protein	6	6.89655
Cluster_14776		omptin family protein	6	6.89655
Cluster_14803		ash family protein	6	6.89655
Cluster_14536		transposase family protein	6	6.89655
Cluster_14955		phage integrase family protein	6	6.89655
Cluster_14957		conserved hypothetical protein	6	6.89655
Cluster_14958		H-NS histone family protein	6	6.89655
Cluster_14962		cag pathogenicity island Cag12 family protein	6	6.89655
Cluster_14963		type IV secretory system Conjugative DNA transfer family protein	6	6.89655
Cluster_14964	virB11	P-type DNA transfer ATPase VirB11	6	6.89655
Cluster_14965		conjugal transfer family protein	6	6.89655
Cluster_14966		VirB8 family protein	6	6.89655
Cluster_14967		putative membrane protein	6	6.89655
Cluster_14968		conserved hypothetical protein	6	6.89655
Cluster_14949		conserved hypothetical protein	6	6.89655
Cluster_14950		putative membrane protein	6	6.89655
Cluster_14952		putative membrane protein	6	6.89655
Cluster_15017		hypothetical protein	6	6.89655
Cluster_15156		hypothetical protein	6	6.89655
Cluster_15388		bacterial conjugation TrbI-like family protein	6	6.89655
Cluster_15389		bacterial regulatory helix-turn-helix, AraC family protein	6	6.89655
Cluster_15907		conserved hypothetical protein	6	6.89655
Cluster_15908	bspRIM	modification methylase BspRI	6	6.89655
Cluster_15909		conserved hypothetical protein	6	6.89655
Cluster_15910		ParB-like nuclease domain protein	6	6.89655
Cluster_15913		conserved hypothetical protein	6	6.89655
Cluster_15914		conserved hypothetical protein	6	6.89655
Cluster_15915		reverse transcriptase family protein	6	6.89655
Cluster_15916		conserved hypothetical protein	6	6.89655
Cluster_15917		conserved hypothetical protein	6	6.89655
Cluster_15827		helix-turn-helix domain protein	6	6.89655
Cluster_15828		regulatory phage cox family protein	6	6.89655
Cluster_16129		conserved hypothetical protein	6	6.89655
Cluster_16434		conserved hypothetical protein	6	6.89655
Cluster_16435		AAA-like domain protein	6	6.89655
Cluster_16507		integrase core domain protein	6	6.89655
Cluster_17367		hypothetical protein	6	6.89655
Cluster_20592		conserved hypothetical protein	6	6.89655
Cluster_20620		conserved hypothetical protein	6	6.89655
Cluster_20621		putative DNA transfer p33 domain protein	6	6.89655
Cluster_18739		transposase family protein	6	6.89655
Cluster_19342		conserved hypothetical protein	6	6.89655
Cluster_19343		conserved hypothetical protein	6	6.89655
Cluster_21686		conjugal transfer family protein	6	6.89655
Cluster_11374		dnaB-like helicase C terminal domain protein	6	6.89655
Cluster_11157		putative predicted protein	6	6.89655
Cluster_11164		phage immunity repressor domain protein	6	6.89655
Cluster_11165		putative fructokinase	6	6.89655
Cluster_11329		putative phage integrase	6	6.89655
Cluster_22233		putative intD protein	6	6.89655
Cluster_5753		conserved hypothetical protein	5	5.74713
Cluster_5765		hypothetical protein	5	5.74713
Cluster_5766		hypothetical protein	5	5.74713
Cluster_5767		conserved hypothetical protein	5	5.74713
Cluster_5826		conserved hypothetical protein	5	5.74713
Cluster_7749	dcm	DNA (cytosine-5-)-methyltransferase family protein	5	5.74713
Cluster_7750		restriction endonuclease EcoRII, N-terminal family protein	5	5.74713
Cluster_7751		conserved hypothetical protein	5	5.74713
Cluster_7752		putative aNL02	5	5.74713
Cluster_8279		conserved hypothetical protein	5	5.74713
Cluster_8287		winged helix-turn-helix DNA-binding family protein	5	5.74713
Cluster_8288	CI	repressor protein CI	5	5.74713
Cluster_8300		SIR2-like domain protein	5	5.74713
Cluster_8676		putative protein TraJ	5	5.74713
Cluster_9618		bacterial regulatory helix-turn-helix, AraC family protein	5	5.74713
Cluster_10351		conserved hypothetical protein	5	5.74713
Cluster_10352		prophage CP4-57 regulatory family protein	5	5.74713
Cluster_10353		conserved hypothetical protein	5	5.74713
Cluster_10354		phage integrase family protein	5	5.74713
Cluster_14587		helix-turn-helix domain protein	5	5.74713
Cluster_14588		integrase core domain protein	5	5.74713
Cluster_14696	btuB	tonB-dependent vitamin B12 receptor	5	5.74713
Cluster_14723		type I restriction modification DNA specificity domain protein	5	5.74713
Cluster_14724		putative membrane protein	5	5.74713
Cluster_14725		conserved hypothetical protein	5	5.74713
Cluster_14729		conserved hypothetical protein	5	5.74713
Cluster_14738		hypothetical protein	5	5.74713
Cluster_14739		helix-turn-helix family protein	5	5.74713
Cluster_14740		conserved hypothetical protein	5	5.74713
Cluster_14741		conserved hypothetical protein	5	5.74713
Cluster_14591		fimbrial family protein	5	5.74713
Cluster_14592		fimbrial family protein	5	5.74713
Cluster_14593		fimbrial family protein	5	5.74713
Cluster_14755		prophage CP4-57 regulatory family protein	5	5.74713
Cluster_14804		conserved hypothetical protein	5	5.74713
Cluster_14805		putative DNA transfer protein p33	5	5.74713
Cluster_14806		putative injection protein	5	5.74713
Cluster_14807		conserved hypothetical protein	5	5.74713
Cluster_14808		putative membrane protein	5	5.74713
Cluster_14809		conserved hypothetical protein	5	5.74713
Cluster_14814		putative predicted tail fiber protein	5	5.74713
Cluster_14815		phage regulatory, Rha family protein	5	5.74713
Cluster_14882		bacterial flagellin N-terminal helical region family protein	5	5.74713
Cluster_14884		tonB-dependent Receptor Plug domain protein	5	5.74713
Cluster_14628		hypothetical protein	5	5.74713
Cluster_14629		AAA domain protein	5	5.74713
Cluster_14630		glycosyl transferase 2 family protein	5	5.74713
Cluster_14631		nucleotide sugar dehydrogenase family protein	5	5.74713
Cluster_14632		UDP-N-acetylglucosamine 2-epimerase	5	5.74713
Cluster_14633		glycosyl transferases group 1 family protein	5	5.74713
Cluster_14634		glycosyltransferase like 2 family protein	5	5.74713
Cluster_14560		hypothetical protein	5	5.74713
Cluster_14511		hypothetical protein	5	5.74713
Cluster_14512	cofA	CFA/III pilin	5	5.74713
Cluster_14513		prepilin-type N-terminal cleavage/methylation domain protein	5	5.74713
Cluster_14516		transposase family protein	5	5.74713
Cluster_14521	cfaB	CFA/I fimbrial subunit B	5	5.74713
Cluster_14523		gNAT family acetyltransferase	5	5.74713
Cluster_15027		fimbrial family protein	5	5.74713
Cluster_15048		conserved hypothetical protein	5	5.74713
Cluster_14960		conserved hypothetical protein	5	5.74713
Cluster_14946		hypothetical protein	5	5.74713
Cluster_14969		TrbL/VirB6 plasmid conjugal transfer family protein	5	5.74713
Cluster_14970		type IV secretion system family protein	5	5.74713
Cluster_14971		type IV secretion/conjugal transfer ATPase, VirB4 family protein	5	5.74713
Cluster_14972		TrbC/VIRB2 family protein	5	5.74713
Cluster_14947	pir	PI protein	5	5.74713
Cluster_14973		transglycosylase SLT domain protein	5	5.74713
Cluster_14974		conserved hypothetical protein	5	5.74713
Cluster_14977		relaxase/Mobilisation nuclease domain protein	5	5.74713
Cluster_14948		conserved hypothetical protein	5	5.74713
Cluster_14981		conserved hypothetical protein	5	5.74713
Cluster_14982		putative yaiB protein	5	5.74713
Cluster_15418		conserved hypothetical protein	5	5.74713
Cluster_15419		conserved hypothetical protein	5	5.74713
Cluster_15832	IV	virion export protein	5	5.74713
Cluster_15833	I	gene 1 protein	5	5.74713
Cluster_15834	VI	head virion protein G6P	5	5.74713
Cluster_15835	III	attachment protein G3P	5	5.74713
Cluster_15836	VIII	capsid protein G8P	5	5.74713
Cluster_15837		putative membrane protein	5	5.74713
Cluster_15838	V	DNA-Binding protein G5P	5	5.74713
Cluster_16154		antitermination family protein	5	5.74713
Cluster_16156		conserved hypothetical protein	5	5.74713
Cluster_16132		acyltransferase family protein	5	5.74713
Cluster_16125	26	tail needle protein gp26	5	5.74713
Cluster_16126	7	DNA transfer protein gp7	5	5.74713
Cluster_16127		putative DNA transfer protein p33	5	5.74713
Cluster_16128	16	DNA transfer protein gp16	5	5.74713
Cluster_16131		head binding family protein	5	5.74713
Cluster_16138	CI	repressor protein CI	5	5.74713
Cluster_16139		putative membrane protein	5	5.74713
Cluster_16140		putative membrane protein	5	5.74713
Cluster_16142		conserved hypothetical protein	5	5.74713
Cluster_16136		putative orf-86	5	5.74713
Cluster_16137	cro	regulatory protein cro	5	5.74713
Cluster_16146		hypothetical protein	5	5.74713
Cluster_16172		phage stabilisation family protein	5	5.74713
Cluster_16268	III	attachment protein G3P	5	5.74713
Cluster_16500		chaperone of endosialidase family protein	5	5.74713
Cluster_16483		conserved hypothetical protein	5	5.74713
Cluster_16959		bacterial conjugation TrbI-like family protein	5	5.74713
Cluster_17250		conserved hypothetical protein	5	5.74713
Cluster_21489		conserved hypothetical protein	5	5.74713
Cluster_18094		conserved hypothetical protein	5	5.74713
Cluster_11373		conserved hypothetical protein	5	5.74713
Cluster_11154		plasmid pRiA4b ORF-3-like family protein	5	5.74713
Cluster_11155		conserved hypothetical protein	5	5.74713
Cluster_11160		conserved hypothetical protein	5	5.74713
Cluster_11473		conserved hypothetical protein	5	5.74713
Cluster_11218		conserved hypothetical protein	5	5.74713
Cluster_5936	cai	colicin-A immunity protein	4	4.5977
Cluster_6103		putative chaperonin	4	4.5977
Cluster_6095		conserved hypothetical protein	4	4.5977
Cluster_6096		conserved hypothetical protein	4	4.5977
Cluster_6097		hypothetical protein	4	4.5977
Cluster_6098		hypothetical protein	4	4.5977
Cluster_8081		conserved hypothetical protein	4	4.5977
Cluster_8309		phage regulatory, Rha family protein	4	4.5977
Cluster_8240		conserved hypothetical protein	4	4.5977
Cluster_8241		cytidine and deoxycytidylate deaminase zinc-binding region family protein	4	4.5977
Cluster_8298		conserved hypothetical protein	4	4.5977
Cluster_8299		conserved hypothetical protein	4	4.5977
Cluster_13401		RES domain protein	4	4.5977
Cluster_14756		hypothetical protein	4	4.5977
Cluster_15042		putative oRF located using Glimmer/Genemark	4	4.5977
Cluster_15057		conserved hypothetical protein	4	4.5977
Cluster_14975		conserved hypothetical protein	4	4.5977
Cluster_14976		bacterial regulatory, luxR family protein	4	4.5977
Cluster_14978		putative taxA	4	4.5977
Cluster_14979		conserved hypothetical protein	4	4.5977
Cluster_15153		dihydrofolate reductase, type IV domain protein	4	4.5977
Cluster_15154		conserved hypothetical protein	4	4.5977
Cluster_15155		conserved hypothetical protein	4	4.5977
Cluster_15102		transposase IS116/IS110/IS902 family protein	4	4.5977
Cluster_15105	pvuIIM	modification methylase PvuII domain protein	4	4.5977
Cluster_15106		hypothetical protein	4	4.5977
Cluster_15107		AAA domain family protein	4	4.5977
Cluster_15100		DEAD/DEAH box helicase family protein	4	4.5977
Cluster_15144		conserved hypothetical protein	4	4.5977
Cluster_15148		conserved hypothetical protein	4	4.5977
Cluster_15149		conserved hypothetical protein	4	4.5977
Cluster_15150		conserved hypothetical protein	4	4.5977
Cluster_15151		conserved hypothetical protein	4	4.5977
Cluster_15918		FRG domain protein	4	4.5977
Cluster_16160		phosphoribosyl transferase domain protein	4	4.5977
Cluster_16161		DNA recombination-mediator A family protein	4	4.5977
Cluster_16162		phage stabilisation family protein	4	4.5977
Cluster_16248		conserved hypothetical protein	4	4.5977
Cluster_16249		conserved hypothetical protein	4	4.5977
Cluster_16250		conserved hypothetical protein	4	4.5977
Cluster_16251		prophage CP4-57 regulatory family protein	4	4.5977
Cluster_16252		conserved hypothetical protein	4	4.5977
Cluster_16253		conserved hypothetical protein	4	4.5977
Cluster_16254		conserved hypothetical protein	4	4.5977
Cluster_16255		conserved hypothetical protein	4	4.5977
Cluster_16272		conserved hypothetical protein	4	4.5977
Cluster_16586		hypothetical protein	4	4.5977
Cluster_16587		firmicute plasmid replication family protein	4	4.5977
Cluster_16588		replication initiation factor family protein	4	4.5977
Cluster_16769		colicin pore forming domain protein	4	4.5977
Cluster_21706		conserved hypothetical protein	4	4.5977
Cluster_21760		conserved hypothetical protein	4	4.5977
Cluster_5411		sel1 repeat family protein	3	3.44828
Cluster_5473		conserved hypothetical protein	3	3.44828
Cluster_5935		colicin pore forming domain protein	3	3.44828
Cluster_6140		SIR2-like domain protein	3	3.44828
Cluster_6147		serine dehydrogenase ase family protein	3	3.44828
Cluster_6148		hypothetical protein	3	3.44828
Cluster_6149		putative lysis protein Rz	3	3.44828
Cluster_6151		conserved hypothetical protein	3	3.44828
Cluster_6152		conserved hypothetical protein	3	3.44828
Cluster_8226		conserved hypothetical protein	3	3.44828
Cluster_8216		PVL ORF-50-like family protein	3	3.44828
Cluster_8217		exonuclease family protein	3	3.44828
Cluster_8221	hsdR	type I restriction enzyme EcoR124II R protein	3	3.44828
Cluster_12934		phage tail fibre repeat family protein	3	3.44828
Cluster_13368		hypothetical protein	3	3.44828
Cluster_13396		ATPase associated with various cellular activities family protein	3	3.44828
Cluster_13397		subtilase family protein	3	3.44828
Cluster_13581		replication C family protein	3	3.44828
Cluster_16112		NACHT domain protein	3	3.44828
Cluster_16258		myb-like DNA-binding domain protein	3	3.44828
Cluster_16260		putative membrane protein	3	3.44828
Cluster_16261		BRO family, N-terminal domain protein	3	3.44828
Cluster_16262		helicase conserved C-terminal domain protein	3	3.44828
Cluster_16263		DNA methylase family protein	3	3.44828
Cluster_16265		hypothetical protein	3	3.44828
Cluster_16266	rstR	rstR domain protein	3	3.44828
Cluster_16267		phage/plasmid replication, gene II/X family protein	3	3.44828
Cluster_16659		replication initiation factor family protein	3	3.44828
Cluster_16791		replication initiation factor family protein	3	3.44828
Cluster_16871	hot	hot	3	3.44828
Cluster_16955		conserved hypothetical protein	3	3.44828
Cluster_21621		phage Tail Collar domain protein	3	3.44828
Cluster_5402		hypothetical protein	2	2.29885
Cluster_5457		conserved hypothetical protein	2	2.29885
Cluster_5458		HD domain protein	2	2.29885
Cluster_5476		hypothetical protein	2	2.29885
Cluster_5477		conserved hypothetical protein	2	2.29885
Cluster_5779		conserved hypothetical protein	2	2.29885
Cluster_5827	cba	colicin-B	2	2.29885
Cluster_7235		conserved hypothetical protein	2	2.29885
Cluster_7243		glycosyltransferase 9 family protein	2	2.29885
Cluster_7245		phage tail fibre repeat family protein	2	2.29885
Cluster_6952		helix-turn-helix family protein	2	2.29885
Cluster_7111		conserved hypothetical protein	2	2.29885
Cluster_7112		conserved hypothetical protein	2	2.29885
Cluster_7113		putative tail fiber domain protein	2	2.29885
Cluster_7191		conserved hypothetical protein	2	2.29885
Cluster_7192		conserved hypothetical protein	2	2.29885
Cluster_6980		beta-ketoacyl synthase, N-terminal domain protein	2	2.29885
Cluster_6981		short chain dehydrogenase family protein	2	2.29885
Cluster_6982		fabA-like domain protein	2	2.29885
Cluster_6983		beta-ketoacyl synthase, C-terminal domain protein	2	2.29885
Cluster_6984		conserved hypothetical protein	2	2.29885
Cluster_6985		MMPL family protein	2	2.29885
Cluster_6986		outer membrane lipocarrier LolA family protein	2	2.29885
Cluster_6987		thioesterase superfamily protein	2	2.29885
Cluster_6988		glycosyl transferase 2 family protein	2	2.29885
Cluster_6989		conserved hypothetical protein	2	2.29885
Cluster_6990		AMP-binding enzyme family protein	2	2.29885
Cluster_6991		putative membrane protein	2	2.29885
Cluster_6992		phosphopantetheine attachment site family protein	2	2.29885
Cluster_6993		phosphopantetheine attachment site family protein	2	2.29885
Cluster_6994		acyltransferase family protein	2	2.29885
Cluster_6995		beta-ketoacyl synthase, N-terminal domain protein	2	2.29885
Cluster_6996		O-methyltransferase family protein	2	2.29885
Cluster_6997		conserved hypothetical protein	2	2.29885
Cluster_7621		conserved hypothetical protein	2	2.29885
Cluster_8184		marR family protein	2	2.29885
Cluster_8185		conserved hypothetical protein	2	2.29885
Cluster_8204		conserved hypothetical protein	2	2.29885
Cluster_8205		putative predicted protein	2	2.29885
Cluster_8212	grxA	glutaredoxin-1	2	2.29885
Cluster_8213		putative predicted protein	2	2.29885
Cluster_8215		putative membrane protein	2	2.29885
Cluster_8222		type I restriction modification DNA specificity domain protein	2	2.29885
Cluster_8455		phage integrase family protein	2	2.29885
Cluster_8459		conserved hypothetical protein	2	2.29885
Cluster_8460		AAA domain protein	2	2.29885
Cluster_8350		transposase IS200 like family protein	2	2.29885
Cluster_8351		AAA domain protein	2	2.29885
Cluster_8352		conserved hypothetical protein	2	2.29885
Cluster_8553		conserved hypothetical protein	2	2.29885
Cluster_8377		conserved hypothetical protein	2	2.29885
Cluster_8579		DKNYY family protein	2	2.29885
Cluster_8580		conserved hypothetical protein	2	2.29885
Cluster_8415		conserved hypothetical protein	2	2.29885
Cluster_8417		HNH endonuclease family protein	2	2.29885
Cluster_8423		conserved hypothetical protein	2	2.29885
Cluster_8424		conserved hypothetical protein	2	2.29885
Cluster_8425		putative tail fiber protein	2	2.29885
Cluster_8426		caudovirales tail fibre assembly family protein	2	2.29885
Cluster_8899		phage portal protein, HK97 family	2	2.29885
Cluster_8900		phage gp6-like head-tail connector family protein	2	2.29885
Cluster_8901		HNH endonuclease family protein	2	2.29885
Cluster_8902		phage terminase, small subunit, P27 family	2	2.29885
Cluster_8903		phage Terminase family protein	2	2.29885
Cluster_9029		putative phage repressor protein	2	2.29885
Cluster_9030		helix-turn-helix family protein	2	2.29885
Cluster_9151		hypothetical protein	2	2.29885
Cluster_9152		putative endonuclease/exonuclease/phosphatase	2	2.29885
Cluster_9242		omptin family protein	2	2.29885
Cluster_9932		putative upf89.0 protein	2	2.29885
Cluster_9939		conserved hypothetical protein	2	2.29885
Cluster_9994		type I restriction modification DNA specificity domain protein	2	2.29885
Cluster_10041		putative dnaJ-like molecular chaperone	2	2.29885
Cluster_10042		conserved hypothetical protein	2	2.29885
Cluster_10116		conserved hypothetical protein	2	2.29885
Cluster_10129		conserved hypothetical protein	2	2.29885
Cluster_9711		conserved hypothetical protein	2	2.29885
Cluster_9712		helix-turn-helix family protein	2	2.29885
Cluster_10158		conserved hypothetical protein	2	2.29885
Cluster_10164		conserved hypothetical protein	2	2.29885
Cluster_10165		conserved hypothetical protein	2	2.29885
Cluster_10166		conserved hypothetical protein	2	2.29885
Cluster_9713		conserved hypothetical protein	2	2.29885
Cluster_10217		conserved hypothetical protein	2	2.29885
Cluster_11954		putative membrane domain protein	2	2.29885
Cluster_11957		putative acetyltransferase	2	2.29885
Cluster_11976		hindVP restriction endonuclease family protein	2	2.29885
Cluster_12935		conserved hypothetical protein	2	2.29885
Cluster_12936		conserved hypothetical protein	2	2.29885
Cluster_12980		conserved hypothetical protein	2	2.29885
Cluster_12981		conserved hypothetical protein	2	2.29885
Cluster_12982		conserved hypothetical protein	2	2.29885
Cluster_13380		conserved hypothetical protein	2	2.29885
Cluster_13381		conserved hypothetical protein	2	2.29885
Cluster_13591	c1	phage repressor domain protein	2	2.29885
Cluster_13592	cre	recombinase cre	2	2.29885
Cluster_13593		conserved hypothetical protein	2	2.29885
Cluster_13594		conserved hypothetical protein	2	2.29885
Cluster_13543		conserved hypothetical protein	2	2.29885
Cluster_13544		conserved hypothetical protein	2	2.29885
Cluster_13545		conserved hypothetical protein	2	2.29885
Cluster_13548		helix-turn-helix family protein	2	2.29885
Cluster_13549		helix-turn-helix family protein	2	2.29885
Cluster_13561		putative gp23	2	2.29885
Cluster_13562	parB	parB	2	2.29885
Cluster_13563	parA	plasmid partition protein A	2	2.29885
Cluster_13564	repA	replication protein RepA	2	2.29885
Cluster_13565		conserved hypothetical protein	2	2.29885
Cluster_13567		dyp-type peroxidase family protein	2	2.29885
Cluster_13568		encapsulating for peroxidase family protein	2	2.29885
Cluster_13569	rpoH	alternative sigma factor RpoH	2	2.29885
Cluster_13556	upf52.7	upf52.7 domain protein	2	2.29885
Cluster_13557	bplB	bplB domain protein	2	2.29885
Cluster_13558		putative morphogenetic protein	2	2.29885
Cluster_13559		putative upf54.2	2	2.29885
Cluster_13560		putative gp22	2	2.29885
Cluster_13571		transposase IS116/IS110/IS902 family protein	2	2.29885
Cluster_13687		regulatory phage cox family protein	2	2.29885
Cluster_14999		conserved hypothetical protein	2	2.29885
Cluster_15000		conserved hypothetical protein	2	2.29885
Cluster_15001		ycxB-like family protein	2	2.29885
Cluster_15002		conserved hypothetical protein	2	2.29885
Cluster_14995		ATPase associated with various cellular activities family protein	2	2.29885
Cluster_15005		putative addiction module	2	2.29885
Cluster_15008		yadA domain protein	2	2.29885
Cluster_15009		yadA-like C-terminal region family protein	2	2.29885
Cluster_15010		conserved hypothetical protein	2	2.29885
Cluster_14996		conserved hypothetical protein	2	2.29885
Cluster_14997		conserved hypothetical protein	2	2.29885
Cluster_15206		conserved hypothetical protein	2	2.29885
Cluster_15771		putative c protein	2	2.29885
Cluster_15920	bla	beta-lactamase SHV-2	2	2.29885
Cluster_15921		deoR-like helix-turn-helix domain protein	2	2.29885
Cluster_15922		NAD binding domain of 6-phosphogluconate dehydrogenase family protein	2	2.29885
Cluster_15839		phage X family protein	2	2.29885
Cluster_15841		hypothetical protein	2	2.29885
Cluster_15843		putative sOS mutagenesis and repair protein UmuD	2	2.29885
Cluster_15850	pir	PI protein	2	2.29885
Cluster_15852		conserved hypothetical protein	2	2.29885
Cluster_15853		conserved hypothetical protein	2	2.29885
Cluster_15854		conserved hypothetical protein	2	2.29885
Cluster_15855		conserved hypothetical protein	2	2.29885
Cluster_15856		conserved hypothetical protein	2	2.29885
Cluster_15844		putative DNA polymerase V subunit UmuD	2	2.29885
Cluster_15861		transcription termination factor nusG family protein	2	2.29885
Cluster_15862		conserved hypothetical protein	2	2.29885
Cluster_15866		type IV secretion system family protein	2	2.29885
Cluster_15867		putative eex protein	2	2.29885
Cluster_15868		TrbL/VirB6 plasmid conjugal transfer family protein	2	2.29885
Cluster_15869		VirB8 family protein	2	2.29885
Cluster_15845		resolvase, N terminal domain protein	2	2.29885
Cluster_15871		bacterial conjugation TrbI-like family protein	2	2.29885
Cluster_15872		putative transcriptional regulator	2	2.29885
Cluster_15873	virB11	P-type DNA transfer ATPase VirB11	2	2.29885
Cluster_15875		cag pathogenicity island Cag12 family protein	2	2.29885
Cluster_15876		TrbM family protein	2	2.29885
Cluster_15877		conserved hypothetical protein	2	2.29885
Cluster_15878		conserved hypothetical protein	2	2.29885
Cluster_15879		ATPase associated with various cellular activities family protein	2	2.29885
Cluster_15880	topB	DNA topoisomerase III family protein	2	2.29885
Cluster_15882		flagellin N-methylase family protein	2	2.29885
Cluster_15883		conserved hypothetical protein	2	2.29885
Cluster_15884		sprT-like family protein	2	2.29885
Cluster_15885		conserved hypothetical protein	2	2.29885
Cluster_15886		putative membrane protein	2	2.29885
Cluster_15887		conserved hypothetical protein	2	2.29885
Cluster_15888		conserved hypothetical protein	2	2.29885
Cluster_15891		tn3 transposase DDE domain protein	2	2.29885
Cluster_15892	qnrB1	qnrB1	2	2.29885
Cluster_15846		conserved hypothetical protein	2	2.29885
Cluster_15847		conserved hypothetical protein	2	2.29885
Cluster_15849		putative bis protein	2	2.29885
Cluster_15963		conserved hypothetical protein	2	2.29885
Cluster_16104		putative prophage protein	2	2.29885
Cluster_16105		AAA domain protein	2	2.29885
Cluster_16149	1	portal domain protein	2	2.29885
Cluster_16334		helix-turn-helix family protein	2	2.29885
Cluster_16315		putative membrane protein	2	2.29885
Cluster_21469		conserved hypothetical protein	2	2.29885
Cluster_21481		conserved hypothetical protein	2	2.29885
Cluster_19931		conserved hypothetical protein	2	2.29885
Cluster_17831		conserved hypothetical protein	2	2.29885
Cluster_18747		RES domain protein	2	2.29885
Cluster_18933		conserved hypothetical protein	2	2.29885
Cluster_10462		putative membrane protein	2	2.29885
Cluster_10471		conserved hypothetical protein	2	2.29885
Cluster_10472		putative succinate dehydrogenase flavoprotein subunit	2	2.29885
Cluster_10473		N-6 DNA Methylase family protein	2	2.29885
Cluster_10474		conserved hypothetical protein	2	2.29885
Cluster_10475		helix-turn-helix family protein	2	2.29885
Cluster_10476		transglycosylase SLT domain protein	2	2.29885
Cluster_10463		conserved hypothetical protein	2	2.29885
Cluster_10464		conserved hypothetical protein	2	2.29885
Cluster_10478		hypothetical protein	2	2.29885
Cluster_10480		putative protein TraS	2	2.29885
Cluster_10465		ParB-like nuclease domain protein	2	2.29885
Cluster_10483	nuc	endonuclease	2	2.29885
Cluster_10484		replication regulatory RepB family protein	2	2.29885
Cluster_10487		conserved hypothetical protein	2	2.29885
Cluster_10488		putative membrane protein	2	2.29885
Cluster_10466		plasmid SOS inhibition family protein	2	2.29885
Cluster_10489		conserved hypothetical protein	2	2.29885
Cluster_10490		bacterial regulatory, lacI family protein	2	2.29885
Cluster_10491		conserved hypothetical protein	2	2.29885
Cluster_10493		conserved hypothetical protein	2	2.29885
Cluster_10467		psiA family protein	2	2.29885
Cluster_10496		RES domain protein	2	2.29885
Cluster_10497	repA	replication protein RepA	2	2.29885
Cluster_10469		conserved hypothetical protein	2	2.29885
Cluster_10470		conserved hypothetical protein	2	2.29885
Cluster_10416		conserved hypothetical protein	2	2.29885
Cluster_10417		conserved hypothetical protein	2	2.29885
Cluster_10419		antirestriction family protein	2	2.29885
Cluster_10420		conserved hypothetical protein	2	2.29885
Cluster_10421	hot	hot	2	2.29885
Cluster_5536		conserved hypothetical protein	1	1.14943
Cluster_5507		putative escherichia coli IMT2125 genomic chromosome, IMT2125	1	1.14943
Cluster_5518		helix-turn-helix domain protein	1	1.14943
Cluster_5519		conserved hypothetical protein	1	1.14943
Cluster_5521		hypothetical protein	1	1.14943
Cluster_5760		conserved hypothetical protein	1	1.14943
Cluster_5761		conserved hypothetical protein	1	1.14943
Cluster_5773	yfbT	sugar phosphatase YfbT	1	1.14943
Cluster_5774		NUDIX domain protein	1	1.14943
Cluster_5740		conserved hypothetical protein	1	1.14943
Cluster_5741		conserved hypothetical protein	1	1.14943
Cluster_5848		conserved hypothetical protein	1	1.14943
Cluster_5828		conserved hypothetical protein	1	1.14943
Cluster_5829	pla	coagulase/fibrinolysin	1	1.14943
Cluster_5832		putative mbkA	1	1.14943
Cluster_7236		phage tail fibre repeat family protein	1	1.14943
Cluster_7237		macro domain protein	1	1.14943
Cluster_7239		bacterial transferase hexapeptide family protein	1	1.14943
Cluster_7247		conserved hypothetical protein	1	1.14943
Cluster_7254		putative eaa1	1	1.14943
Cluster_7255		conserved hypothetical protein	1	1.14943
Cluster_7017		conserved hypothetical protein	1	1.14943
Cluster_7261		conserved hypothetical protein	1	1.14943
Cluster_7262		ead/Ea22-like family protein	1	1.14943
Cluster_7263		putative transmembrane protein	1	1.14943
Cluster_7270		conserved hypothetical protein	1	1.14943
Cluster_7271		A nuclease of the HNH/ENDO VII superwith conserved AHH family protein	1	1.14943
Cluster_7272		conserved hypothetical protein	1	1.14943
Cluster_7273		conserved hypothetical protein	1	1.14943
Cluster_7035		putative s-adenosylhomocysteine hydrolase	1	1.14943
Cluster_7036		conserved hypothetical protein	1	1.14943
Cluster_7279		conserved hypothetical protein	1	1.14943
Cluster_7280		transposase family protein	1	1.14943
Cluster_7039		phage integrase family protein	1	1.14943
Cluster_7040		prophage CP4-57 regulatory family protein	1	1.14943
Cluster_7041		conserved hypothetical protein	1	1.14943
Cluster_7042		DNA binding, excisionase family domain protein	1	1.14943
Cluster_7043		conserved hypothetical protein	1	1.14943
Cluster_7044		conserved hypothetical protein	1	1.14943
Cluster_7045		putative membrane protein	1	1.14943
Cluster_7046		DNA binding, excisionase family domain protein	1	1.14943
Cluster_7047		methyltransferase domain protein	1	1.14943
Cluster_7048		conserved hypothetical protein	1	1.14943
Cluster_7049		AAA domain protein	1	1.14943
Cluster_7050		conserved hypothetical protein	1	1.14943
Cluster_7051		DEAD/DEAH box helicase family protein	1	1.14943
Cluster_7052		conserved hypothetical protein	1	1.14943
Cluster_7053		conserved hypothetical protein	1	1.14943
Cluster_7283		conserved hypothetical protein	1	1.14943
Cluster_6942		conserved hypothetical protein	1	1.14943
Cluster_7286		conserved hypothetical protein	1	1.14943
Cluster_7067	fliC	flagellin	1	1.14943
Cluster_7084		conserved hypothetical protein	1	1.14943
Cluster_7085		conserved hypothetical protein	1	1.14943
Cluster_7086		type I restriction modification DNA specificity domain protein	1	1.14943
Cluster_7087		N-6 DNA Methylase family protein	1	1.14943
Cluster_7088		conserved hypothetical protein	1	1.14943
Cluster_7089		conserved hypothetical protein	1	1.14943
Cluster_7090		conserved hypothetical protein	1	1.14943
Cluster_7091		conserved hypothetical protein	1	1.14943
Cluster_7092		phage integrase family protein	1	1.14943
Cluster_7093		conserved hypothetical protein	1	1.14943
Cluster_7094		conserved hypothetical protein	1	1.14943
Cluster_7099		conserved hypothetical protein	1	1.14943
Cluster_7100		conserved hypothetical protein	1	1.14943
Cluster_7101		bacteriophage CI repressor helix-turn-helix domain protein	1	1.14943
Cluster_7102		conserved hypothetical protein	1	1.14943
Cluster_7103		conserved hypothetical protein	1	1.14943
Cluster_7104		conserved hypothetical protein	1	1.14943
Cluster_7109		putative ybl42	1	1.14943
Cluster_7119		conserved hypothetical protein	1	1.14943
Cluster_7132		histidine kinase-, DNA gyrase B-, and HSP90-like ATPase family protein	1	1.14943
Cluster_7133	dcm	DNA (cytosine-5-)-methyltransferase family protein	1	1.14943
Cluster_7139		conserved hypothetical protein	1	1.14943
Cluster_7140		phage integrase family protein	1	1.14943
Cluster_7141		bacterial regulatory, luxR family protein	1	1.14943
Cluster_7142		conserved hypothetical protein	1	1.14943
Cluster_7143		outer membrane autotransporter barrel domain protein	1	1.14943
Cluster_7154		conserved hypothetical protein	1	1.14943
Cluster_7177		tn3 transposase DDE domain protein	1	1.14943
Cluster_7199	ompT	protease 7	1	1.14943
Cluster_7214		bacterial regulatory helix-turn-helix, LysR family protein	1	1.14943
Cluster_7215		hypothetical protein	1	1.14943
Cluster_6998		conserved hypothetical protein	1	1.14943
Cluster_6999		conserved hypothetical protein	1	1.14943
Cluster_7000		hypothetical protein	1	1.14943
Cluster_7499		conserved hypothetical protein	1	1.14943
Cluster_7505		conserved hypothetical protein	1	1.14943
Cluster_7506		conserved hypothetical protein	1	1.14943
Cluster_7507		helix-turn-helix family protein	1	1.14943
Cluster_7511		conserved hypothetical protein	1	1.14943
Cluster_7523		hypothetical protein	1	1.14943
Cluster_7524		putative membrane protein	1	1.14943
Cluster_8538		phage Coat Protein A family protein	1	1.14943
Cluster_8539		conserved hypothetical protein	1	1.14943
Cluster_8540		helix-destabilising family protein	1	1.14943
Cluster_8541		phage X family protein	1	1.14943
Cluster_8542		helix-turn-helix family protein	1	1.14943
Cluster_8554		P22AR C-terminal domain protein	1	1.14943
Cluster_8586		conserved hypothetical protein	1	1.14943
Cluster_8418		phage terminase, small subunit, P27 family	1	1.14943
Cluster_8419		phage Terminase family protein	1	1.14943
Cluster_8594		conserved hypothetical protein	1	1.14943
Cluster_8595		conserved hypothetical protein	1	1.14943
Cluster_8596		conserved hypothetical protein	1	1.14943
Cluster_8666	doc	toxin doc	1	1.14943
Cluster_8667	phd	antitoxin phd	1	1.14943
Cluster_8668		conserved hypothetical protein	1	1.14943
Cluster_8669		putative yagA protein	1	1.14943
Cluster_8703		putative transmembrane protein	1	1.14943
Cluster_8704		conserved hypothetical protein	1	1.14943
Cluster_8705		conserved hypothetical protein	1	1.14943
Cluster_8706		miro-like family protein	1	1.14943
Cluster_8707		conserved hypothetical protein	1	1.14943
Cluster_8801		conserved hypothetical protein	1	1.14943
Cluster_8802		conserved hypothetical protein	1	1.14943
Cluster_9123		colicin-like bacteriocin tRNase domain protein	1	1.14943
Cluster_9127		conserved hypothetical protein	1	1.14943
Cluster_9128		pfkB carbohydrate kinase family protein	1	1.14943
Cluster_8859	16	DNA transfer protein gp16	1	1.14943
Cluster_8860		putative gp20	1	1.14943
Cluster_8861		gene 9 protein	1	1.14943
Cluster_8862		HNH endonuclease family protein	1	1.14943
Cluster_8863		phage stabilisation family protein	1	1.14943
Cluster_8869	CRO	regulatory protein cro	1	1.14943
Cluster_8870	C2	repressor protein C2	1	1.14943
Cluster_8871		conserved hypothetical protein	1	1.14943
Cluster_8872	N	antitermination protein N	1	1.14943
Cluster_8873		hypothetical protein	1	1.14943
Cluster_8874		putative oRF18	1	1.14943
Cluster_8875		conserved hypothetical protein	1	1.14943
Cluster_8854		glucosyl transferase GtrII family protein	1	1.14943
Cluster_8877		prophage CP4-57 regulatory family protein	1	1.14943
Cluster_8878		phage integrase family protein	1	1.14943
Cluster_8855		tail spike protein	1	1.14943
Cluster_8894		conserved hypothetical protein	1	1.14943
Cluster_8895		conserved hypothetical protein	1	1.14943
Cluster_8896		conserved hypothetical protein	1	1.14943
Cluster_8897		phage major capsid protein, HK97 family	1	1.14943
Cluster_8898		phage prohead protease, HK97 family	1	1.14943
Cluster_8886		phage integrase family protein	1	1.14943
Cluster_8887		conserved hypothetical protein	1	1.14943
Cluster_8888		prophage CP4-57 regulatory family protein	1	1.14943
Cluster_8891		conserved hypothetical protein	1	1.14943
Cluster_8892		conserved hypothetical protein	1	1.14943
Cluster_8916		putative ybl33	1	1.14943
Cluster_8917		reverse transcriptase family protein	1	1.14943
Cluster_8927		bacterial transcriptional regulator family protein	1	1.14943
Cluster_8928		dihydrodipicolinate synthetase family protein	1	1.14943
Cluster_8929		Major Facilitator Superfamily protein	1	1.14943
Cluster_8930		D-galactarate dehydratase / Altronate hydrolase, C terminus family protein	1	1.14943
Cluster_8963		ATPase associated with various cellular activities family protein	1	1.14943
Cluster_8964		subtilase family protein	1	1.14943
Cluster_8965		hypothetical protein	1	1.14943
Cluster_8966	higA	addiction module antidote protein, HigA family	1	1.14943
Cluster_8967	traJ	protein TraJ	1	1.14943
Cluster_8968	trbJ	P-type conjugative transfer protein TrbJ	1	1.14943
Cluster_8969		putative predicted protein	1	1.14943
Cluster_8970	trbL	P-type conjugative transfer protein TrbL	1	1.14943
Cluster_8971		conserved hypothetical protein	1	1.14943
Cluster_8972		conserved hypothetical protein	1	1.14943
Cluster_8973		conserved hypothetical protein	1	1.14943
Cluster_8976		conserved hypothetical protein	1	1.14943
Cluster_8982		oxidoreductase, NAD-binding Rossmann fold family protein	1	1.14943
Cluster_8983		Major Facilitator Superfamily protein	1	1.14943
Cluster_8760		phage integrase family protein	1	1.14943
Cluster_8761		conserved hypothetical protein	1	1.14943
Cluster_8988		cytidine and deoxycytidylate deaminase zinc-binding region family protein	1	1.14943
Cluster_8989		conserved hypothetical protein	1	1.14943
Cluster_9015		conserved hypothetical protein	1	1.14943
Cluster_9016		NACHT domain protein	1	1.14943
Cluster_9017		hypothetical protein	1	1.14943
Cluster_9018		conserved hypothetical protein	1	1.14943
Cluster_8767		bacterial flagellin N-terminal helical region family protein	1	1.14943
Cluster_9034		helix-turn-helix domain protein	1	1.14943
Cluster_9035		conserved hypothetical protein	1	1.14943
Cluster_8773		conserved hypothetical protein	1	1.14943
Cluster_8774		conserved hypothetical protein	1	1.14943
Cluster_8775		hypothetical protein	1	1.14943
Cluster_8776		conserved hypothetical protein	1	1.14943
Cluster_8777		conserved hypothetical protein	1	1.14943
Cluster_8778		HNH endonuclease family protein	1	1.14943
Cluster_8779		conserved hypothetical protein	1	1.14943
Cluster_8780		conserved hypothetical protein	1	1.14943
Cluster_8781		conserved hypothetical protein	1	1.14943
Cluster_8782		hypothetical protein	1	1.14943
Cluster_8783		resolvase, N terminal domain protein	1	1.14943
Cluster_8784		conserved hypothetical protein	1	1.14943
Cluster_8785		phage integrase family protein	1	1.14943
Cluster_9047		initiator Replication family protein	1	1.14943
Cluster_9048	pir	PI protein	1	1.14943
Cluster_9063		conserved hypothetical protein	1	1.14943
Cluster_9064		conserved hypothetical protein	1	1.14943
Cluster_9065		phage integrase family protein	1	1.14943
Cluster_9066		conserved hypothetical protein	1	1.14943
Cluster_9067		conserved hypothetical protein	1	1.14943
Cluster_9068		conserved hypothetical protein	1	1.14943
Cluster_9069		conserved hypothetical protein	1	1.14943
Cluster_9070		type VII secretion system (T7SS), usher family protein	1	1.14943
Cluster_9079	parF	plasmid partitioning protein ParF	1	1.14943
Cluster_9080	parG	plasmid partition protein ParG	1	1.14943
Cluster_9081		hypothetical protein	1	1.14943
Cluster_9071		gram-negative pili assembly chaperone, N-terminal domain protein	1	1.14943
Cluster_9072		adhesin biosynthesis transcription regulatory family protein	1	1.14943
Cluster_9073		conserved hypothetical protein	1	1.14943
Cluster_9076		hypothetical protein	1	1.14943
Cluster_9077		abi-like family protein	1	1.14943
Cluster_9086		winged helix-turn helix family protein	1	1.14943
Cluster_9085		conserved hypothetical protein	1	1.14943
Cluster_9087		conserved hypothetical protein	1	1.14943
Cluster_9088		chromosome segregation ATPase domain protein	1	1.14943
Cluster_9089		P22AR C-terminal domain protein	1	1.14943
Cluster_9094	repB	repFIB replication protein A	1	1.14943
Cluster_9097		flagellin N-methylase family protein	1	1.14943
Cluster_9098	pic	serine protease pic autotransporter	1	1.14943
Cluster_9099		dr-adhesin family protein	1	1.14943
Cluster_9100		type VII secretion system (T7SS), usher family protein	1	1.14943
Cluster_9110		conserved hypothetical protein	1	1.14943
Cluster_9111		conserved hypothetical protein	1	1.14943
Cluster_9115	hsdR	type I site-specific deoxyribonuclease, HsdR family protein	1	1.14943
Cluster_9160	traO	traO protein	1	1.14943
Cluster_9169		hypothetical protein	1	1.14943
Cluster_9170		putative stbA	1	1.14943
Cluster_9171		putative stbB	1	1.14943
Cluster_9172		hypothetical protein	1	1.14943
Cluster_9173		sprT-like family protein	1	1.14943
Cluster_9174		hypothetical protein	1	1.14943
Cluster_9175	YubO	yubO domain protein	1	1.14943
Cluster_9176		putative membrane protein	1	1.14943
Cluster_9177		putative membrane protein	1	1.14943
Cluster_9161	traF	traF protein	1	1.14943
Cluster_9178		hypothetical protein	1	1.14943
Cluster_9179		putative upf93.6	1	1.14943
Cluster_9180		putative transcriptional regulator protein	1	1.14943
Cluster_9181		hypothetical protein	1	1.14943
Cluster_9182		conserved hypothetical protein	1	1.14943
Cluster_9183		conserved hypothetical protein	1	1.14943
Cluster_9184		putative ccgD	1	1.14943
Cluster_9185		conserved hypothetical protein	1	1.14943
Cluster_9186		initiator Replication family protein	1	1.14943
Cluster_9162	virB11	P-type DNA transfer ATPase VirB11	1	1.14943
Cluster_9187		conserved hypothetical protein	1	1.14943
Cluster_9188		resolvase, N terminal domain protein	1	1.14943
Cluster_9189		putative membrane protein	1	1.14943
Cluster_9190		antidote-toxin recognition MazE family protein	1	1.14943
Cluster_9191		hypothetical protein	1	1.14943
Cluster_9192		putative membrane protein	1	1.14943
Cluster_9193	mazF	mRNA interferase MazF	1	1.14943
Cluster_9194	hha	hemolysin expression-modulating Hha domain protein	1	1.14943
Cluster_9195		restriction endonuclease family protein	1	1.14943
Cluster_9196		putative lipoprotein	1	1.14943
Cluster_9163	nuc	endonuclease	1	1.14943
Cluster_9197		hypothetical protein	1	1.14943
Cluster_9198		H-NS histone family protein	1	1.14943
Cluster_9199		transglycosylase SLT domain protein	1	1.14943
Cluster_9200		putative kora protein	1	1.14943
Cluster_9201		TrbC/VIRB2 family protein	1	1.14943
Cluster_9202		type IV secretory pathway, VirB3-like family protein	1	1.14943
Cluster_9203		type IV secretion/conjugal transfer ATPase, VirB4 family protein	1	1.14943
Cluster_9204		traC	1	1.14943
Cluster_9205		putative eex protein	1	1.14943
Cluster_9206		TrbL/VirB6 plasmid conjugal transfer family protein	1	1.14943
Cluster_9164		acetyltransferase family protein	1	1.14943
Cluster_9207		putative lipoprotein	1	1.14943
Cluster_9208		VirB8 family protein	1	1.14943
Cluster_9165		conserved hypothetical protein	1	1.14943
Cluster_9166		conserved hypothetical protein	1	1.14943
Cluster_9167	traI	mobilization protein TraI	1	1.14943
Cluster_9168	trwB	trwB	1	1.14943
Cluster_9274		conserved hypothetical protein	1	1.14943
Cluster_9328		NYN domain protein	1	1.14943
Cluster_9791		conserved hypothetical protein	1	1.14943
Cluster_9792		conserved hypothetical protein	1	1.14943
Cluster_9795		type I restriction modification DNA specificity domain protein	1	1.14943
Cluster_9816		conserved hypothetical protein	1	1.14943
Cluster_9829		DKNYY family protein	1	1.14943
Cluster_9725		T5orf172 domain protein	1	1.14943
Cluster_9833		hypothetical protein	1	1.14943
Cluster_9834		putative prophage protein	1	1.14943
Cluster_9835		prophage CP4-57 regulatory family protein	1	1.14943
Cluster_9836		conserved hypothetical protein	1	1.14943
Cluster_9837		transglycosylase SLT domain protein	1	1.14943
Cluster_9838		conserved hypothetical protein	1	1.14943
Cluster_9839		ash family protein	1	1.14943
Cluster_9841		prophage CP4-57 regulatory family protein	1	1.14943
Cluster_9842		conserved hypothetical protein	1	1.14943
Cluster_9728		NYN domain protein	1	1.14943
Cluster_9729		conserved hypothetical protein	1	1.14943
Cluster_9731		ead/Ea22-like family protein	1	1.14943
Cluster_9732		conserved hypothetical protein	1	1.14943
Cluster_9862		conserved hypothetical protein	1	1.14943
Cluster_9863		transposase family protein	1	1.14943
Cluster_9865		phage integrase family protein	1	1.14943
Cluster_9866		hypothetical protein	1	1.14943
Cluster_9867		conserved hypothetical protein	1	1.14943
Cluster_9868		hypothetical protein	1	1.14943
Cluster_9876		helix-turn-helix family protein	1	1.14943
Cluster_9877		hypothetical protein	1	1.14943
Cluster_9878		KAP family P-loop domain protein	1	1.14943
Cluster_9879		putative membrane protein	1	1.14943
Cluster_9917	intA	prophage CP4-57 integrase	1	1.14943
Cluster_9924		recT family protein	1	1.14943
Cluster_9925		crp-like helix-turn-helix domain protein	1	1.14943
Cluster_9929		hNH endonuclease family protein	1	1.14943
Cluster_9930		ead/Ea22-like family protein	1	1.14943
Cluster_9931		putative predicted protein	1	1.14943
Cluster_9933		conserved hypothetical protein	1	1.14943
Cluster_9934		conserved hypothetical protein	1	1.14943
Cluster_9936		conserved hypothetical protein	1	1.14943
Cluster_9942		putative membrane protein	1	1.14943
Cluster_9943		conserved hypothetical protein	1	1.14943
Cluster_9944		antA/AntB antirepressor family protein	1	1.14943
Cluster_9945		hypothetical protein	1	1.14943
Cluster_9946		toxin YafO, type II toxin-antitoxin system family protein	1	1.14943
Cluster_9947		putative endo-N-acetylneuraminidase	1	1.14943
Cluster_9950		chitinase class I family protein	1	1.14943
Cluster_9964		perC transcriptional activator family protein	1	1.14943
Cluster_9966		description family protein	1	1.14943
Cluster_9967		methyltransferase domain protein	1	1.14943
Cluster_9968		helicase conserved C-terminal domain protein	1	1.14943
Cluster_9969		T5orf172 domain protein	1	1.14943
Cluster_9971		conserved hypothetical protein	1	1.14943
Cluster_9972		conserved hypothetical protein	1	1.14943
Cluster_9973		conserved hypothetical protein	1	1.14943
Cluster_9974		conserved hypothetical protein	1	1.14943
Cluster_9975		prophage CP4-57 regulatory family protein	1	1.14943
Cluster_9985		polysaccharide biosynthesis family protein	1	1.14943
Cluster_9986	glf	UDP-galactopyranose mutase	1	1.14943
Cluster_9987		glycosyl transferases group 1 family protein	1	1.14943
Cluster_9988		tupA-like ATPgrasp family protein	1	1.14943
Cluster_9989		glycosyl transferase 2 family protein	1	1.14943
Cluster_9990		putative membrane protein	1	1.14943
Cluster_9991		glycosyl transferases group 1 family protein	1	1.14943
Cluster_9992		glycosyl transferase 2 family protein	1	1.14943
Cluster_9993		glycosyl transferase 2 family protein	1	1.14943
Cluster_9995		yecA family protein	1	1.14943
Cluster_9996		conserved hypothetical protein	1	1.14943
Cluster_9997		conserved hypothetical protein	1	1.14943
Cluster_9998		PD-(D/E)XK nuclease superfamily protein	1	1.14943
Cluster_9999	rpoD	RNA polymerase sigma factor RpoD	1	1.14943
Cluster_10000		histidine kinase-, DNA gyrase B-, and HSP90-like ATPase family protein	1	1.14943
Cluster_10001		conserved hypothetical protein	1	1.14943
Cluster_10002		Z1 domain protein	1	1.14943
Cluster_10003		conserved hypothetical protein	1	1.14943
Cluster_10004		AIPR family protein	1	1.14943
Cluster_10027		conserved hypothetical protein	1	1.14943
Cluster_10028		hypothetical protein	1	1.14943
Cluster_10029		SEC-C motif family protein	1	1.14943
Cluster_10030		hypothetical protein	1	1.14943
Cluster_10031		divergent AAA domain protein	1	1.14943
Cluster_10032		conserved hypothetical protein	1	1.14943
Cluster_10033		integrase core domain protein	1	1.14943
Cluster_10034		thymidylate synthase family protein	1	1.14943
Cluster_10035		mazG nucleotide pyrophosphohydrolase domain protein	1	1.14943
Cluster_10036		thymidylate synthase family protein	1	1.14943
Cluster_10037		calcineurin-like phosphoesterase superfamily domain protein	1	1.14943
Cluster_10045		reverse transcriptase family protein	1	1.14943
Cluster_10046		conserved hypothetical protein	1	1.14943
Cluster_10047		putative escherichia coli IMT2125 genomic chromosome, IMT2125	1	1.14943
Cluster_10048		conserved hypothetical protein	1	1.14943
Cluster_10053		prophage tail fibre N-terminal family protein	1	1.14943
Cluster_10054		caudovirales tail fibre assembly family protein	1	1.14943
Cluster_10055		putative long tail fiber p37	1	1.14943
Cluster_10056		conserved hypothetical protein	1	1.14943
Cluster_10057		conserved hypothetical protein	1	1.14943
Cluster_10058		type I restriction enzyme R N terminus family protein	1	1.14943
Cluster_10059		conserved hypothetical protein	1	1.14943
Cluster_10060		putative predicted protein	1	1.14943
Cluster_10061		conserved hypothetical protein	1	1.14943
Cluster_10062		putative predicted protein	1	1.14943
Cluster_10063		conserved hypothetical protein	1	1.14943
Cluster_10064		putative predicted protein	1	1.14943
Cluster_10065		conserved hypothetical protein	1	1.14943
Cluster_10066		conserved hypothetical protein	1	1.14943
Cluster_10067		putative predicted protein	1	1.14943
Cluster_10068		putative predicted protein	1	1.14943
Cluster_10069		conserved hypothetical protein	1	1.14943
Cluster_10070		putative predicted protein	1	1.14943
Cluster_10071		conserved hypothetical protein	1	1.14943
Cluster_10072		conserved hypothetical protein	1	1.14943
Cluster_10073		conserved hypothetical protein	1	1.14943
Cluster_10074		conserved hypothetical protein	1	1.14943
Cluster_10075		conserved hypothetical protein	1	1.14943
Cluster_10076		terminase-like family protein	1	1.14943
Cluster_10081		conserved hypothetical protein	1	1.14943
Cluster_10088		beta family protein	1	1.14943
Cluster_10091		hypothetical protein	1	1.14943
Cluster_10092		hypothetical protein	1	1.14943
Cluster_10097		recT family protein	1	1.14943
Cluster_10103		prophage tail fibre N-terminal family protein	1	1.14943
Cluster_10117		plasmid stabilisation system family protein	1	1.14943
Cluster_10118		putative lipoprotein	1	1.14943
Cluster_10126		hypothetical protein	1	1.14943
Cluster_10130		bacteriophage CII family protein	1	1.14943
Cluster_10131		helix-turn-helix domain protein	1	1.14943
Cluster_10132		peptidase S24-like family protein	1	1.14943
Cluster_10133		conserved hypothetical protein	1	1.14943
Cluster_10134		hypothetical protein	1	1.14943
Cluster_10135		putative regulatory protein N	1	1.14943
Cluster_10136		conserved domain protein	1	1.14943
Cluster_10137		conserved hypothetical protein	1	1.14943
Cluster_10138		antirestriction Ral family protein	1	1.14943
Cluster_10140	ssb	single-stranded DNA-binding protein	1	1.14943
Cluster_10141		putative exodeoxyribonuclease VIII	1	1.14943
Cluster_10143		hNH endonuclease family protein	1	1.14943
Cluster_10145		ead/Ea22-like family protein	1	1.14943
Cluster_10146		conserved hypothetical protein	1	1.14943
Cluster_10147		conserved hypothetical protein	1	1.14943
Cluster_10149	int	integrase	1	1.14943
Cluster_9715		bacteriophage CI repressor helix-turn-helix domain protein	1	1.14943
Cluster_9716		conserved hypothetical protein	1	1.14943
Cluster_9757		perC transcriptional activator family protein	1	1.14943
Cluster_9758		putative prophage protein	1	1.14943
Cluster_9759		conserved hypothetical protein	1	1.14943
Cluster_9760		putative domain protein	1	1.14943
Cluster_9761		putative injection domain protein	1	1.14943
Cluster_9762		putative gp16 domain protein	1	1.14943
Cluster_9763		putative DNA transfer protein p33	1	1.14943
Cluster_9764	7	DNA transfer protein gp7	1	1.14943
Cluster_9765		conserved hypothetical protein	1	1.14943
Cluster_9766		conserved hypothetical protein	1	1.14943
Cluster_9768		conserved hypothetical protein	1	1.14943
Cluster_9769		conserved hypothetical protein	1	1.14943
Cluster_9770		putative prophage protein	1	1.14943
Cluster_9782		conserved hypothetical protein	1	1.14943
Cluster_9720		hypothetical protein	1	1.14943
Cluster_9721		conserved hypothetical protein	1	1.14943
Cluster_9722		hypothetical protein	1	1.14943
Cluster_9667	sta1	heat-stable enterotoxin ST-IA/ST-P	1	1.14943
Cluster_9668		transposase family protein	1	1.14943
Cluster_9669		transposase family protein	1	1.14943
Cluster_9615		putative transposase-like factor	1	1.14943
Cluster_9684		tn3 transposase DDE domain protein	1	1.14943
Cluster_9617		adhesin biosynthesis transcription regulatory family protein	1	1.14943
Cluster_9685		resolvase, N terminal domain protein	1	1.14943
Cluster_9620	cofA	CFA/III pilin	1	1.14943
Cluster_9632		putative transposase	1	1.14943
Cluster_9637		adhesin biosynthesis transcription regulatory family protein	1	1.14943
Cluster_9638		putative minor structural subunit AalA	1	1.14943
Cluster_9639		type VII secretion system (T7SS), usher family protein	1	1.14943
Cluster_9640	faeE	chaperone protein FaeE	1	1.14943
Cluster_9641		putative k88 minor fimbrial subunit FaeF	1	1.14943
Cluster_9642		fimbrial, major and minor subunit	1	1.14943
Cluster_9643		fimbrial, major and minor subunit	1	1.14943
Cluster_9644		hypothetical protein	1	1.14943
Cluster_9645	faeG	K88 fimbrial protein AB	1	1.14943
Cluster_9646	faeG	K88 fimbrial protein AD	1	1.14943
Cluster_9648		helix-turn-helix domain protein	1	1.14943
Cluster_10177		hypothetical protein	1	1.14943
Cluster_10178		AAA domain protein	1	1.14943
Cluster_10180		conserved hypothetical protein	1	1.14943
Cluster_10181		conserved hypothetical protein	1	1.14943
Cluster_10187		conserved hypothetical protein	1	1.14943
Cluster_10188		conserved hypothetical protein	1	1.14943
Cluster_10224		conserved hypothetical protein	1	1.14943
Cluster_10228		50S ribosome-binding GTPase family protein	1	1.14943
Cluster_10229		prophage CP4-57 regulatory family protein	1	1.14943
Cluster_10230		conserved hypothetical protein	1	1.14943
Cluster_10231		conserved hypothetical protein	1	1.14943
Cluster_10232		conserved hypothetical protein	1	1.14943
Cluster_10237		hypothetical protein	1	1.14943
Cluster_10240		putative bacteriophage regulatory protein	1	1.14943
Cluster_10261		hypothetical protein	1	1.14943
Cluster_10262		conserved hypothetical protein	1	1.14943
Cluster_10263		conserved hypothetical protein	1	1.14943
Cluster_10264	gpG	tail fiber assembly domain protein	1	1.14943
Cluster_10271	fliC	flagellin	1	1.14943
Cluster_10274		conserved hypothetical protein	1	1.14943
Cluster_10275		conserved hypothetical protein	1	1.14943
Cluster_10282		conserved hypothetical protein	1	1.14943
Cluster_10283		conserved hypothetical protein	1	1.14943
Cluster_10297		AIPR family protein	1	1.14943
Cluster_10299		putative membrane protein	1	1.14943
Cluster_10300		conserved hypothetical protein	1	1.14943
Cluster_10301		hypothetical protein	1	1.14943
Cluster_10311		conserved hypothetical protein	1	1.14943
Cluster_10341		reverse transcriptase family protein	1	1.14943
Cluster_10342		reverse transcriptase family protein	1	1.14943
Cluster_10361		conserved hypothetical protein	1	1.14943
Cluster_10362		N-6 DNA Methylase family protein	1	1.14943
Cluster_10363		putative restriction modification system DNA specificity domain	1	1.14943
Cluster_10364		conserved hypothetical protein	1	1.14943
Cluster_10365		conserved hypothetical protein	1	1.14943
Cluster_10366		conserved hypothetical protein	1	1.14943
Cluster_10367		conserved hypothetical protein	1	1.14943
Cluster_10368		conserved hypothetical protein	1	1.14943
Cluster_10369		conserved hypothetical protein	1	1.14943
Cluster_10370		kinase domain protein	1	1.14943
Cluster_10372		conserved hypothetical protein	1	1.14943
Cluster_10375		conserved hypothetical protein	1	1.14943
Cluster_10376		reverse transcriptase family protein	1	1.14943
Cluster_10200		conserved hypothetical protein	1	1.14943
Cluster_10203		putative glyco3, capsid size determination protein Sid	1	1.14943
Cluster_10204		ogr/Delta-like zinc finger family protein	1	1.14943
Cluster_10205	psu	polarity suppression protein	1	1.14943
Cluster_10206		conserved hypothetical protein	1	1.14943
Cluster_10221		POTRA domain, ShlB-type family protein	1	1.14943
Cluster_10222		haemagluttinin repeat family protein	1	1.14943
Cluster_10195		hypothetical protein	1	1.14943
Cluster_10196		hypothetical protein	1	1.14943
Cluster_10197		conserved hypothetical protein	1	1.14943
Cluster_11532		caudovirales tail fibre assembly family protein	1	1.14943
Cluster_11526		putative predicted protein	1	1.14943
Cluster_11934		putative transposase	1	1.14943
Cluster_11935		drug resistance transporter, Bcr/CflA subfamily protein	1	1.14943
Cluster_11936	srpS	HTH-type transcriptional regulator SrpS	1	1.14943
Cluster_11937		resolvase, N terminal domain protein	1	1.14943
Cluster_12992		conserved hypothetical protein	1	1.14943
Cluster_12957		conserved hypothetical protein	1	1.14943
Cluster_12958		conserved hypothetical protein	1	1.14943
Cluster_12925		conserved hypothetical protein	1	1.14943
Cluster_12926		conserved hypothetical protein	1	1.14943
Cluster_12927		conserved hypothetical protein	1	1.14943
Cluster_12928		conserved hypothetical protein	1	1.14943
Cluster_12929		conserved hypothetical protein	1	1.14943
Cluster_12930		conserved hypothetical protein	1	1.14943
Cluster_12932		putative membrane protein	1	1.14943
Cluster_12937		conserved hypothetical protein	1	1.14943
Cluster_12938		N-6 DNA Methylase family protein	1	1.14943
Cluster_12939		conserved hypothetical protein	1	1.14943
Cluster_12940		putative addiction module antidote protein	1	1.14943
Cluster_12941		conserved hypothetical protein	1	1.14943
Cluster_12949		conserved hypothetical protein	1	1.14943
Cluster_12950		phage integrase family protein	1	1.14943
Cluster_13056		conserved hypothetical protein	1	1.14943
Cluster_13057		conserved hypothetical protein	1	1.14943
Cluster_13058		conserved hypothetical protein	1	1.14943
Cluster_13059		conserved hypothetical protein	1	1.14943
Cluster_13060		conserved hypothetical protein	1	1.14943
Cluster_13061		conserved hypothetical protein	1	1.14943
Cluster_13062		conserved hypothetical protein	1	1.14943
Cluster_13063		putative predicted protein	1	1.14943
Cluster_13064		conserved hypothetical protein	1	1.14943
Cluster_13066		putative DNA ligase	1	1.14943
Cluster_13067		ead/Ea22-like family protein	1	1.14943
Cluster_13068		conserved hypothetical protein	1	1.14943
Cluster_13069		conserved hypothetical protein	1	1.14943
Cluster_13070		hypothetical protein	1	1.14943
Cluster_13071		mor transcription activator family protein	1	1.14943
Cluster_13072		conserved hypothetical protein	1	1.14943
Cluster_13073		conserved hypothetical protein	1	1.14943
Cluster_13074		conserved hypothetical protein	1	1.14943
Cluster_13076		conserved hypothetical protein	1	1.14943
Cluster_13078		conserved hypothetical protein	1	1.14943
Cluster_13079		conserved hypothetical protein	1	1.14943
Cluster_13080		conserved hypothetical protein	1	1.14943
Cluster_13081		conserved hypothetical protein	1	1.14943
Cluster_13082		phage head morphogenesis, SPP1 gp7 family domain protein	1	1.14943
Cluster_13083		phage virion morphogenesis protein	1	1.14943
Cluster_13084		mu-like prophage I family protein	1	1.14943
Cluster_13085		conserved hypothetical protein	1	1.14943
Cluster_13086		mu-like prophage major head subunit gpT family protein	1	1.14943
Cluster_13087		putative predicted protein	1	1.14943
Cluster_13088		conserved hypothetical protein	1	1.14943
Cluster_13089		conserved hypothetical protein	1	1.14943
Cluster_13090		conserved hypothetical protein	1	1.14943
Cluster_13091		phage tail sheath family protein	1	1.14943
Cluster_13092		putative predicted protein	1	1.14943
Cluster_13093		putative predicted protein	1	1.14943
Cluster_13094		phage-related minor tail family protein	1	1.14943
Cluster_13051		bacteriophage CI repressor helix-turn-helix domain protein	1	1.14943
Cluster_13095		DNA circulation family protein	1	1.14943
Cluster_13096		phage late control gene D family protein	1	1.14943
Cluster_13097		phage baseplate assembly V family protein	1	1.14943
Cluster_13098		phage GP46 family protein	1	1.14943
Cluster_13099		baseplate J-like family protein	1	1.14943
Cluster_13100		conserved hypothetical protein	1	1.14943
Cluster_13052		winged helix-turn-helix DNA-binding family protein	1	1.14943
Cluster_13053		integrase core domain protein	1	1.14943
Cluster_13054		AAA domain protein	1	1.14943
Cluster_13055		conserved hypothetical protein	1	1.14943
Cluster_13104		putative portal protein	1	1.14943
Cluster_13105		putative ubiquitin carboxyl-terminal hydrolase 35	1	1.14943
Cluster_13106		phage antirepressor KilAC domain protein	1	1.14943
Cluster_13109		conserved hypothetical protein	1	1.14943
Cluster_13111		helix-turn-helix family protein	1	1.14943
Cluster_13112	CI	repressor protein CI	1	1.14943
Cluster_13113		putative escherichia coli chi7122 chi7122 genomic chromosome, chi7122	1	1.14943
Cluster_13114		conserved hypothetical protein	1	1.14943
Cluster_13115		lambda Phage CIII family protein	1	1.14943
Cluster_13120		putative yfdA	1	1.14943
Cluster_13124		tn3 transposase DDE domain protein	1	1.14943
Cluster_13125		resolvase, N terminal domain protein	1	1.14943
Cluster_13142		conserved hypothetical protein	1	1.14943
Cluster_13168		putative escherichia coli chi7122 chi7122 genomic chromosome, chi7122	1	1.14943
Cluster_13171		conserved hypothetical protein	1	1.14943
Cluster_13172		conserved hypothetical protein	1	1.14943
Cluster_13173		conserved hypothetical protein	1	1.14943
Cluster_13175		hypothetical protein	1	1.14943
Cluster_13268		conserved hypothetical protein	1	1.14943
Cluster_13269		putative gp25	1	1.14943
Cluster_13270		putative baseplate protein	1	1.14943
Cluster_13271		putative membrane protein	1	1.14943
Cluster_13272		conserved hypothetical protein	1	1.14943
Cluster_13273		conserved hypothetical protein	1	1.14943
Cluster_13274		conserved hypothetical protein	1	1.14943
Cluster_13275		conserved hypothetical protein	1	1.14943
Cluster_13276		phage regulatory Rha family protein	1	1.14943
Cluster_13277		putative reversible cell division inhibition protein	1	1.14943
Cluster_13260	dam	DNA adenine methylase family protein	1	1.14943
Cluster_13278		conserved hypothetical protein	1	1.14943
Cluster_13279	ref	recombination enhancement function protein	1	1.14943
Cluster_13280		conserved hypothetical protein	1	1.14943
Cluster_13281		conserved hypothetical protein	1	1.14943
Cluster_13282		conserved hypothetical protein	1	1.14943
Cluster_13286		ead/Ea22-like family protein	1	1.14943
Cluster_13287		conserved hypothetical protein	1	1.14943
Cluster_13261	rdgC	recombination-associated protein RdgC	1	1.14943
Cluster_13289		conserved hypothetical protein	1	1.14943
Cluster_13290		conserved hypothetical protein	1	1.14943
Cluster_13291		serine/threonine-protein phosphatase	1	1.14943
Cluster_13292		conserved hypothetical protein	1	1.14943
Cluster_13294		DNA methylase family protein	1	1.14943
Cluster_13295		conserved hypothetical protein	1	1.14943
Cluster_13262		putative upf76.8	1	1.14943
Cluster_13298		conserved hypothetical protein	1	1.14943
Cluster_13300		putative gp44	1	1.14943
Cluster_13301		putative morphogenetic protein	1	1.14943
Cluster_13302		hypothetical protein	1	1.14943
Cluster_13303	hot	hot	1	1.14943
Cluster_13305	phd	antitoxin phd	1	1.14943
Cluster_13306	doc	toxin doc	1	1.14943
Cluster_13263		putative gp6 protein	1	1.14943
Cluster_13307		conserved hypothetical protein	1	1.14943
Cluster_13308		putative isaA	1	1.14943
Cluster_13309	dut	dUTP diphosphatase family protein	1	1.14943
Cluster_13310		conserved hypothetical protein	1	1.14943
Cluster_13311		conserved hypothetical protein	1	1.14943
Cluster_13312	cre	recombinase cre	1	1.14943
Cluster_13313		putative phage repressor protein	1	1.14943
Cluster_13314		terminase-like family protein	1	1.14943
Cluster_13315		putative DNA pacase A subunit	1	1.14943
Cluster_13316		putative late promoter activating protein	1	1.14943
Cluster_13264		putative baseplate	1	1.14943
Cluster_13317		conserved hypothetical protein	1	1.14943
Cluster_13318		conserved hypothetical protein	1	1.14943
Cluster_13319		conserved hypothetical protein	1	1.14943
Cluster_13320		conserved hypothetical protein	1	1.14943
Cluster_13321		conserved hypothetical protein	1	1.14943
Cluster_13322		conserved hypothetical protein	1	1.14943
Cluster_13323		conserved hypothetical protein	1	1.14943
Cluster_13324		VRR-NUC domain protein	1	1.14943
Cluster_13325		conserved hypothetical protein	1	1.14943
Cluster_13326		SNF2 family N-terminal domain protein	1	1.14943
Cluster_13265		putative gp7 protein	1	1.14943
Cluster_13327		conserved hypothetical protein	1	1.14943
Cluster_13328		conserved hypothetical protein	1	1.14943
Cluster_13329		phage regulatory Rha family protein	1	1.14943
Cluster_13330		putative reversible cell division inhibition protein	1	1.14943
Cluster_13331		conserved hypothetical protein	1	1.14943
Cluster_13332		putative proB	1	1.14943
Cluster_13333		putative prt domain protein	1	1.14943
Cluster_13334		putative prt domain protein	1	1.14943
Cluster_13335		putative ddrA protein	1	1.14943
Cluster_13336		putative darA protein	1	1.14943
Cluster_13266		conserved hypothetical protein	1	1.14943
Cluster_13337		conserved hypothetical protein	1	1.14943
Cluster_13338		putative lysis determining protein	1	1.14943
Cluster_13339		putative lydA	1	1.14943
Cluster_13340		resolvase, N terminal domain protein	1	1.14943
Cluster_13341		putative phage tail fiber protein	1	1.14943
Cluster_13267		helix-turn-helix family protein	1	1.14943
Cluster_13343		putative tail fiber protein R	1	1.14943
Cluster_13352		putative bplB	1	1.14943
Cluster_13353		putative pmgG	1	1.14943
Cluster_13354		putative upf54.2	1	1.14943
Cluster_13355		phage tail sheath family protein	1	1.14943
Cluster_13356		bacterial Ig-like domain family protein	1	1.14943
Cluster_13357		putative upf57.5	1	1.14943
Cluster_13358		conserved hypothetical protein	1	1.14943
Cluster_13359		conserved hypothetical protein	1	1.14943
Cluster_13360		conserved hypothetical protein	1	1.14943
Cluster_13361		conserved hypothetical protein	1	1.14943
Cluster_13344		putative pep42	1	1.14943
Cluster_13362		PAAR motif family protein	1	1.14943
Cluster_13363	parM	plasmid segregation protein ParM	1	1.14943
Cluster_13364		plasmid stability family protein	1	1.14943
Cluster_13365		CobQ/CobB/MinD/ParA nucleotide binding domain protein	1	1.14943
Cluster_13366		conserved hypothetical protein	1	1.14943
Cluster_13345		putative bplA	1	1.14943
Cluster_13346		conserved hypothetical protein	1	1.14943
Cluster_13347		putative structural protein P5	1	1.14943
Cluster_13348		conserved hypothetical protein	1	1.14943
Cluster_13349	repA	replication protein RepA	1	1.14943
Cluster_13350		putative tubB	1	1.14943
Cluster_13351		putative pmgC	1	1.14943
Cluster_13370		conserved hypothetical protein	1	1.14943
Cluster_13371		bacterial mobilization family protein	1	1.14943
Cluster_13372		conserved hypothetical protein	1	1.14943
Cluster_13373		conserved hypothetical protein	1	1.14943
Cluster_13540		winged helix-turn-helix DNA-binding family protein	1	1.14943
Cluster_13541		mu DNA-binding domain protein	1	1.14943
Cluster_13577		hypothetical protein	1	1.14943
Cluster_13677		phage integrase family protein	1	1.14943
Cluster_13678		phage Terminase family protein	1	1.14943
Cluster_13648		conserved hypothetical protein	1	1.14943
Cluster_13649		baseplate J-like family protein	1	1.14943
Cluster_13650		phage GP46 family protein	1	1.14943
Cluster_13651		phage baseplate assembly V family protein	1	1.14943
Cluster_13652		phage late control gene D family protein	1	1.14943
Cluster_13653		DNA circulation family protein	1	1.14943
Cluster_13654		phage tail tape measure protein, TP901 family, core region	1	1.14943
Cluster_13656		phage tail tube family protein	1	1.14943
Cluster_13659		conserved hypothetical protein	1	1.14943
Cluster_13661		phage head-tail joining family protein	1	1.14943
Cluster_13662		phage gp6-like head-tail connector family protein	1	1.14943
Cluster_13667		phage Terminase family protein	1	1.14943
Cluster_13668		phage major capsid protein, HK97 family	1	1.14943
Cluster_13669		putative prophage protein	1	1.14943
Cluster_13672		conserved hypothetical protein	1	1.14943
Cluster_13673		conserved hypothetical protein	1	1.14943
Cluster_13676		prophage CP4-57 regulatory family protein	1	1.14943
Cluster_13716		phage integrase family protein	1	1.14943
Cluster_13721		hypothetical protein	1	1.14943
Cluster_13725		bacterial transferase hexapeptide family protein	1	1.14943
Cluster_13727	dcm	DNA (cytosine-5-)-methyltransferase family protein	1	1.14943
Cluster_13729		conserved hypothetical protein	1	1.14943
Cluster_13730		reverse transcriptase family protein	1	1.14943
Cluster_13796		coproporphyrinogen III oxidase, oxygen-independent-like domain protein	1	1.14943
Cluster_13836		conserved hypothetical protein	1	1.14943
Cluster_13837		helix-turn-helix motif domain protein	1	1.14943
Cluster_13838		conserved hypothetical protein	1	1.14943
Cluster_13819		conserved hypothetical protein	1	1.14943
Cluster_13821		conserved hypothetical protein	1	1.14943
Cluster_13919		integrase core domain protein	1	1.14943
Cluster_13905		conserved hypothetical protein	1	1.14943
Cluster_13906		conserved hypothetical protein	1	1.14943
Cluster_13916		putative exodeoxyribonuclease VIII	1	1.14943
Cluster_13917		conserved hypothetical protein	1	1.14943
Cluster_14823		conserved hypothetical protein	1	1.14943
Cluster_14824		kilA-N domain protein	1	1.14943
Cluster_14825		bacterial regulatory helix-turn-helix, AraC family protein	1	1.14943
Cluster_14838		ABC 3 transport family protein	1	1.14943
Cluster_14839		ABC 3 transport family protein	1	1.14943
Cluster_14840		ABC transporter family protein	1	1.14943
Cluster_14841		periplasmic solute binding family protein	1	1.14943
Cluster_14484		hypothetical protein	1	1.14943
Cluster_14485		hypothetical protein	1	1.14943
Cluster_14486		conserved hypothetical protein	1	1.14943
Cluster_14488		conserved hypothetical protein	1	1.14943
Cluster_14496		conserved hypothetical protein	1	1.14943
Cluster_14497		conserved hypothetical protein	1	1.14943
Cluster_14988		ead/Ea22-like family protein	1	1.14943
Cluster_15115		UvrD/REP helicase N-terminal domain protein	1	1.14943
Cluster_15116		AAA domain protein	1	1.14943
Cluster_15117		rimK-like ATP-grasp domain protein	1	1.14943
Cluster_15118		conserved hypothetical protein	1	1.14943
Cluster_15126		HIRAN domain protein	1	1.14943
[truncated: 331 more rows]

## Sheet: CS6 vs. ETEC
Table S2D. Gene clusters in CS6 ETEC that were absent from CFA/I ETEC and other reference ETECa
Gene Cluster	Gene	Predicted Protein Function	No. of CS6 ETEC (n=87)	% of CS6 ETECb
Cluster_5118	cssD	CS6 fimbrial subunit D	87	100
Cluster_5119	cssC	CS6 fimbrial subunit C	87	100
Cluster_5120	cssB	CS6 fimbrial subunit B	87	100
Cluster_5121	cssA	CS6 fimbrial subunit A	87	100
Cluster_5209		helix-turn-helix, YlxM / p13 like family protein	65	74.7126
Cluster_5851		conserved hypothetical protein	64	73.5632
Cluster_5208		conserved hypothetical protein	63	72.4138
Cluster_5500		conserved hypothetical protein	58	66.6667
Cluster_5186		RES domain protein	56	64.3678
Cluster_5168		hypothetical protein	55	63.2184
Cluster_5185		conserved hypothetical protein	55	63.2184
Cluster_5486	cexE	protein CexE	55	63.2184
Cluster_4591		conserved hypothetical protein	53	60.9195
Cluster_4592		hypothetical protein	53	60.9195
Cluster_4593		putative membrane protein	53	60.9195
Cluster_4594		conserved hypothetical protein	53	60.9195
Cluster_4595		phage integrase family protein	53	60.9195
Cluster_4596		phage integrase family protein	53	60.9195
Cluster_4597		putative integrase	53	60.9195
Cluster_4598		conserved hypothetical protein	53	60.9195
Cluster_4599		conserved hypothetical protein	53	60.9195
Cluster_4600		conserved hypothetical protein	53	60.9195
Cluster_4602		conserved hypothetical protein	53	60.9195
Cluster_4603		hypothetical protein	53	60.9195
Cluster_4604		UvrD/REP helicase N-terminal domain protein	53	60.9195
Cluster_4605		AAA domain protein	53	60.9195
Cluster_4899	hsdS	type-1 restriction enzyme EcoKI specificity protein	53	60.9195
Cluster_5212		conserved hypothetical protein	53	60.9195
Cluster_5305		conserved hypothetical protein	53	60.9195
Cluster_11958		hypothetical protein	53	60.9195
Cluster_13164		putative endonuclease relaxase, MobA/VirD2	53	60.9195
Cluster_5179		conserved hypothetical protein	52	59.7701
Cluster_5180		putative membrane protein	52	59.7701
Cluster_8345		conserved hypothetical protein	52	59.7701
Cluster_8346		putative membrane domain protein	52	59.7701
Cluster_5205		AAA domain protein	50	57.4713
Cluster_5226		hypothetical protein	50	57.4713
Cluster_5227		conserved hypothetical protein	50	57.4713
Cluster_7848		conserved hypothetical protein	50	57.4713
Cluster_5764		relaxase/Mobilisation nuclease domain protein	49	56.3218
Cluster_12952		relaxase/Mobilisation nuclease domain protein	49	56.3218
Cluster_4601		relaxase/Mobilisation nuclease domain protein	48	55.1724
Cluster_4841		glycosyltransferase WbsX family protein	42	48.2759
Cluster_4842		bacterial transferase hexapeptide family protein	42	48.2759
Cluster_4843		polysaccharide biosynthesis family protein	42	48.2759
Cluster_4846		putative membrane protein	42	48.2759
Cluster_4847		glycosyl transferase 2 family protein	42	48.2759
Cluster_4848		bacterial transferase hexapeptide family protein	42	48.2759
Cluster_4849		glycosyl transferases group 1 family protein	42	48.2759
Cluster_4850		glycosyl transferases group 1 family protein	42	48.2759
Cluster_4851		mannose-1-phosphate guanylyltransferase/mannose-6-phosphate isomerase	42	48.2759
Cluster_4852		phosphoglucomutase/phosphomannomutase, alpha/beta/alpha domain I family protein	42	48.2759
Cluster_8680		conserved hypothetical protein	40	45.977
Cluster_4873		prophage tail fiber family domain protein	39	44.8276
Cluster_4874		conserved hypothetical protein	39	44.8276
Cluster_5085		CobQ/CobB/MinD/ParA nucleotide binding domain protein	39	44.8276
Cluster_5086		conserved hypothetical protein	39	44.8276
Cluster_5087		hypothetical protein	39	44.8276
Cluster_5082		conserved hypothetical protein	39	44.8276
Cluster_5508		phage tail fibre repeat family domain protein	39	44.8276
Cluster_5751		phage tail fibre repeat family protein	39	44.8276
Cluster_5058		37-kD nucleoid-associated bacterial family protein	36	41.3793
Cluster_5059		hypothetical protein	36	41.3793
Cluster_10119		37-kD nucleoid-associated bacterial family protein	36	41.3793
Cluster_10120		37-kD nucleoid-associated bacterial family protein	36	41.3793
Cluster_8109		conserved hypothetical protein	30	34.4828
Cluster_5497		conserved hypothetical protein	29	33.3333
Cluster_5520		conserved hypothetical protein	29	33.3333
Cluster_9121		plasmid replication domain protein	29	33.3333
Cluster_11971		conserved hypothetical protein	29	33.3333
Cluster_5701		putative plasmid replication protein	28	32.1839
Cluster_11972		conserved hypothetical protein	28	32.1839
Cluster_11973		putative membrane protein	28	32.1839
Cluster_11974		conserved hypothetical protein	28	32.1839
Cluster_11975	toxN	toxN	28	32.1839
Cluster_14479		conserved hypothetical protein	27	31.0345
Cluster_4806		conserved hypothetical protein	26	29.8851
Cluster_4807		AAA domain protein	26	29.8851
Cluster_4808		conserved hypothetical protein	26	29.8851
Cluster_4809		abi-like family protein	26	29.8851
Cluster_4810		conserved hypothetical protein	26	29.8851
Cluster_4811		hypothetical protein	26	29.8851
Cluster_4812		conserved hypothetical protein	26	29.8851
Cluster_4813		relaxase/Mobilisation nuclease domain protein	26	29.8851
Cluster_4914		phage integrase family protein	26	29.8851
Cluster_4915	dcm	DNA (cytosine-5-)-methyltransferase family protein	26	29.8851
Cluster_4916		putative type-2 restriction enzyme NmeDIP	26	29.8851
Cluster_4917		conserved hypothetical protein	26	29.8851
Cluster_4920		phage integrase family protein	26	29.8851
Cluster_4921		phage integrase family protein	26	29.8851
Cluster_4922		conserved hypothetical protein	26	29.8851
Cluster_4923		conserved hypothetical protein	26	29.8851
Cluster_4925		conserved hypothetical protein	26	29.8851
Cluster_5747		abi-like family protein	26	29.8851
Cluster_5843		AAA domain protein	26	29.8851
Cluster_5844		conserved hypothetical protein	26	29.8851
Cluster_7211		conserved hypothetical protein	26	29.8851
Cluster_8730		conserved hypothetical protein	26	29.8851
Cluster_14480		hypothetical protein	26	29.8851
Cluster_5551		replication family protein	25	28.7356
Cluster_8053		AAA domain protein	25	28.7356
Cluster_8054		type I restriction modification DNA specificity domain protein	25	28.7356
Cluster_8055	hsdM	type I restriction enzyme EcoKI M protein	25	28.7356
Cluster_8056		type III restriction enzyme, res subunit	25	28.7356
Cluster_8057		hypothetical protein	25	28.7356
Cluster_8096		antirestriction family protein	25	28.7356
Cluster_8097		conserved hypothetical protein	25	28.7356
Cluster_8100		restriction endonuclease family protein	25	28.7356
Cluster_5236		conserved hypothetical protein	24	27.5862
Cluster_5231		plasmid replication domain protein	24	27.5862
Cluster_5531		plasmid recombination enzyme family protein	24	27.5862
Cluster_8095		conserved hypothetical protein	24	27.5862
Cluster_13414	ykfB	CP4-6 prophage domain protein	24	27.5862
Cluster_16752		conserved hypothetical protein	24	27.5862
Cluster_8123		conserved hypothetical protein	23	26.4368
Cluster_4637		conserved hypothetical protein	22	25.2874
Cluster_4638		conserved hypothetical protein	22	25.2874
Cluster_4643		conserved hypothetical protein	22	25.2874
Cluster_8085		conserved hypothetical protein	22	25.2874
Cluster_8086		deoR-like helix-turn-helix domain protein	22	25.2874
Cluster_8088		AAA domain protein	22	25.2874
Cluster_8090		conserved hypothetical protein	22	25.2874
Cluster_13149		conserved hypothetical protein	22	25.2874
Cluster_13150		piwi domain protein	22	25.2874
Cluster_13409		hypothetical protein	22	25.2874
Cluster_13804		uvrD-like helicase C-terminal domain protein	22	25.2874
Cluster_13809	pcrA	ATP-dependent DNA helicase domain protein	22	25.2874
Cluster_13911		conserved hypothetical protein	22	25.2874
Cluster_4630		conserved hypothetical protein	21	24.1379
Cluster_5534		replication family protein	21	24.1379
Cluster_5849		conserved hypothetical protein	21	24.1379
Cluster_7415		hypothetical protein	21	24.1379
Cluster_7416		hypothetical protein	21	24.1379
Cluster_8113		stem cell self-renewal Piwi -containing domain protein	21	24.1379
Cluster_8089		UvrD/REP helicase N-terminal domain protein	21	24.1379
Cluster_13122		conserved hypothetical protein	21	24.1379
Cluster_5232		plasmid recombination enzyme family protein	20	22.9885
Cluster_8114		conserved hypothetical protein	20	22.9885
Cluster_8094		putative cP4-6 prophage	20	22.9885
Cluster_12990		phage integrase family protein	19	21.8391
Cluster_16118	rep	rep domain protein	19	21.8391
Cluster_8091		conserved hypothetical protein	18	20.6897
Cluster_8092		conserved hypothetical protein	18	20.6897
Cluster_8486		WYL domain protein	18	20.6897
Cluster_11978		phage integrase family protein	17	19.5402
Cluster_13188	rep	rep domain protein	17	19.5402
Cluster_16451		firmicute plasmid replication family protein	17	19.5402
Cluster_8206		conserved hypothetical protein	16	18.3908
Cluster_8475		conserved hypothetical protein	16	18.3908
Cluster_8476		AAA domain protein	16	18.3908
Cluster_8477	ykfI	toxin YkfI domain protein	16	18.3908
Cluster_8478		yagB/YeeU/YfjZ family protein	16	18.3908
Cluster_8479		conserved hypothetical protein	16	18.3908
Cluster_8480		conserved hypothetical protein	16	18.3908
Cluster_8481		conserved hypothetical protein	16	18.3908
Cluster_8482		conserved hypothetical protein	16	18.3908
Cluster_8483		prophage CP4-57 regulatory family protein	16	18.3908
Cluster_8484		conserved hypothetical protein	16	18.3908
Cluster_8485		ferrous iron transport B family protein	16	18.3908
Cluster_8489		conserved hypothetical protein	16	18.3908
Cluster_8490		conserved hypothetical protein	16	18.3908
Cluster_8491		conserved hypothetical protein	16	18.3908
Cluster_8361		HNH endonuclease family protein	16	18.3908
Cluster_8336		glycosyl transferases group 1 family protein	16	18.3908
Cluster_8337		rhamnosyltransferase family protein	16	18.3908
Cluster_8338		putative rhamnosyl transferase II	16	18.3908
Cluster_8339		putative membrane protein	16	18.3908
Cluster_8340		polysaccharide biosynthesis family protein	16	18.3908
Cluster_8400		putative addiction module antidote protein	16	18.3908
Cluster_8401		conserved hypothetical protein	16	18.3908
Cluster_8402		SIR2-like domain protein	16	18.3908
Cluster_8403		traC-like family protein	16	18.3908
Cluster_8404		conserved hypothetical protein	16	18.3908
Cluster_8405	trbJ	P-type conjugative transfer protein TrbJ	16	18.3908
Cluster_8406		hypothetical protein	16	18.3908
Cluster_8407	trbL	P-type conjugative transfer protein TrbL	16	18.3908
Cluster_8408		hypothetical protein	16	18.3908
Cluster_8409		superfamily I DNA and RNA helicase	16	18.3908
Cluster_8410		replication initiator A family protein	16	18.3908
Cluster_8411		prophage CP4-57 regulatory family protein	16	18.3908
Cluster_8587		putative predicted protein	16	18.3908
Cluster_8588		putative predicted protein	16	18.3908
Cluster_8599	papA	pap fimbrial major pilin protein	16	18.3908
Cluster_13621	rep	rep domain protein	16	18.3908
Cluster_14033		conserved hypothetical protein	16	18.3908
Cluster_15216		caudovirales tail fibre assembly family protein	16	18.3908
Cluster_6190		phage tail-collar fibre family protein	15	17.2414
Cluster_12986		firmicute plasmid replication family protein	15	17.2414
Cluster_12988		hypothetical protein	15	17.2414
Cluster_13376		putative membrane protein	15	17.2414
Cluster_14012		putative DNA-binding protein	15	17.2414
Cluster_14013		conserved hypothetical protein	15	17.2414
Cluster_15966		conserved hypothetical protein	15	17.2414
Cluster_12989		putative rep protein	14	16.092
Cluster_14053		conserved hypothetical protein	14	16.092
Cluster_14055		restriction endonuclease BsobI family protein	14	16.092
Cluster_14056		methyltransferase domain protein	14	16.092
Cluster_14057		phage integrase family protein	14	16.092
Cluster_13996		conserved hypothetical protein	14	16.092
Cluster_13997		conserved hypothetical protein	14	16.092
Cluster_13998		conserved hypothetical protein	14	16.092
Cluster_14001		conserved hypothetical protein	14	16.092
Cluster_14002		conserved hypothetical protein	14	16.092
Cluster_14003		conserved hypothetical protein	14	16.092
Cluster_14004		conserved hypothetical protein	14	16.092
Cluster_14005		putative lipoprotein	14	16.092
Cluster_14007		phoH-like family protein	14	16.092
Cluster_14008		conserved hypothetical protein	14	16.092
Cluster_14009		phage family protein	14	16.092
Cluster_12983		conserved hypothetical protein	13	14.9425
Cluster_13136		acetyltransferase family protein	13	14.9425
Cluster_13137		glyoxalase/Bleomycin resistance /Dioxygenase superfamily protein	13	14.9425
Cluster_13138		conserved hypothetical protein	13	14.9425
Cluster_13139		conserved hypothetical protein	13	14.9425
Cluster_13140		prophage CP4-57 regulatory family protein	13	14.9425
Cluster_13141		conserved hypothetical protein	13	14.9425
Cluster_14075		conserved hypothetical protein	13	14.9425
Cluster_14077		bacteriophage CI repressor helix-turn-helix domain protein	13	14.9425
Cluster_13123		conserved hypothetical protein	12	13.7931
Cluster_13128		stem cell self-renewal Piwi -containing domain protein	12	13.7931
Cluster_13135		conserved hypothetical protein	12	13.7931
Cluster_13129		glyoxalase-like domain protein	12	13.7931
Cluster_13130		lactoylglutathione lyase domain protein	12	13.7931
Cluster_13133		glyoxalase-like domain protein	12	13.7931
Cluster_13134		Major Facilitator Superfamily protein	12	13.7931
Cluster_14079		SEFIR domain protein	12	13.7931
Cluster_14087		hypothetical protein	12	13.7931
Cluster_14089		siphovirus Gp157 family protein	12	13.7931
Cluster_14090		recombinase, phage RecT family protein	12	13.7931
Cluster_14091		putative predicted protein	12	13.7931
Cluster_14097		ATPase associated with various cellular activities family protein	12	13.7931
Cluster_14098		putative ren protein	12	13.7931
Cluster_14099		HNH endonuclease family protein	12	13.7931
Cluster_14101		conserved hypothetical protein	12	13.7931
Cluster_14106		putative oRF54	12	13.7931
Cluster_14107		NUMOD4 motif family protein	12	13.7931
Cluster_14108	26	tail needle protein gp26	12	13.7931
Cluster_14113		conserved hypothetical protein	12	13.7931
Cluster_14114		conserved hypothetical protein	12	13.7931
Cluster_14116		hypothetical protein	12	13.7931
Cluster_14117		tail spike protein	12	13.7931
Cluster_14118		acyltransferase family protein	12	13.7931
Cluster_14203		SEFIR domain protein	12	13.7931
Cluster_14206		DNA, complete genome domain protein	12	13.7931
Cluster_14931		terminase-like family protein	12	13.7931
Cluster_14932		SEFIR domain protein	12	13.7931
Cluster_14933		hypothetical protein	12	13.7931
Cluster_8065		conserved hypothetical protein	11	12.6437
Cluster_8067		hypothetical protein	11	12.6437
Cluster_8068		hypothetical protein	11	12.6437
Cluster_8022		hypothetical protein	10	11.4943
Cluster_8023		hypothetical protein	10	11.4943
Cluster_8024		phage X family protein	10	11.4943
Cluster_8025	V	DNA-Binding protein G5P	10	11.4943
Cluster_8026		putative membrane protein	10	11.4943
Cluster_8027		hypothetical protein	10	11.4943
Cluster_8028		putative membrane protein	10	11.4943
Cluster_8029		zonular occludens toxin family protein	10	11.4943
Cluster_8030		bacterial type II and III secretion system family protein	10	11.4943
Cluster_11941		exonuclease family protein	10	11.4943
Cluster_14667		glycosyl hydrolases 31 family protein	10	11.4943
Cluster_15905		periplasmic binding and sugar binding domain of LacI family protein	10	11.4943
Cluster_15829		periplasmic binding and sugar binding domain of LacI family protein	10	11.4943
Cluster_15965		plasmid mobilization domain protein	10	11.4943
Cluster_16783		sugar (and other) transporter family protein	10	11.4943
Cluster_7375		head binding family protein	9	10.3448
Cluster_7384	16	DNA transfer gp16 domain protein	9	10.3448
Cluster_7395		conserved hypothetical protein	9	10.3448
Cluster_7377		conserved hypothetical protein	9	10.3448
Cluster_7418		conserved hypothetical protein	9	10.3448
Cluster_7419		hypothetical protein	9	10.3448
Cluster_7697		conserved hypothetical protein	9	10.3448
Cluster_8036		type I restriction modification DNA specificity domain protein	9	10.3448
Cluster_8173		conserved hypothetical protein	9	10.3448
Cluster_13147		replication initiation factor family protein	9	10.3448
Cluster_13185		plasmid mobilization domain protein	9	10.3448
Cluster_16577		conserved hypothetical protein	9	10.3448
Cluster_11980		putative replication protein	8	9.1954
Cluster_12987		replication initiation factor family protein	8	9.1954
Cluster_13408		conserved hypothetical protein	8	9.1954
Cluster_5324		hypothetical protein	7	8.04598
Cluster_6167		conserved hypothetical protein	7	8.04598
Cluster_6172		conserved hypothetical protein	7	8.04598
Cluster_6173		conserved hypothetical protein	7	8.04598
Cluster_6174		AAA domain protein	7	8.04598
Cluster_6175		HNH endonuclease family protein	7	8.04598
Cluster_6185		putative membrane protein	7	8.04598
Cluster_7357		conserved hypothetical protein	7	8.04598
Cluster_7358		conserved hypothetical protein	7	8.04598
Cluster_7359		hypothetical protein	7	8.04598
Cluster_11981		conserved domain protein	7	8.04598
Cluster_13146		putative plasmid mobilization protein	7	8.04598
Cluster_14665		periplasmic binding and sugar binding domain of LacI family protein	7	8.04598
Cluster_15038		periplasmic binding and sugar binding domain of LacI family protein	7	8.04598
Cluster_5533		hypothetical protein	6	6.89655
Cluster_8283		conserved hypothetical protein	6	6.89655
Cluster_9800		conserved hypothetical protein	6	6.89655
Cluster_9619		transglycosylase SLT domain protein	6	6.89655
Cluster_9621		toxin co-regulated pilus biosynthesis Q family protein	6	6.89655
Cluster_9623		putative pilus biosynthesis transmembrane anchor protein	6	6.89655
Cluster_9624		putative pilus biosynthesis protein	6	6.89655
Cluster_9625		putative lngG	6	6.89655
Cluster_9627		type II secretion system (T2SS), F family protein	6	6.89655
Cluster_9628		putative cofJ	6	6.89655
Cluster_9629		bacterial Peptidase A24 N-terminal domain protein	6	6.89655
Cluster_13108		putative membrane protein	6	6.89655
Cluster_13379		hypothetical protein	6	6.89655
Cluster_14955		phage integrase family protein	6	6.89655
Cluster_14957		conserved hypothetical protein	6	6.89655
Cluster_14950		putative membrane protein	6	6.89655
Cluster_14952		putative membrane protein	6	6.89655
Cluster_15017		hypothetical protein	6	6.89655
Cluster_15389		bacterial regulatory helix-turn-helix, AraC family protein	6	6.89655
Cluster_15908	bspRIM	modification methylase BspRI	6	6.89655
Cluster_15909		conserved hypothetical protein	6	6.89655
Cluster_15910		ParB-like nuclease domain protein	6	6.89655
Cluster_15913		conserved hypothetical protein	6	6.89655
Cluster_15914		conserved hypothetical protein	6	6.89655
Cluster_15915		reverse transcriptase family protein	6	6.89655
Cluster_5753		conserved hypothetical protein	5	5.74713
Cluster_5765		hypothetical protein	5	5.74713
Cluster_5766		hypothetical protein	5	5.74713
Cluster_5767		conserved hypothetical protein	5	5.74713
Cluster_5826		conserved hypothetical protein	5	5.74713
Cluster_7751		conserved hypothetical protein	5	5.74713
Cluster_7752		putative aNL02	5	5.74713
Cluster_8279		conserved hypothetical protein	5	5.74713
Cluster_8287		winged helix-turn-helix DNA-binding family protein	5	5.74713
Cluster_8288	CI	repressor protein CI	5	5.74713
Cluster_8300		SIR2-like domain protein	5	5.74713
Cluster_9618		bacterial regulatory helix-turn-helix, AraC family protein	5	5.74713
Cluster_10351		conserved hypothetical protein	5	5.74713
Cluster_10352		prophage CP4-57 regulatory family protein	5	5.74713
Cluster_10353		conserved hypothetical protein	5	5.74713
Cluster_10354		phage integrase family protein	5	5.74713
Cluster_14587		helix-turn-helix domain protein	5	5.74713
Cluster_14588		integrase core domain protein	5	5.74713
Cluster_14696	btuB	tonB-dependent vitamin B12 receptor	5	5.74713
Cluster_14724		putative membrane protein	5	5.74713
Cluster_14725		conserved hypothetical protein	5	5.74713
Cluster_14729		conserved hypothetical protein	5	5.74713
Cluster_14739		helix-turn-helix family protein	5	5.74713
Cluster_14740		conserved hypothetical protein	5	5.74713
Cluster_14741		conserved hypothetical protein	5	5.74713
Cluster_14808		putative membrane protein	5	5.74713
Cluster_14809		conserved hypothetical protein	5	5.74713
Cluster_14882		bacterial flagellin N-terminal helical region family protein	5	5.74713
Cluster_14884		tonB-dependent Receptor Plug domain protein	5	5.74713
Cluster_14628		hypothetical protein	5	5.74713
Cluster_14629		AAA domain protein	5	5.74713
Cluster_14630		glycosyl transferase 2 family protein	5	5.74713
Cluster_14631		nucleotide sugar dehydrogenase family protein	5	5.74713
Cluster_14632		UDP-N-acetylglucosamine 2-epimerase	5	5.74713
Cluster_14633		glycosyl transferases group 1 family protein	5	5.74713
Cluster_14634		glycosyltransferase like 2 family protein	5	5.74713
Cluster_14560		hypothetical protein	5	5.74713
Cluster_14511		hypothetical protein	5	5.74713
Cluster_14512	cofA	CFA/III pilin	5	5.74713
Cluster_14513		prepilin-type N-terminal cleavage/methylation domain protein	5	5.74713
Cluster_14521	cfaB	CFA/I fimbrial subunit B	5	5.74713
Cluster_14523		gNAT family acetyltransferase	5	5.74713
Cluster_14960		conserved hypothetical protein	5	5.74713
Cluster_15832	IV	virion export protein	5	5.74713
Cluster_15833	I	gene 1 protein	5	5.74713
Cluster_15834	VI	head virion protein G6P	5	5.74713
Cluster_15835	III	attachment protein G3P	5	5.74713
Cluster_15836	VIII	capsid protein G8P	5	5.74713
Cluster_15837		putative membrane protein	5	5.74713
Cluster_15838	V	DNA-Binding protein G5P	5	5.74713
Cluster_16132		acyltransferase family protein	5	5.74713
Cluster_16131		head binding family protein	5	5.74713
Cluster_16140		putative membrane protein	5	5.74713
Cluster_16136		putative orf-86	5	5.74713
Cluster_16146		hypothetical protein	5	5.74713
Cluster_16268	III	attachment protein G3P	5	5.74713
Cluster_16483		conserved hypothetical protein	5	5.74713
Cluster_5936	cai	colicin-A immunity protein	4	4.5977
Cluster_8240		conserved hypothetical protein	4	4.5977
Cluster_8241		cytidine and deoxycytidylate deaminase zinc-binding region family protein	4	4.5977
Cluster_8298		conserved hypothetical protein	4	4.5977
Cluster_8299		conserved hypothetical protein	4	4.5977
Cluster_13401		RES domain protein	4	4.5977
Cluster_14975		conserved hypothetical protein	4	4.5977
Cluster_14976		bacterial regulatory, luxR family protein	4	4.5977
Cluster_14979		conserved hypothetical protein	4	4.5977
Cluster_15153		dihydrofolate reductase, type IV domain protein	4	4.5977
Cluster_15154		conserved hypothetical protein	4	4.5977
Cluster_15155		conserved hypothetical protein	4	4.5977
Cluster_15105	pvuIIM	modification methylase PvuII domain protein	4	4.5977
Cluster_15106		hypothetical protein	4	4.5977
Cluster_15107		AAA domain family protein	4	4.5977
Cluster_15100		DEAD/DEAH box helicase family protein	4	4.5977
Cluster_15918		FRG domain protein	4	4.5977
Cluster_16160		phosphoribosyl transferase domain protein	4	4.5977
Cluster_16161		DNA recombination-mediator A family protein	4	4.5977
Cluster_16250		conserved hypothetical protein	4	4.5977
Cluster_16252		conserved hypothetical protein	4	4.5977
Cluster_16254		conserved hypothetical protein	4	4.5977
Cluster_16255		conserved hypothetical protein	4	4.5977
Cluster_16586		hypothetical protein	4	4.5977
Cluster_16587		firmicute plasmid replication family protein	4	4.5977
Cluster_16588		replication initiation factor family protein	4	4.5977
Cluster_16769		colicin pore forming domain protein	4	4.5977
Cluster_5473		conserved hypothetical protein	3	3.44828
Cluster_5935		colicin pore forming domain protein	3	3.44828
Cluster_6140		SIR2-like domain protein	3	3.44828
Cluster_6147		serine dehydrogenase ase family protein	3	3.44828
Cluster_6148		hypothetical protein	3	3.44828
Cluster_6149		putative lysis protein Rz	3	3.44828
Cluster_6151		conserved hypothetical protein	3	3.44828
Cluster_6152		conserved hypothetical protein	3	3.44828
Cluster_8216		PVL ORF-50-like family protein	3	3.44828
Cluster_8217		exonuclease family protein	3	3.44828
Cluster_13368		hypothetical protein	3	3.44828
Cluster_13396		ATPase associated with various cellular activities family protein	3	3.44828
Cluster_13397		subtilase family protein	3	3.44828
Cluster_13581		replication C family protein	3	3.44828
Cluster_16112		NACHT domain protein	3	3.44828
Cluster_16260		putative membrane protein	3	3.44828
Cluster_16261		BRO family, N-terminal domain protein	3	3.44828
Cluster_16262		helicase conserved C-terminal domain protein	3	3.44828
Cluster_16263		DNA methylase family protein	3	3.44828
Cluster_16265		hypothetical protein	3	3.44828
Cluster_16266	rstR	rstR domain protein	3	3.44828
Cluster_16267		phage/plasmid replication, gene II/X family protein	3	3.44828
Cluster_16659		replication initiation factor family protein	3	3.44828
Cluster_16791		replication initiation factor family protein	3	3.44828
Cluster_16871	hot	hot	3	3.44828
Cluster_5402		hypothetical protein	2	2.29885
Cluster_5457		conserved hypothetical protein	2	2.29885
Cluster_5458		HD domain protein	2	2.29885
Cluster_5476		hypothetical protein	2	2.29885
Cluster_5477		conserved hypothetical protein	2	2.29885
Cluster_5827	cba	colicin-B	2	2.29885
Cluster_7243		glycosyltransferase 9 family protein	2	2.29885
Cluster_7112		conserved hypothetical protein	2	2.29885
Cluster_7113		putative tail fiber domain protein	2	2.29885
Cluster_8184		marR family protein	2	2.29885
Cluster_8185		conserved hypothetical protein	2	2.29885
Cluster_8204		conserved hypothetical protein	2	2.29885
Cluster_8205		putative predicted protein	2	2.29885
Cluster_8222		type I restriction modification DNA specificity domain protein	2	2.29885
Cluster_8350		transposase IS200 like family protein	2	2.29885
Cluster_8351		AAA domain protein	2	2.29885
Cluster_8352		conserved hypothetical protein	2	2.29885
Cluster_8377		conserved hypothetical protein	2	2.29885
Cluster_9151		hypothetical protein	2	2.29885
Cluster_9152		putative endonuclease/exonuclease/phosphatase	2	2.29885
Cluster_9242		omptin family protein	2	2.29885
Cluster_9994		type I restriction modification DNA specificity domain protein	2	2.29885
Cluster_10041		putative dnaJ-like molecular chaperone	2	2.29885
Cluster_10042		conserved hypothetical protein	2	2.29885
Cluster_10116		conserved hypothetical protein	2	2.29885
Cluster_9711		conserved hypothetical protein	2	2.29885
Cluster_9712		helix-turn-helix family protein	2	2.29885
Cluster_10164		conserved hypothetical protein	2	2.29885
Cluster_10165		conserved hypothetical protein	2	2.29885
Cluster_10166		conserved hypothetical protein	2	2.29885
Cluster_9713		conserved hypothetical protein	2	2.29885
Cluster_12935		conserved hypothetical protein	2	2.29885
Cluster_12936		conserved hypothetical protein	2	2.29885
Cluster_13591	c1	phage repressor domain protein	2	2.29885
Cluster_13592	cre	recombinase cre	2	2.29885
Cluster_13593		conserved hypothetical protein	2	2.29885
Cluster_13594		conserved hypothetical protein	2	2.29885
Cluster_13544		conserved hypothetical protein	2	2.29885
Cluster_13545		conserved hypothetical protein	2	2.29885
Cluster_13561		putative gp23	2	2.29885
Cluster_13562	parB	parB	2	2.29885
Cluster_13563	parA	plasmid partition protein A	2	2.29885
Cluster_13564	repA	replication protein RepA	2	2.29885
Cluster_13565		conserved hypothetical protein	2	2.29885
Cluster_13567		dyp-type peroxidase family protein	2	2.29885
Cluster_13568		encapsulating for peroxidase family protein	2	2.29885
Cluster_13569	rpoH	alternative sigma factor RpoH	2	2.29885
Cluster_13556	upf52.7	upf52.7 domain protein	2	2.29885
Cluster_13557	bplB	bplB domain protein	2	2.29885
Cluster_13558		putative morphogenetic protein	2	2.29885
Cluster_13559		putative upf54.2	2	2.29885
Cluster_13560		putative gp22	2	2.29885
Cluster_13571		transposase IS116/IS110/IS902 family protein	2	2.29885
Cluster_14999		conserved hypothetical protein	2	2.29885
Cluster_15000		conserved hypothetical protein	2	2.29885
Cluster_15001		ycxB-like family protein	2	2.29885
Cluster_15002		conserved hypothetical protein	2	2.29885
Cluster_14995		ATPase associated with various cellular activities family protein	2	2.29885
Cluster_15005		putative addiction module	2	2.29885
Cluster_15008		yadA domain protein	2	2.29885
Cluster_15009		yadA-like C-terminal region family protein	2	2.29885
Cluster_15010		conserved hypothetical protein	2	2.29885
Cluster_14996		conserved hypothetical protein	2	2.29885
Cluster_14997		conserved hypothetical protein	2	2.29885
Cluster_15920	bla	beta-lactamase SHV-2	2	2.29885
Cluster_15921		deoR-like helix-turn-helix domain protein	2	2.29885
Cluster_15922		NAD binding domain of 6-phosphogluconate dehydrogenase family protein	2	2.29885
Cluster_15839		phage X family protein	2	2.29885
Cluster_15841		hypothetical protein	2	2.29885
Cluster_15843		putative sOS mutagenesis and repair protein UmuD	2	2.29885
Cluster_15850	pir	PI protein	2	2.29885
Cluster_15852		conserved hypothetical protein	2	2.29885
Cluster_15853		conserved hypothetical protein	2	2.29885
Cluster_15854		conserved hypothetical protein	2	2.29885
Cluster_15855		conserved hypothetical protein	2	2.29885
Cluster_15856		conserved hypothetical protein	2	2.29885
Cluster_15844		putative DNA polymerase V subunit UmuD	2	2.29885
Cluster_15861		transcription termination factor nusG family protein	2	2.29885
Cluster_15862		conserved hypothetical protein	2	2.29885
Cluster_15866		type IV secretion system family protein	2	2.29885
Cluster_15867		putative eex protein	2	2.29885
Cluster_15868		TrbL/VirB6 plasmid conjugal transfer family protein	2	2.29885
Cluster_15869		VirB8 family protein	2	2.29885
Cluster_15845		resolvase, N terminal domain protein	2	2.29885
Cluster_15871		bacterial conjugation TrbI-like family protein	2	2.29885
Cluster_15872		putative transcriptional regulator	2	2.29885
Cluster_15873	virB11	P-type DNA transfer ATPase VirB11	2	2.29885
Cluster_15875		cag pathogenicity island Cag12 family protein	2	2.29885
Cluster_15876		TrbM family protein	2	2.29885
Cluster_15877		conserved hypothetical protein	2	2.29885
Cluster_15879		ATPase associated with various cellular activities family protein	2	2.29885
Cluster_15880	topB	DNA topoisomerase III family protein	2	2.29885
Cluster_15882		flagellin N-methylase family protein	2	2.29885
Cluster_15883		conserved hypothetical protein	2	2.29885
Cluster_15884		sprT-like family protein	2	2.29885
Cluster_15885		conserved hypothetical protein	2	2.29885
Cluster_15886		putative membrane protein	2	2.29885
Cluster_15887		conserved hypothetical protein	2	2.29885
Cluster_15888		conserved hypothetical protein	2	2.29885
Cluster_15891		tn3 transposase DDE domain protein	2	2.29885
Cluster_15892	qnrB1	qnrB1	2	2.29885
Cluster_15846		conserved hypothetical protein	2	2.29885
Cluster_15847		conserved hypothetical protein	2	2.29885
Cluster_15849		putative bis protein	2	2.29885
Cluster_15963		conserved hypothetical protein	2	2.29885
Cluster_16104		putative prophage protein	2	2.29885
Cluster_16105		AAA domain protein	2	2.29885
Cluster_16334		helix-turn-helix family protein	2	2.29885
Cluster_16315		putative membrane protein	2	2.29885
Cluster_5518		helix-turn-helix domain protein	1	1.14943
Cluster_5519		conserved hypothetical protein	1	1.14943
Cluster_5773	yfbT	sugar phosphatase YfbT	1	1.14943
Cluster_5774		NUDIX domain protein	1	1.14943
Cluster_5740		conserved hypothetical protein	1	1.14943
Cluster_5741		conserved hypothetical protein	1	1.14943
Cluster_5848		conserved hypothetical protein	1	1.14943
Cluster_5828		conserved hypothetical protein	1	1.14943
Cluster_5829	pla	coagulase/fibrinolysin	1	1.14943
Cluster_7236		phage tail fibre repeat family protein	1	1.14943
Cluster_7237		macro domain protein	1	1.14943
Cluster_7239		bacterial transferase hexapeptide family protein	1	1.14943
Cluster_7247		conserved hypothetical protein	1	1.14943
Cluster_7255		conserved hypothetical protein	1	1.14943
Cluster_7261		conserved hypothetical protein	1	1.14943
Cluster_7279		conserved hypothetical protein	1	1.14943
Cluster_7280		transposase family protein	1	1.14943
Cluster_7039		phage integrase family protein	1	1.14943
Cluster_7040		prophage CP4-57 regulatory family protein	1	1.14943
Cluster_7041		conserved hypothetical protein	1	1.14943
Cluster_7042		DNA binding, excisionase family domain protein	1	1.14943
Cluster_7043		conserved hypothetical protein	1	1.14943
Cluster_7044		conserved hypothetical protein	1	1.14943
Cluster_7045		putative membrane protein	1	1.14943
Cluster_7046		DNA binding, excisionase family domain protein	1	1.14943
Cluster_7047		methyltransferase domain protein	1	1.14943
Cluster_7048		conserved hypothetical protein	1	1.14943
Cluster_7049		AAA domain protein	1	1.14943
Cluster_7050		conserved hypothetical protein	1	1.14943
Cluster_7051		DEAD/DEAH box helicase family protein	1	1.14943
Cluster_7052		conserved hypothetical protein	1	1.14943
Cluster_7053		conserved hypothetical protein	1	1.14943
Cluster_6942		conserved hypothetical protein	1	1.14943
Cluster_7085		conserved hypothetical protein	1	1.14943
Cluster_7086		type I restriction modification DNA specificity domain protein	1	1.14943
Cluster_7087		N-6 DNA Methylase family protein	1	1.14943
Cluster_7088		conserved hypothetical protein	1	1.14943
Cluster_7089		conserved hypothetical protein	1	1.14943
Cluster_7090		conserved hypothetical protein	1	1.14943
Cluster_7091		conserved hypothetical protein	1	1.14943
Cluster_7099		conserved hypothetical protein	1	1.14943
Cluster_7100		conserved hypothetical protein	1	1.14943
Cluster_7101		bacteriophage CI repressor helix-turn-helix domain protein	1	1.14943
Cluster_7103		conserved hypothetical protein	1	1.14943
Cluster_7104		conserved hypothetical protein	1	1.14943
Cluster_7109		putative ybl42	1	1.14943
Cluster_7119		conserved hypothetical protein	1	1.14943
Cluster_7154		conserved hypothetical protein	1	1.14943
Cluster_7177		tn3 transposase DDE domain protein	1	1.14943
Cluster_6998		conserved hypothetical protein	1	1.14943
Cluster_6999		conserved hypothetical protein	1	1.14943
Cluster_7000		hypothetical protein	1	1.14943
Cluster_7523		hypothetical protein	1	1.14943
Cluster_7524		putative membrane protein	1	1.14943
Cluster_8540		helix-destabilising family protein	1	1.14943
Cluster_8541		phage X family protein	1	1.14943
Cluster_8542		helix-turn-helix family protein	1	1.14943
Cluster_8586		conserved hypothetical protein	1	1.14943
Cluster_8418		phage terminase, small subunit, P27 family	1	1.14943
Cluster_8419		phage Terminase family protein	1	1.14943
Cluster_8594		conserved hypothetical protein	1	1.14943
Cluster_8595		conserved hypothetical protein	1	1.14943
Cluster_8596		conserved hypothetical protein	1	1.14943
Cluster_8666	doc	toxin doc	1	1.14943
Cluster_8667	phd	antitoxin phd	1	1.14943
Cluster_8668		conserved hypothetical protein	1	1.14943
Cluster_8669		putative yagA protein	1	1.14943
Cluster_8801		conserved hypothetical protein	1	1.14943
Cluster_8802		conserved hypothetical protein	1	1.14943
Cluster_9123		colicin-like bacteriocin tRNase domain protein	1	1.14943
Cluster_8859	16	DNA transfer protein gp16	1	1.14943
Cluster_8862		HNH endonuclease family protein	1	1.14943
Cluster_8873		hypothetical protein	1	1.14943
Cluster_8854		glucosyl transferase GtrII family protein	1	1.14943
Cluster_8855		tail spike protein	1	1.14943
Cluster_8894		conserved hypothetical protein	1	1.14943
Cluster_8895		conserved hypothetical protein	1	1.14943
Cluster_8896		conserved hypothetical protein	1	1.14943
Cluster_8886		phage integrase family protein	1	1.14943
Cluster_8887		conserved hypothetical protein	1	1.14943
Cluster_8888		prophage CP4-57 regulatory family protein	1	1.14943
Cluster_8916		putative ybl33	1	1.14943
Cluster_8917		reverse transcriptase family protein	1	1.14943
Cluster_8963		ATPase associated with various cellular activities family protein	1	1.14943
Cluster_8964		subtilase family protein	1	1.14943
Cluster_8965		hypothetical protein	1	1.14943
Cluster_8966	higA	addiction module antidote protein, HigA family	1	1.14943
Cluster_8976		conserved hypothetical protein	1	1.14943
Cluster_8982		oxidoreductase, NAD-binding Rossmann fold family protein	1	1.14943
Cluster_8983		Major Facilitator Superfamily protein	1	1.14943
Cluster_8761		conserved hypothetical protein	1	1.14943
Cluster_8988		cytidine and deoxycytidylate deaminase zinc-binding region family protein	1	1.14943
Cluster_8989		conserved hypothetical protein	1	1.14943
Cluster_9015		conserved hypothetical protein	1	1.14943
Cluster_9016		NACHT domain protein	1	1.14943
Cluster_9017		hypothetical protein	1	1.14943
Cluster_9018		conserved hypothetical protein	1	1.14943
Cluster_9047		initiator Replication family protein	1	1.14943
Cluster_9048	pir	PI protein	1	1.14943
Cluster_9066		conserved hypothetical protein	1	1.14943
Cluster_9067		conserved hypothetical protein	1	1.14943
Cluster_9068		conserved hypothetical protein	1	1.14943
Cluster_9070		type VII secretion system (T7SS), usher family protein	1	1.14943
Cluster_9079	parF	plasmid partitioning protein ParF	1	1.14943
Cluster_9080	parG	plasmid partition protein ParG	1	1.14943
Cluster_9081		hypothetical protein	1	1.14943
Cluster_9071		gram-negative pili assembly chaperone, N-terminal domain protein	1	1.14943
Cluster_9072		adhesin biosynthesis transcription regulatory family protein	1	1.14943
Cluster_9073		conserved hypothetical protein	1	1.14943
Cluster_9076		hypothetical protein	1	1.14943
Cluster_9077		abi-like family protein	1	1.14943
Cluster_9086		winged helix-turn helix family protein	1	1.14943
Cluster_9085		conserved hypothetical protein	1	1.14943
Cluster_9087		conserved hypothetical protein	1	1.14943
Cluster_9088		chromosome segregation ATPase domain protein	1	1.14943
Cluster_9089		P22AR C-terminal domain protein	1	1.14943
Cluster_9094	repB	repFIB replication protein A	1	1.14943
Cluster_9097		flagellin N-methylase family protein	1	1.14943
Cluster_9098	pic	serine protease pic autotransporter	1	1.14943
Cluster_9099		dr-adhesin family protein	1	1.14943
Cluster_9100		type VII secretion system (T7SS), usher family protein	1	1.14943
Cluster_9160	traO	traO protein	1	1.14943
Cluster_9169		hypothetical protein	1	1.14943
Cluster_9170		putative stbA	1	1.14943
Cluster_9171		putative stbB	1	1.14943
Cluster_9172		hypothetical protein	1	1.14943
Cluster_9173		sprT-like family protein	1	1.14943
Cluster_9174		hypothetical protein	1	1.14943
Cluster_9175	YubO	yubO domain protein	1	1.14943
Cluster_9176		putative membrane protein	1	1.14943
Cluster_9177		putative membrane protein	1	1.14943
Cluster_9161	traF	traF protein	1	1.14943
Cluster_9178		hypothetical protein	1	1.14943
Cluster_9179		putative upf93.6	1	1.14943
Cluster_9180		putative transcriptional regulator protein	1	1.14943
Cluster_9181		hypothetical protein	1	1.14943
Cluster_9182		conserved hypothetical protein	1	1.14943
Cluster_9183		conserved hypothetical protein	1	1.14943
Cluster_9184		putative ccgD	1	1.14943
Cluster_9185		conserved hypothetical protein	1	1.14943
Cluster_9186		initiator Replication family protein	1	1.14943
Cluster_9162	virB11	P-type DNA transfer ATPase VirB11	1	1.14943
Cluster_9187		conserved hypothetical protein	1	1.14943
Cluster_9188		resolvase, N terminal domain protein	1	1.14943
Cluster_9189		putative membrane protein	1	1.14943
Cluster_9190		antidote-toxin recognition MazE family protein	1	1.14943
Cluster_9191		hypothetical protein	1	1.14943
Cluster_9192		putative membrane protein	1	1.14943
Cluster_9193	mazF	mRNA interferase MazF	1	1.14943
Cluster_9194	hha	hemolysin expression-modulating Hha domain protein	1	1.14943
Cluster_9195		restriction endonuclease family protein	1	1.14943
Cluster_9196		putative lipoprotein	1	1.14943
Cluster_9163	nuc	endonuclease	1	1.14943
Cluster_9197		hypothetical protein	1	1.14943
Cluster_9198		H-NS histone family protein	1	1.14943
Cluster_9199		transglycosylase SLT domain protein	1	1.14943
Cluster_9200		putative kora protein	1	1.14943
Cluster_9201		TrbC/VIRB2 family protein	1	1.14943
Cluster_9202		type IV secretory pathway, VirB3-like family protein	1	1.14943
Cluster_9203		type IV secretion/conjugal transfer ATPase, VirB4 family protein	1	1.14943
Cluster_9204		traC	1	1.14943
Cluster_9205		putative eex protein	1	1.14943
Cluster_9206		TrbL/VirB6 plasmid conjugal transfer family protein	1	1.14943
Cluster_9164		acetyltransferase family protein	1	1.14943
Cluster_9207		putative lipoprotein	1	1.14943
Cluster_9208		VirB8 family protein	1	1.14943
Cluster_9165		conserved hypothetical protein	1	1.14943
Cluster_9166		conserved hypothetical protein	1	1.14943
Cluster_9167	traI	mobilization protein TraI	1	1.14943
Cluster_9168	trwB	trwB	1	1.14943
Cluster_9834		putative prophage protein	1	1.14943
Cluster_9835		prophage CP4-57 regulatory family protein	1	1.14943
Cluster_9836		conserved hypothetical protein	1	1.14943
Cluster_9837		transglycosylase SLT domain protein	1	1.14943
Cluster_9838		conserved hypothetical protein	1	1.14943
Cluster_9842		conserved hypothetical protein	1	1.14943
Cluster_9728		NYN domain protein	1	1.14943
Cluster_9729		conserved hypothetical protein	1	1.14943
Cluster_9862		conserved hypothetical protein	1	1.14943
Cluster_9863		transposase family protein	1	1.14943
Cluster_9865		phage integrase family protein	1	1.14943
Cluster_9866		hypothetical protein	1	1.14943
Cluster_9867		conserved hypothetical protein	1	1.14943
Cluster_9868		hypothetical protein	1	1.14943
Cluster_9876		helix-turn-helix family protein	1	1.14943
Cluster_9877		hypothetical protein	1	1.14943
Cluster_9878		KAP family P-loop domain protein	1	1.14943
Cluster_9879		putative membrane protein	1	1.14943
Cluster_9917	intA	prophage CP4-57 integrase	1	1.14943
Cluster_9925		crp-like helix-turn-helix domain protein	1	1.14943
Cluster_9930		ead/Ea22-like family protein	1	1.14943
Cluster_9931		putative predicted protein	1	1.14943
Cluster_9933		conserved hypothetical protein	1	1.14943
Cluster_9936		conserved hypothetical protein	1	1.14943
Cluster_9943		conserved hypothetical protein	1	1.14943
Cluster_9945		hypothetical protein	1	1.14943
Cluster_9964		perC transcriptional activator family protein	1	1.14943
Cluster_9966		description family protein	1	1.14943
Cluster_9967		methyltransferase domain protein	1	1.14943
Cluster_9968		helicase conserved C-terminal domain protein	1	1.14943
Cluster_9969		T5orf172 domain protein	1	1.14943
Cluster_9973		conserved hypothetical protein	1	1.14943
Cluster_9974		conserved hypothetical protein	1	1.14943
Cluster_9975		prophage CP4-57 regulatory family protein	1	1.14943
Cluster_9985		polysaccharide biosynthesis family protein	1	1.14943
Cluster_9986	glf	UDP-galactopyranose mutase	1	1.14943
Cluster_9987		glycosyl transferases group 1 family protein	1	1.14943
Cluster_9988		tupA-like ATPgrasp family protein	1	1.14943
Cluster_9989		glycosyl transferase 2 family protein	1	1.14943
Cluster_9990		putative membrane protein	1	1.14943
Cluster_9991		glycosyl transferases group 1 family protein	1	1.14943
Cluster_9992		glycosyl transferase 2 family protein	1	1.14943
Cluster_9993		glycosyl transferase 2 family protein	1	1.14943
Cluster_9997		conserved hypothetical protein	1	1.14943
Cluster_9999	rpoD	RNA polymerase sigma factor RpoD	1	1.14943
Cluster_10000		histidine kinase-, DNA gyrase B-, and HSP90-like ATPase family protein	1	1.14943
Cluster_10001		conserved hypothetical protein	1	1.14943
Cluster_10002		Z1 domain protein	1	1.14943
Cluster_10003		conserved hypothetical protein	1	1.14943
Cluster_10004		AIPR family protein	1	1.14943
Cluster_10033		integrase core domain protein	1	1.14943
Cluster_10034		thymidylate synthase family protein	1	1.14943
Cluster_10035		mazG nucleotide pyrophosphohydrolase domain protein	1	1.14943
Cluster_10036		thymidylate synthase family protein	1	1.14943
Cluster_10037		calcineurin-like phosphoesterase superfamily domain protein	1	1.14943
Cluster_10117		plasmid stabilisation system family protein	1	1.14943
Cluster_10118		putative lipoprotein	1	1.14943
Cluster_10126		hypothetical protein	1	1.14943
Cluster_10133		conserved hypothetical protein	1	1.14943
Cluster_10134		hypothetical protein	1	1.14943
Cluster_10136		conserved domain protein	1	1.14943
Cluster_10137		conserved hypothetical protein	1	1.14943
Cluster_10147		conserved hypothetical protein	1	1.14943
Cluster_9764	7	DNA transfer protein gp7	1	1.14943
Cluster_9768		conserved hypothetical protein	1	1.14943
Cluster_9769		conserved hypothetical protein	1	1.14943
Cluster_9720		hypothetical protein	1	1.14943
Cluster_9721		conserved hypothetical protein	1	1.14943
Cluster_9722		hypothetical protein	1	1.14943
Cluster_9669		transposase family protein	1	1.14943
Cluster_9684		tn3 transposase DDE domain protein	1	1.14943
Cluster_9617		adhesin biosynthesis transcription regulatory family protein	1	1.14943
Cluster_9685		resolvase, N terminal domain protein	1	1.14943
Cluster_9620	cofA	CFA/III pilin	1	1.14943
Cluster_9637		adhesin biosynthesis transcription regulatory family protein	1	1.14943
Cluster_9638		putative minor structural subunit AalA	1	1.14943
Cluster_9639		type VII secretion system (T7SS), usher family protein	1	1.14943
Cluster_9640	faeE	chaperone protein FaeE	1	1.14943
Cluster_9641		putative k88 minor fimbrial subunit FaeF	1	1.14943
Cluster_9642		fimbrial, major and minor subunit	1	1.14943
Cluster_9643		fimbrial, major and minor subunit	1	1.14943
Cluster_9644		hypothetical protein	1	1.14943
Cluster_9645	faeG	K88 fimbrial protein AB	1	1.14943
Cluster_9646	faeG	K88 fimbrial protein AD	1	1.14943
Cluster_9648		helix-turn-helix domain protein	1	1.14943
Cluster_10177		hypothetical protein	1	1.14943
Cluster_10178		AAA domain protein	1	1.14943
Cluster_10181		conserved hypothetical protein	1	1.14943
Cluster_10187		conserved hypothetical protein	1	1.14943
Cluster_10237		hypothetical protein	1	1.14943
Cluster_10240		putative bacteriophage regulatory protein	1	1.14943
Cluster_10261		hypothetical protein	1	1.14943
Cluster_10262		conserved hypothetical protein	1	1.14943
Cluster_10263		conserved hypothetical protein	1	1.14943
Cluster_10264	gpG	tail fiber assembly domain protein	1	1.14943
Cluster_10274		conserved hypothetical protein	1	1.14943
Cluster_10275		conserved hypothetical protein	1	1.14943
Cluster_10341		reverse transcriptase family protein	1	1.14943
Cluster_10342		reverse transcriptase family protein	1	1.14943
Cluster_10363		putative restriction modification system DNA specificity domain	1	1.14943
Cluster_10206		conserved hypothetical protein	1	1.14943
Cluster_10195		hypothetical protein	1	1.14943
Cluster_10196		hypothetical protein	1	1.14943
Cluster_10197		conserved hypothetical protein	1	1.14943
Cluster_11934		putative transposase	1	1.14943
Cluster_11935		drug resistance transporter, Bcr/CflA subfamily protein	1	1.14943
Cluster_11936	srpS	HTH-type transcriptional regulator SrpS	1	1.14943
Cluster_11937		resolvase, N terminal domain protein	1	1.14943
Cluster_12992		conserved hypothetical protein	1	1.14943
Cluster_12957		conserved hypothetical protein	1	1.14943
Cluster_12958		conserved hypothetical protein	1	1.14943
Cluster_12926		conserved hypothetical protein	1	1.14943
Cluster_12927		conserved hypothetical protein	1	1.14943
Cluster_12928		conserved hypothetical protein	1	1.14943
Cluster_12929		conserved hypothetical protein	1	1.14943
Cluster_12930		conserved hypothetical protein	1	1.14943
Cluster_12937		conserved hypothetical protein	1	1.14943
Cluster_12938		N-6 DNA Methylase family protein	1	1.14943
Cluster_12939		conserved hypothetical protein	1	1.14943
Cluster_12940		putative addiction module antidote protein	1	1.14943
Cluster_12941		conserved hypothetical protein	1	1.14943
Cluster_12949		conserved hypothetical protein	1	1.14943
Cluster_12950		phage integrase family protein	1	1.14943
Cluster_13056		conserved hypothetical protein	1	1.14943
Cluster_13057		conserved hypothetical protein	1	1.14943
Cluster_13058		conserved hypothetical protein	1	1.14943
Cluster_13059		conserved hypothetical protein	1	1.14943
Cluster_13060		conserved hypothetical protein	1	1.14943
Cluster_13061		conserved hypothetical protein	1	1.14943
Cluster_13062		conserved hypothetical protein	1	1.14943
Cluster_13063		putative predicted protein	1	1.14943
Cluster_13064		conserved hypothetical protein	1	1.14943
Cluster_13066		putative DNA ligase	1	1.14943
Cluster_13067		ead/Ea22-like family protein	1	1.14943
Cluster_13068		conserved hypothetical protein	1	1.14943
Cluster_13069		conserved hypothetical protein	1	1.14943
Cluster_13070		hypothetical protein	1	1.14943
Cluster_13071		mor transcription activator family protein	1	1.14943
Cluster_13072		conserved hypothetical protein	1	1.14943
Cluster_13073		conserved hypothetical protein	1	1.14943
Cluster_13074		conserved hypothetical protein	1	1.14943
Cluster_13076		conserved hypothetical protein	1	1.14943
Cluster_13078		conserved hypothetical protein	1	1.14943
Cluster_13079		conserved hypothetical protein	1	1.14943
Cluster_13080		conserved hypothetical protein	1	1.14943
Cluster_13081		conserved hypothetical protein	1	1.14943
Cluster_13082		phage head morphogenesis, SPP1 gp7 family domain protein	1	1.14943
Cluster_13083		phage virion morphogenesis protein	1	1.14943
Cluster_13084		mu-like prophage I family protein	1	1.14943
Cluster_13085		conserved hypothetical protein	1	1.14943
Cluster_13086		mu-like prophage major head subunit gpT family protein	1	1.14943
Cluster_13087		putative predicted protein	1	1.14943
Cluster_13088		conserved hypothetical protein	1	1.14943
Cluster_13089		conserved hypothetical protein	1	1.14943
Cluster_13090		conserved hypothetical protein	1	1.14943
Cluster_13091		phage tail sheath family protein	1	1.14943
Cluster_13092		putative predicted protein	1	1.14943
Cluster_13093		putative predicted protein	1	1.14943
Cluster_13094		phage-related minor tail family protein	1	1.14943
Cluster_13051		bacteriophage CI repressor helix-turn-helix domain protein	1	1.14943
Cluster_13095		DNA circulation family protein	1	1.14943
Cluster_13096		phage late control gene D family protein	1	1.14943
Cluster_13097		phage baseplate assembly V family protein	1	1.14943
Cluster_13098		phage GP46 family protein	1	1.14943
Cluster_13099		baseplate J-like family protein	1	1.14943
Cluster_13100		conserved hypothetical protein	1	1.14943
Cluster_13052		winged helix-turn-helix DNA-binding family protein	1	1.14943
Cluster_13053		integrase core domain protein	1	1.14943
Cluster_13054		AAA domain protein	1	1.14943
Cluster_13055		conserved hypothetical protein	1	1.14943
Cluster_13124		tn3 transposase DDE domain protein	1	1.14943
Cluster_13125		resolvase, N terminal domain protein	1	1.14943
Cluster_13142		conserved hypothetical protein	1	1.14943
Cluster_13171		conserved hypothetical protein	1	1.14943
Cluster_13172		conserved hypothetical protein	1	1.14943
Cluster_13173		conserved hypothetical protein	1	1.14943
Cluster_13175		hypothetical protein	1	1.14943
Cluster_13268		conserved hypothetical protein	1	1.14943
Cluster_13269		putative gp25	1	1.14943
Cluster_13270		putative baseplate protein	1	1.14943
Cluster_13271		putative membrane protein	1	1.14943
Cluster_13272		conserved hypothetical protein	1	1.14943
Cluster_13273		conserved hypothetical protein	1	1.14943
Cluster_13274		conserved hypothetical protein	1	1.14943
Cluster_13275		conserved hypothetical protein	1	1.14943
Cluster_13276		phage regulatory Rha family protein	1	1.14943
Cluster_13277		putative reversible cell division inhibition protein	1	1.14943
Cluster_13260	dam	DNA adenine methylase family protein	1	1.14943
Cluster_13278		conserved hypothetical protein	1	1.14943
Cluster_13279	ref	recombination enhancement function protein	1	1.14943
Cluster_13280		conserved hypothetical protein	1	1.14943
Cluster_13281		conserved hypothetical protein	1	1.14943
Cluster_13282		conserved hypothetical protein	1	1.14943
Cluster_13286		ead/Ea22-like family protein	1	1.14943
Cluster_13261	rdgC	recombination-associated protein RdgC	1	1.14943
Cluster_13289		conserved hypothetical protein	1	1.14943
Cluster_13290		conserved hypothetical protein	1	1.14943
Cluster_13291		serine/threonine-protein phosphatase	1	1.14943
Cluster_13292		conserved hypothetical protein	1	1.14943
Cluster_13262		putative upf76.8	1	1.14943
Cluster_13298		conserved hypothetical protein	1	1.14943
Cluster_13300		putative gp44	1	1.14943
Cluster_13301		putative morphogenetic protein	1	1.14943
Cluster_13302		hypothetical protein	1	1.14943
Cluster_13303	hot	hot	1	1.14943
Cluster_13305	phd	antitoxin phd	1	1.14943
Cluster_13306	doc	toxin doc	1	1.14943
Cluster_13263		putative gp6 protein	1	1.14943
Cluster_13307		conserved hypothetical protein	1	1.14943
Cluster_13308		putative isaA	1	1.14943
Cluster_13309	dut	dUTP diphosphatase family protein	1	1.14943
Cluster_13310		conserved hypothetical protein	1	1.14943
Cluster_13311		conserved hypothetical protein	1	1.14943
Cluster_13312	cre	recombinase cre	1	1.14943
Cluster_13313		putative phage repressor protein	1	1.14943
Cluster_13314		terminase-like family protein	1	1.14943
Cluster_13315		putative DNA pacase A subunit	1	1.14943
Cluster_13316		putative late promoter activating protein	1	1.14943
Cluster_13264		putative baseplate	1	1.14943
Cluster_13317		conserved hypothetical protein	1	1.14943
Cluster_13318		conserved hypothetical protein	1	1.14943
Cluster_13319		conserved hypothetical protein	1	1.14943
Cluster_13320		conserved hypothetical protein	1	1.14943
Cluster_13321		conserved hypothetical protein	1	1.14943
Cluster_13322		conserved hypothetical protein	1	1.14943
Cluster_13323		conserved hypothetical protein	1	1.14943
Cluster_13324		VRR-NUC domain protein	1	1.14943
Cluster_13325		conserved hypothetical protein	1	1.14943
Cluster_13326		SNF2 family N-terminal domain protein	1	1.14943
Cluster_13265		putative gp7 protein	1	1.14943
Cluster_13327		conserved hypothetical protein	1	1.14943
Cluster_13328		conserved hypothetical protein	1	1.14943
Cluster_13329		phage regulatory Rha family protein	1	1.14943
Cluster_13330		putative reversible cell division inhibition protein	1	1.14943
Cluster_13331		conserved hypothetical protein	1	1.14943
Cluster_13332		putative proB	1	1.14943
Cluster_13333		putative prt domain protein	1	1.14943
Cluster_13334		putative prt domain protein	1	1.14943
Cluster_13335		putative ddrA protein	1	1.14943
Cluster_13336		putative darA protein	1	1.14943
Cluster_13266		conserved hypothetical protein	1	1.14943
Cluster_13337		conserved hypothetical protein	1	1.14943
Cluster_13338		putative lysis determining protein	1	1.14943
Cluster_13339		putative lydA	1	1.14943
Cluster_13340		resolvase, N terminal domain protein	1	1.14943
Cluster_13341		putative phage tail fiber protein	1	1.14943
Cluster_13267		helix-turn-helix family protein	1	1.14943
Cluster_13343		putative tail fiber protein R	1	1.14943
Cluster_13352		putative bplB	1	1.14943
Cluster_13353		putative pmgG	1	1.14943
Cluster_13354		putative upf54.2	1	1.14943
Cluster_13355		phage tail sheath family protein	1	1.14943
Cluster_13356		bacterial Ig-like domain family protein	1	1.14943
Cluster_13357		putative upf57.5	1	1.14943
Cluster_13358		conserved hypothetical protein	1	1.14943
Cluster_13359		conserved hypothetical protein	1	1.14943
Cluster_13360		conserved hypothetical protein	1	1.14943
Cluster_13361		conserved hypothetical protein	1	1.14943
Cluster_13344		putative pep42	1	1.14943
Cluster_13362		PAAR motif family protein	1	1.14943
Cluster_13363	parM	plasmid segregation protein ParM	1	1.14943
Cluster_13364		plasmid stability family protein	1	1.14943
Cluster_13365		CobQ/CobB/MinD/ParA nucleotide binding domain protein	1	1.14943
Cluster_13366		conserved hypothetical protein	1	1.14943
Cluster_13345		putative bplA	1	1.14943
Cluster_13346		conserved hypothetical protein	1	1.14943
Cluster_13347		putative structural protein P5	1	1.14943
Cluster_13348		conserved hypothetical protein	1	1.14943
Cluster_13350		putative tubB	1	1.14943
Cluster_13351		putative pmgC	1	1.14943
Cluster_13370		conserved hypothetical protein	1	1.14943
Cluster_13371		bacterial mobilization family protein	1	1.14943
Cluster_13372		conserved hypothetical protein	1	1.14943
Cluster_13373		conserved hypothetical protein	1	1.14943
Cluster_13577		hypothetical protein	1	1.14943
Cluster_13677		phage integrase family protein	1	1.14943
Cluster_13659		conserved hypothetical protein	1	1.14943
Cluster_13661		phage head-tail joining family protein	1	1.14943
Cluster_13662		phage gp6-like head-tail connector family protein	1	1.14943
Cluster_13668		phage major capsid protein, HK97 family	1	1.14943
Cluster_13673		conserved hypothetical protein	1	1.14943
Cluster_13676		prophage CP4-57 regulatory family protein	1	1.14943
Cluster_13725		bacterial transferase hexapeptide family protein	1	1.14943
Cluster_13729		conserved hypothetical protein	1	1.14943
Cluster_13730		reverse transcriptase family protein	1	1.14943
Cluster_13796		coproporphyrinogen III oxidase, oxygen-independent-like domain protein	1	1.14943
Cluster_13836		conserved hypothetical protein	1	1.14943
Cluster_13837		helix-turn-helix motif domain protein	1	1.14943
Cluster_13838		conserved hypothetical protein	1	1.14943
Cluster_13905		conserved hypothetical protein	1	1.14943
Cluster_13906		conserved hypothetical protein	1	1.14943
Cluster_13916		putative exodeoxyribonuclease VIII	1	1.14943
Cluster_13917		conserved hypothetical protein	1	1.14943
Cluster_14825		bacterial regulatory helix-turn-helix, AraC family protein	1	1.14943
Cluster_14484		hypothetical protein	1	1.14943
Cluster_14485		hypothetical protein	1	1.14943
Cluster_14486		conserved hypothetical protein	1	1.14943
Cluster_14488		conserved hypothetical protein	1	1.14943
Cluster_14496		conserved hypothetical protein	1	1.14943
Cluster_14497		conserved hypothetical protein	1	1.14943
Cluster_14988		ead/Ea22-like family protein	1	1.14943
Cluster_15115		UvrD/REP helicase N-terminal domain protein	1	1.14943
Cluster_15116		AAA domain protein	1	1.14943
Cluster_15117		rimK-like ATP-grasp domain protein	1	1.14943
Cluster_15118		conserved hypothetical protein	1	1.14943
Cluster_15126		HIRAN domain protein	1	1.14943
Cluster_15127		conserved hypothetical protein	1	1.14943
Cluster_15128		conserved hypothetical protein	1	1.14943
Cluster_15119		hypothetical protein	1	1.14943
Cluster_15120		putative membrane protein	1	1.14943
Cluster_15121		conserved hypothetical protein	1	1.14943
Cluster_15122		conserved hypothetical protein	1	1.14943
Cluster_15180		hypothetical protein	1	1.14943
Cluster_15181		phage X family protein	1	1.14943
Cluster_15182		helix-destabilising family protein	1	1.14943
Cluster_15183		hypothetical protein	1	1.14943
Cluster_15193		conserved hypothetical protein	1	1.14943
Cluster_15194		conserved hypothetical protein	1	1.14943
Cluster_15200	II	replication-associated G2P domain protein	1	1.14943
Cluster_15201		conserved hypothetical protein	1	1.14943
Cluster_15202		phage X family protein	1	1.14943
Cluster_15208		conserved hypothetical protein	1	1.14943
Cluster_15209		putative membrane protein	1	1.14943
Cluster_15217		conserved hypothetical protein	1	1.14943
Cluster_15219		KAP family P-loop domain protein	1	1.14943
Cluster_15222		bacteriophage CI repressor helix-turn-helix domain protein	1	1.14943
Cluster_15224		conserved hypothetical protein	1	1.14943
Cluster_15225		hypothetical protein	1	1.14943
Cluster_15752		type I restriction modification DNA specificity domain protein	1	1.14943
Cluster_15753		N-6 DNA Methylase family protein	1	1.14943
Cluster_15754		conserved hypothetical protein	1	1.14943
Cluster_15755		putative membrane protein	1	1.14943
Cluster_15756		conserved hypothetical protein	1	1.14943
Cluster_15761		phage integrase family protein	1	1.14943
Cluster_15772		conserved hypothetical protein	1	1.14943
Cluster_15773		conserved hypothetical protein	1	1.14943
Cluster_15774		conserved hypothetical protein	1	1.14943
Cluster_15775		caudovirales tail fibre assembly family protein	1	1.14943
Cluster_15936		phage antitermination Q family protein	1	1.14943
Cluster_16275		hypothetical protein	1	1.14943
Cluster_16276		SIR2-like domain protein	1	1.14943
Cluster_16282		conserved hypothetical protein	1	1.14943
Cluster_16335		putative yajA protein	1	1.14943
Cluster_16336		putative yaiB protein	1	1.14943
Cluster_16337		putative yaiA protein	1	1.14943
Cluster_16294		hypothetical protein	1	1.14943
Cluster_16303		TrbC/VIRB2 family protein	1	1.14943
Cluster_16304		type IV secretory pathway, VirB3-like family protein	1	1.14943
Cluster_16305		cagE, TrbE, VirB, component of type IV transporter system family protein	1	1.14943
Cluster_16306		conserved hypothetical protein	1	1.14943
Cluster_16307		VirB8 family protein	1	1.14943
Cluster_16308		conjugal transfer family protein	1	1.14943
Cluster_16309		bacterial conjugation TrbI-like family protein	1	1.14943
Cluster_16310	virB11	P-type DNA transfer ATPase VirB11	1	1.14943
Cluster_16311		type IV secretory system Conjugative DNA transfer family protein	1	1.14943
Cluster_16295		conserved hypothetical protein	1	1.14943
Cluster_16314		putative ycdB protein	1	1.14943
Cluster_16316		conserved hypothetical protein	1	1.14943
Cluster_16317	cro	transcriptional regulator, XRE family	1	1.14943
Cluster_16318		putative membrane protein	1	1.14943
Cluster_16319		conserved hypothetical protein	1	1.14943
Cluster_16296		initiator Replication family protein	1	1.14943
Cluster_16320		putative membrane protein	1	1.14943
Cluster_16321		putative relaxase	1	1.14943
Cluster_16322		ribbon-helix-helix, CopG family protein	1	1.14943
Cluster_16323		conserved hypothetical protein	1	1.14943
Cluster_16324		CobQ/CobB/MinD/ParA nucleotide binding domain protein	1	1.14943
Cluster_16325		conserved hypothetical protein	1	1.14943
Cluster_16326		conserved hypothetical protein	1	1.14943
Cluster_16328		putative ccgD	1	1.14943
Cluster_16297		csp231I C protein	1	1.14943
Cluster_16329		putative yagA protein	1	1.14943
Cluster_16298		sigma-70, region 4 family protein	1	1.14943
Cluster_16299		putative ygiB protein	1	1.14943
Cluster_16300		type IV secretion system family protein	1	1.14943
Cluster_16301		TrbL/VirB6 plasmid conjugal transfer family protein	1	1.14943
Cluster_16302		transglycosylase SLT domain protein	1	1.14943
Cluster_16413		conserved hypothetical protein	1	1.14943
Cluster_16422		hypothetical protein	1	1.14943
Cluster_16395		degT/DnrJ/EryC1/StrS aminotransferase family protein	1	1.14943
Cluster_16396		galactoside O-acetyltransferase	1	1.14943
Cluster_16397		polysaccharide biosynthesis family protein	1	1.14943
Cluster_16398		putative sugar transferase	1	1.14943
Cluster_16399		glycosyl transferases group 1 family protein	1	1.14943
Cluster_16400		putative membrane protein	1	1.14943
Cluster_16401		glycosyl transferases group 1 family protein	1	1.14943
Cluster_16402		glycosyl transferase 2 family protein	1	1.14943
Cluster_16403		mannose-1-phosphate guanylyltransferase/mannose-6-phosphate isomerase	1	1.14943
Cluster_16439		conserved hypothetical protein	1	1.14943
Cluster_16440		dynamin family protein	1	1.14943
Cluster_16469	16	DNA transfer protein gp16	1	1.14943
Cluster_16465		tail spike domain protein	1	1.14943
Cluster_16473		HNH endonuclease family protein	1	1.14943
Cluster_16476		putative protein RexA	1	1.14943
Cluster_16477	rexB	protein rexB	1	1.14943
Cluster_16478		conserved hypothetical protein	1	1.14943
Cluster_16482		conserved hypothetical protein	1	1.14943
Cluster_16532		calcineurin-like phosphoesterase family protein	1	1.14943
Cluster_16533		HAD hydrolase, IA, variant 1 family protein	1	1.14943
Cluster_16539		conserved hypothetical protein	1	1.14943
Cluster_16540		conserved hypothetical protein	1	1.14943
Cluster_16524		conserved hypothetical protein	1	1.14943
Cluster_16541		VRR-NUC domain protein	1	1.14943
Cluster_16542		conserved hypothetical protein	1	1.14943
Cluster_16543		ompA family protein	1	1.14943
Cluster_16544		type IV/VI secretion system, DotU family domain protein	1	1.14943
Cluster_16545		conserved hypothetical protein	1	1.14943
Cluster_16525		conserved hypothetical protein	1	1.14943
Cluster_16526	hsdR	type I site-specific deoxyribonuclease, HsdR family protein	1	1.14943
Cluster_16527		conserved hypothetical protein	1	1.14943
Cluster_16528		type I restriction modification DNA specificity domain protein	1	1.14943
Cluster_16529		AAA domain protein	1	1.14943
Cluster_16530	hsdM	type I restriction-modification system, M subunit	1	1.14943
Cluster_16531		prophage CP4-57 integrase domain protein	1	1.14943
Cluster_16548		conserved hypothetical protein	1	1.14943
Cluster_16551		AAA domain protein	1	1.14943
Cluster_16552		conserved hypothetical protein	1	1.14943
Cluster_16558		phage integrase family protein	1	1.14943
Cluster_16559		phage integrase family protein	1	1.14943
Cluster_16561		conserved hypothetical protein	1	1.14943
Cluster_16562		AAA domain protein	1	1.14943
Cluster_16564		phosphoadenosine phosphosulfate reductase family protein	1	1.14943
Cluster_16566		conserved hypothetical protein	1	1.14943
Cluster_16568		type I restriction modification DNA specificity domain protein	1	1.14943
Cluster_16640		prevent-host-death family protein	1	1.14943
Cluster_16641		PIN domain protein	1	1.14943
Cluster_16642		replication family protein	1	1.14943
Cluster_16643		hypothetical protein	1	1.14943
Cluster_16645		putative oRF4	1	1.14943
Cluster_16646		TrbL/VirB6 plasmid conjugal transfer family protein	1	1.14943
Cluster_16647		putative membrane protein	1	1.14943
Cluster_16648		hypothetical protein	1	1.14943
Cluster_16649		conserved hypothetical protein	1	1.14943
Cluster_16650		replicase family protein	1	1.14943
Cluster_16651		conserved hypothetical protein	1	1.14943
Cluster_16652		conserved hypothetical protein	1	1.14943
Cluster_16653		conserved hypothetical protein	1	1.14943
Cluster_16654		conserved hypothetical protein	1	1.14943
Cluster_16655		helix-turn-helix motif domain protein	1	1.14943
Cluster_16662		conserved hypothetical protein	1	1.14943
Cluster_16595		repressor of phase-1 flagellin family protein	1	1.14943
Cluster_16604		hypothetical protein	1	1.14943
Cluster_16605		conserved hypothetical protein	1	1.14943
Cluster_16606		conserved hypothetical protein	1	1.14943
Cluster_16607		conserved hypothetical protein	1	1.14943
Cluster_16608		putative integral membrane protein	1	1.14943
Cluster_16609		conjugal transfer/type IV secretion DotA/TraY family protein	1	1.14943
Cluster_16610		conserved hypothetical protein	1	1.14943
Cluster_16611		putative integral membrane protein	1	1.14943
Cluster_16612		putative membrane protein	1	1.14943
Cluster_16613		conserved hypothetical protein	1	1.14943
Cluster_16596	fliC	flagellin	1	1.14943
Cluster_16614		conserved hypothetical protein	1	1.14943
Cluster_16615		conserved hypothetical protein	1	1.14943
Cluster_16616		conserved hypothetical protein	1	1.14943
Cluster_16617		conserved hypothetical protein	1	1.14943
Cluster_16618		CobQ/CobB/MinD/ParA nucleotide binding domain protein	1	1.14943
Cluster_16619		conserved hypothetical protein	1	1.14943
Cluster_16620		conserved hypothetical protein	1	1.14943
Cluster_16621		conserved hypothetical protein	1	1.14943
Cluster_16622		putative integral membrane protein	1	1.14943
Cluster_16623		conserved hypothetical protein	1	1.14943
Cluster_16624		hypothetical protein	1	1.14943
Cluster_16625		conserved hypothetical protein	1	1.14943
Cluster_16626		conserved hypothetical protein	1	1.14943
Cluster_16627		helix-turn-helix family protein	1	1.14943
Cluster_16628		conserved hypothetical protein	1	1.14943
Cluster_16629		ankyrin repeats family protein	1	1.14943
Cluster_16630		conserved hypothetical protein	1	1.14943
Cluster_16631		hypothetical protein	1	1.14943
Cluster_16632		conserved hypothetical protein	1	1.14943
Cluster_16633		N-6 DNA Methylase family protein	1	1.14943
Cluster_16634		conserved hypothetical protein	1	1.14943
Cluster_16599		putative membrane protein	1	1.14943
Cluster_16600		hypothetical protein	1	1.14943
Cluster_16601		hypothetical protein	1	1.14943
Cluster_16602		hypothetical protein	1	1.14943
Cluster_16603		hypothetical protein	1	1.14943
Cluster_16758		hypothetical protein	1	1.14943
Cluster_16759		endonuclease/Exonuclease/phosphatase family protein	1	1.14943
Cluster_16765		conserved hypothetical protein	1	1.14943
Cluster_16770		conserved hypothetical protein	1	1.14943
Cluster_16771		conserved hypothetical protein	1	1.14943
Cluster_16772		conserved hypothetical protein	1	1.14943
Cluster_16773		conserved hypothetical protein	1	1.14943
Cluster_16694	fdtA	dTDP-6-deoxy-3,4-keto-hexulose isomerase	1	1.14943
Cluster_16695		acetyltransferase domain protein	1	1.14943
Cluster_16696		degT/DnrJ/EryC1/StrS aminotransferase family protein	1	1.14943
Cluster_16697		polysaccharide biosynthesis family protein	1	1.14943
Cluster_16698		glycosyl transferase 2 family protein	1	1.14943
Cluster_16699		glycosyl transferase 2 family protein	1	1.14943
Cluster_16700		putative membrane protein	1	1.14943
Cluster_16701		glycosyl transferases group 1 family protein	1	1.14943
Cluster_16702		glycosyl transferases group 1 family protein	1	1.14943
Cluster_16703	galE	UDP-glucose 4-epimerase GalE	1	1.14943
Cluster_16723		conserved hypothetical protein	1	1.14943
Cluster_16724		hypothetical protein	1	1.14943
Cluster_16732		helix-turn-helix family protein	1	1.14943
Cluster_16733		cro/C1-type HTH DNA-binding domain protein	1	1.14943
Cluster_16734		conserved hypothetical protein	1	1.14943
Cluster_16746		putative phage protein	1	1.14943
Cluster_16745		putative methyl transferase protein	1	1.14943
Cluster_16706		acyltransferase family protein	1	1.14943
Cluster_16707		pectate lyase superfamily protein	1	1.14943
Cluster_16711		conserved hypothetical protein	1	1.14943
Cluster_16880		type I restriction modification DNA specificity domain protein	1	1.14943
Cluster_16875		conserved hypothetical protein	1	1.14943
Cluster_16876		hypothetical protein	1	1.14943
Cluster_16877		intein N-terminal splicing region domain protein	1	1.14943
Cluster_16908		transposase family protein	1	1.14943
Cluster_16909		conserved hypothetical protein	1	1.14943
Cluster_16910		transposase family protein	1	1.14943
Cluster_16911		conserved hypothetical protein	1	1.14943
Cluster_16898		putative gp47	1	1.14943
Cluster_16900		conserved hypothetical protein	1	1.14943
Cluster_16895		hypothetical protein	1	1.14943
Cluster_16896		hypothetical protein	1	1.14943
Cluster_16956		conserved hypothetical protein	1	1.14943
Cluster_16953		conserved hypothetical protein	1	1.14943
Cluster_16954		initiator Replication family protein	1	1.14943
aGene clusters were considered present when identified with a BSR ≥0.9.
b≥50% of the genomes are indicated with yellow highlighting.

## Sheet: CFAI A vs. CFAI B1
Table S2E. Gene clusters in CFA/I ETEC of phylogroup A that were absent from CFA/I ETEC of phylogroup B1a
Gene Cluster	Gene	Predicted Protein Function	No. of CFA/I ETEC in phylogroup A (n=119)	% of CFA/I ETEC in phylogroup Ab
Cluster_2716		conserved hypothetical protein	119	100
Cluster_11725	yigG	inner membrane protein YigG	119	100
Cluster_9336		conserved hypothetical protein	119	100
Cluster_3361		HNH endonuclease family protein	119	100
Cluster_2888	mqsA	antitoxin MqsA	119	100
Cluster_22406		zinc finger/helix-turn-helix, YgiT family protein	119	100
Cluster_2889		putative binding protein YgiS	119	100
Cluster_5603		bacterial extracellular solute-binding, 5 Middle family protein	119	100
Cluster_5604		bacterial extracellular solute-binding, 5 Middle family protein	119	100
Cluster_96		conserved hypothetical protein	119	100
Cluster_98	rhmT	inner membrane transport protein RhmT	119	100
Cluster_8848		conserved hypothetical protein	119	100
Cluster_9959		mandelate racemase / muconate lactonizing enzyme, N-terminal domain protein	119	100
Cluster_9960		mandelate racemase / muconate lactonizing enzyme, C-terminal domain protein	119	100
Cluster_14585	rhmD	L-rhamnonate dehydratase domain protein	119	100
Cluster_17332		Major Facilitator Superfamily protein	119	100
Cluster_17333		Major Facilitator Superfamily protein	119	100
Cluster_18594		hypothetical protein	119	100
Cluster_1944		putative lipoprotein	119	100
Cluster_97	rhmD	L-rhamnonate dehydratase	119	100
Cluster_14586	rhmD	L-rhamnonate dehydratase	119	100
Cluster_14790		putative ATP-binding component of a transport system domain protein	119	100
Cluster_14818		conserved hypothetical protein	119	100
Cluster_18212		conserved hypothetical protein	119	100
Cluster_18595	rhmD	L-rhamnonate dehydratase	119	100
Cluster_18681		conserved hypothetical protein	119	100
Cluster_1943		conserved hypothetical protein	119	100
Cluster_3272		putative bifunctional chitinase/lysozyme	119	100
Cluster_3285		putative calcium-binding protein required for initiation of chromosome replication	119	100
Cluster_3275		type II secretion system (T2SS), M family protein	119	100
Cluster_8955		carbohydrate binding domain protein	119	100
Cluster_9854		putative general secretion pathway protein A	119	100
Cluster_13881		type IV leader peptidase family protein	119	100
Cluster_17517		putative general secretion pathway protein A	119	100
Cluster_17657		type IV leader peptidase family protein	119	100
Cluster_17658	gspO	type 4 prepilin-like leader peptide-processing enzyme domain protein	119	100
Cluster_18355		putative pioO protein	119	100
Cluster_18353		carbohydrate binding domain protein	119	100
Cluster_18354		putative bifunctional chitinase/lysozyme domain protein	119	100
Cluster_18667	gspO	type 4 prepilin-like proteins leader peptide-processing enzyme	119	100
Cluster_10877		putative peptidoglycan binding domain protein	119	100
Cluster_22967		AAA domain protein	119	100
Cluster_3279	gspH	type II secretion system protein H	119	100
Cluster_3280	gspG	type II secretion system protein G	119	100
Cluster_3281	gspF	type II secretion system protein F	119	100
Cluster_3282	gspE	type II secretion system protein E	119	100
Cluster_3283	gspD	type II secretion system protein D	119	100
Cluster_3284	gspC	type II secretion system protein C	119	100
Cluster_3277		prepilin-type N-terminal cleavage/methylation domain protein	119	100
Cluster_3278	gspI	type II secretion system protein I	119	100
Cluster_6547	pulD	type II secretion system protein D	119	100
Cluster_6548	gspD	type II secretion system protein D	119	100
Cluster_8953	gspL	type II secretion system protein L	119	100
Cluster_9853	gspC	type II secretion system protein C	119	100
Cluster_14329		type II secretion system (T2SS), K family protein	119	100
Cluster_18156	gspH	type II secretion system protein H	119	100
Cluster_19036	gspC	type II secretion system protein C	119	100
Cluster_10876		prepilin-type N-terminal cleavage/methylation domain protein	119	100
Cluster_3276	gspL	type II secretion system protein L	119	100
Cluster_6549	gspL	type II secretion system protein L	119	100
Cluster_8954		gspL periplasmic domain protein	119	100
Cluster_16970		outer membrane autotransporter barrel domain protein	119	100
Cluster_2887	mqsR	mRNA interferase MqsR	119	100
Cluster_3824		conserved hypothetical protein	119	100
Cluster_21608	mqsR	mRNA interferase MqsR	119	100
Cluster_22723		outer membrane autotransporter barrel domain protein	119	100
Cluster_3153		putative ybl55 protein	119	100
Cluster_3989		putative type V secretory pathway, adhesin AidA	119	100
Cluster_3489		WGR domain protein	119	100
Cluster_10879		conserved hypothetical protein	119	100
Cluster_18688		conserved hypothetical protein	119	100
Cluster_21261		conserved hypothetical protein	119	100
Cluster_4076		conserved hypothetical protein	119	100
Cluster_4077	cspA	cold shock protein CspA	119	100
Cluster_4212	relE	mRNA interferase RelE	119	100
Cluster_4213	relB	antitoxin RelB	119	100
Cluster_6779		putative domain protein	119	100
Cluster_777		calcineurin-like phosphoesterase family protein	119	100
Cluster_2548		conserved hypothetical protein	119	100
Cluster_2549	fyuA	pesticin receptor	119	100
Cluster_2550		AMP-binding enzyme family protein	119	100
Cluster_2551		thioesterase domain protein	119	100
Cluster_2552	ybtU	yersiniabactin biosynthetic protein YbtU	119	100
Cluster_2553		beta-ketoacyl synthase, N-terminal domain protein	119	100
Cluster_2554		amino acid adenylation domain protein	119	100
Cluster_2555		helix-turn-helix domain protein	119	100
Cluster_2556		ABC transporter transmembrane region family protein	119	100
Cluster_2557		Major Facilitator Superfamily protein	119	100
Cluster_2558		salicylate synthase	119	100
Cluster_5863		ABC transporter transmembrane region family protein	119	100
Cluster_6810		phage integrase family protein	119	100
Cluster_6811		beta-ketoacyl synthase, N-terminal domain protein	119	100
Cluster_6812		condensation domain protein	119	100
Cluster_14332		beta-ketoacyl synthase, N-terminal domain protein	119	100
Cluster_14333		condensation domain protein	119	100
Cluster_14334		thioesterase domain protein	119	100
Cluster_14335		thioesterase domain protein	119	100
Cluster_15176		thioesterase domain protein	119	100
Cluster_21511		ABC transporter transmembrane region family protein	119	100
Cluster_21512		ABC transporter family protein	119	100
Cluster_4091		ribbon-helix-helix, CopG family protein	112	94.1176
Cluster_6055		SRP54-type, GTPase domain protein	112	94.1176
Cluster_6061	parA	lexA DNA-binding domain protein	112	94.1176
Cluster_16374		plasmid stability family protein	112	94.1176
Cluster_11872		stbA family protein	112	94.1176
Cluster_11860		stbA family protein	112	94.1176
Cluster_7566	entS	entS/YbdA MFS transporter domain protein	112	94.1176
Cluster_15394		entS/YbdA MFS transporter domain protein	112	94.1176
Cluster_15395	entS	entS/YbdA MFS transporter domain protein	112	94.1176
Cluster_15396		entS/YbdA MFS transporter domain protein	112	94.1176
Cluster_3787		abortive infection family protein	112	94.1176
Cluster_3788		conserved hypothetical protein	112	94.1176
Cluster_3789		conserved hypothetical protein	112	94.1176
Cluster_15263		conserved hypothetical protein	112	94.1176
Cluster_15264		conserved hypothetical protein	112	94.1176
Cluster_4092		SRP54-type, GTPase domain protein	111	93.2773
Cluster_4094		plasmid stability family protein	111	93.2773
Cluster_16353		stbA family protein	111	93.2773
Cluster_4093	parM	plasmid segregation protein ParM	111	93.2773
Cluster_14862		autotransporter beta-domain protein	111	93.2773
Cluster_15397		autotransporter beta-domain protein	111	93.2773
Cluster_7567		putative entS/YbdA MFS transporter	111	93.2773
Cluster_4090		conserved hypothetical protein	111	93.2773
Cluster_8194		conserved hypothetical protein	111	93.2773
Cluster_8197		conserved hypothetical protein	111	93.2773
Cluster_17046		hypothetical protein	111	93.2773
Cluster_17045		hypothetical protein	111	93.2773
Cluster_9247		hypothetical protein	110	92.437
Cluster_1675		hypothetical protein	110	92.437
Cluster_3785		conserved hypothetical protein	110	92.437
Cluster_15265		conserved hypothetical protein	110	92.437
Cluster_3658		putative 4'-phosphopantetheinyl transferase EntD	109	91.5966
Cluster_7985		putative entS/YbdA MFS transporter	108	90.7563
Cluster_4089		conserved hypothetical protein	108	90.7563
Cluster_13807		conserved hypothetical protein	107	89.916
Cluster_20938		conserved hypothetical protein	107	89.916
Cluster_20918	yfjI	yfjI domain protein	107	89.916
Cluster_4458		conserved hypothetical protein	106	89.0756
Cluster_11830		PTS system sugar-specific permease component family protein	106	89.0756
Cluster_2536		phage integrase family protein	106	89.0756
Cluster_3786		hypothetical protein	106	89.0756
Cluster_4165		conserved hypothetical protein	106	89.0756
Cluster_7796		conserved hypothetical protein	106	89.0756
Cluster_12848		conserved hypothetical protein	106	89.0756
Cluster_583		DEAD/DEAH box helicase family protein	105	88.2353
Cluster_584	mrr	mrr restriction system protein	105	88.2353
Cluster_5370		conserved hypothetical protein	105	88.2353
Cluster_16205		hypothetical protein	105	88.2353
Cluster_12954		helicase conserved C-terminal domain protein	105	88.2353
Cluster_13824		helicase conserved C-terminal domain protein	105	88.2353
Cluster_3617		conserved hypothetical protein	105	88.2353
Cluster_3616		helix-turn-helix domain protein	105	88.2353
Cluster_2956	cas2	CRISPR-associated endoribonuclease Cas2, subtype I-E/ECOLI	105	88.2353
Cluster_2957	cas1	CRISPR-associated endonuclease Cas1	105	88.2353
Cluster_2958	cas6e	CRISPR-associated protein Cas6/Cse3/CasE, subtype I-E/ECOLI	105	88.2353
Cluster_2961	casB	CRISPR type I-E/ECOLI-associated protein CasB/Cse2	105	88.2353
Cluster_20866	cas7	CRISPR-associated protein Cas7/Cse4/CasC, subtype I-E/ECOLI	105	88.2353
Cluster_20927		CT1975-like family protein	105	88.2353
Cluster_18695	casA	CRISPR type I-E/ECOLI-associated protein CasA/Cse1	105	88.2353
Cluster_2960	cas7	CRISPR-associated protein Cas7/Cse4/CasC, subtype I-E/ECOLI	105	88.2353
Cluster_4015	ygcB	CRISPR-associated endonuclease/helicase Cas3	105	88.2353
Cluster_17252	casA	CRISPR type I-E/ECOLI-associated protein CasA/Cse1	105	88.2353
Cluster_22355		CRISPR-associated Cse1 family protein	105	88.2353
Cluster_2959	cas5e	CRISPR-associated protein Cas5/CasD, subtype I-E/ECOLI	105	88.2353
Cluster_2962	casA	CRISPR type I-E/ECOLI-associated protein CasA/Cse1	105	88.2353
Cluster_7310	cas5e	CRISPR-associated protein Cas5/CasD, subtype I-E/ECOLI	105	88.2353
Cluster_18620		replication domain protein	105	88.2353
Cluster_3947		putative phage encoded cell division inhibitor protein	105	88.2353
Cluster_7557		phage replication protein O, N-terminal domain	105	88.2353
Cluster_3930		periplasmic binding and sugar binding domain of LacI family protein	105	88.2353
Cluster_3931		phosphoenolpyruvate-dependent sugar phosphotransferase system, EIIA 2 family protein	105	88.2353
Cluster_3932		PTS system, Lactose/Cellobiose specific IIB subunit	105	88.2353
Cluster_3933		PTS system sugar-specific permease component family protein	105	88.2353
Cluster_7748		phage integrase family protein	105	88.2353
Cluster_11274		PTS system sugar-specific permease component family protein	105	88.2353
Cluster_11275		PTS system sugar-specific permease component family protein	105	88.2353
Cluster_6357		conserved hypothetical protein	105	88.2353
Cluster_4124		putative alcohol dehydrogenase	105	88.2353
Cluster_4125		putative transcriptional regulator domain protein	105	88.2353
Cluster_18393		phage replication protein O, N-terminal domain	105	88.2353
Cluster_4069	symE	toxic protein SymE	105	88.2353
Cluster_4118		outer membrane autotransporter barrel domain protein	105	88.2353
Cluster_3944		conserved hypothetical protein	105	88.2353
Cluster_3928		conserved hypothetical protein	105	88.2353
Cluster_3929		reverse transcriptase family protein	105	88.2353
Cluster_3927		conserved hypothetical protein	105	88.2353
Cluster_14643		pilus biogenesis initiator, CblD family domain protein	105	88.2353
Cluster_15386		cysteine protease, YopT-type domain protein	105	88.2353
Cluster_17022		conserved hypothetical protein	105	88.2353
Cluster_4215		helix-turn-helix family protein	105	88.2353
Cluster_15		conserved hypothetical protein	105	88.2353
Cluster_750		fimbrial family protein	105	88.2353
Cluster_751		conserved hypothetical protein	105	88.2353
Cluster_752		fimbrial family protein	105	88.2353
Cluster_9955		conserved hypothetical protein	105	88.2353
Cluster_9785		fimbrial family protein	105	88.2353
Cluster_18989		putative fimbrial protein	105	88.2353
Cluster_18990		type VII secretion system (T7SS), usher family protein	105	88.2353
Cluster_22340		conserved hypothetical protein	105	88.2353
Cluster_753		gram-negative pili assembly chaperone, C-terminal domain protein	105	88.2353
Cluster_754		fimbrial family protein	105	88.2353
Cluster_3976		conserved hypothetical protein	105	88.2353
Cluster_3974		conserved hypothetical protein	105	88.2353
Cluster_3975		conserved hypothetical protein	105	88.2353
Cluster_1117		haemagglutinin family protein	105	88.2353
Cluster_9784	htrE	outer membrane usher protein HtrE	105	88.2353
Cluster_17808		haemagglutinin family protein	105	88.2353
Cluster_619		polyketide cyclase / dehydrase and lipid transport family protein	105	88.2353
Cluster_620		short chain dehydrogenase family protein	105	88.2353
Cluster_621		aldo/keto reductase family protein	105	88.2353
Cluster_622		bacterial regulatory helix-turn-helix, LysR family protein	105	88.2353
Cluster_3970		phage antitermination Q family protein	105	88.2353
Cluster_3971		conserved hypothetical protein	105	88.2353
Cluster_3972		conserved hypothetical protein	105	88.2353
Cluster_12016		conserved hypothetical protein	105	88.2353
Cluster_15437		putative membrane protein	105	88.2353
Cluster_18508	ygcB	CRISPR-associated endonuclease/helicase Cas3	105	88.2353
Cluster_2559		phage integrase family protein	105	88.2353
Cluster_157		conserved hypothetical protein	105	88.2353
Cluster_3678		conserved hypothetical protein	105	88.2353
Cluster_3679	trxA	thioredoxin	105	88.2353
Cluster_3680		sodium/hydrogen exchanger family protein	105	88.2353
Cluster_3681		phosphate-starvation-inducible E family protein	105	88.2353
Cluster_3683		trypsin-like peptidase domain protein	105	88.2353
Cluster_3670		hsp20/alpha crystallin family protein	105	88.2353
Cluster_3671		AAA domain family protein	105	88.2353
Cluster_3969		hypothetical protein	105	88.2353
Cluster_6223		DNA binding, excisionase family domain protein	105	88.2353
Cluster_8938		conserved hypothetical protein	105	88.2353
Cluster_9025		peptidase M48 family protein	105	88.2353
Cluster_13572		transposase DDE domain protein	105	88.2353
Cluster_21420		phage integrase family protein	105	88.2353
Cluster_3621		conserved hypothetical protein	105	88.2353
Cluster_1664		conserved hypothetical protein	105	88.2353
Cluster_1665		conserved hypothetical protein	105	88.2353
Cluster_5580		bacteriophage CI repressor helix-turn-helix domain protein	105	88.2353
Cluster_17020		hypothetical protein	105	88.2353
Cluster_17023		conserved hypothetical protein	105	88.2353
Cluster_2241		conserved hypothetical protein	105	88.2353
Cluster_3675		yfdX family protein	105	88.2353
Cluster_3676		yfdX family protein	105	88.2353
Cluster_3677		conserved hypothetical protein	105	88.2353
Cluster_3682		peptidase M48 family protein	105	88.2353
Cluster_3668		conserved hypothetical protein	105	88.2353
Cluster_3669		putative phosphatidylserine/phosphatidylglycerophosphate/ cardiolipin synthase	105	88.2353
Cluster_3673	hflB	ATP-dependent metallopeptidase HflB family protein	105	88.2353
Cluster_3674		hsp20/alpha crystallin family protein	105	88.2353
Cluster_3945		peptidase S24-like family protein	105	88.2353
Cluster_4085		conserved hypothetical protein	105	88.2353
Cluster_4157		putative DNA transfer protein gp20	105	88.2353
Cluster_9024		conserved hypothetical protein	105	88.2353
Cluster_9022		ATPase associated with various cellular activities family protein	105	88.2353
Cluster_9023		peptidase M41 family protein	105	88.2353
Cluster_11650		chaperone of endosialidase family protein	105	88.2353
Cluster_16828		ftsH Extracellular family protein	105	88.2353
Cluster_22414		conserved hypothetical protein	105	88.2353
Cluster_158		prophage CP4-57 regulatory family protein	105	88.2353
Cluster_159		conserved hypothetical protein	105	88.2353
Cluster_160	intA	prophage CP4-57 integrase	105	88.2353
Cluster_4136		transposase IS200 like family protein	105	88.2353
Cluster_4175		prokaryotic E2 B family protein	105	88.2353
Cluster_4176		conserved hypothetical protein	105	88.2353
Cluster_7801		conserved hypothetical protein	105	88.2353
Cluster_11823		thiF family domain protein	105	88.2353
Cluster_11824		prokaryotic E2 B family protein	105	88.2353
Cluster_2599		bacterial flagellin N-terminal helical region family protein	105	88.2353
Cluster_152		AAA domain protein	105	88.2353
Cluster_2881		type VI secretion system effector, Hcp1 family protein	105	88.2353
Cluster_2882		conserved hypothetical protein	105	88.2353
Cluster_422		conserved hypothetical protein	105	88.2353
Cluster_582	hsdM	type I restriction enzyme EcoKI M protein	105	88.2353
Cluster_618		conserved hypothetical protein	105	88.2353
Cluster_3684		transposase DDE domain protein	105	88.2353
Cluster_3685		50S ribosome-binding GTPase family protein	105	88.2353
Cluster_3686		conserved hypothetical protein	105	88.2353
Cluster_3687		bacterial regulatory, gntR family protein	105	88.2353
Cluster_3688		putative membrane protein	105	88.2353
Cluster_3689		putative cP4-57 prophage; inner membrane lipoprotein YfjS	105	88.2353
Cluster_3690		conserved hypothetical protein	105	88.2353
Cluster_3691		conserved hypothetical protein	105	88.2353
Cluster_3692		intergenic-region protein	105	88.2353
Cluster_3694		conserved hypothetical protein	105	88.2353
Cluster_3695	yafW	antitoxin YafW	105	88.2353
Cluster_3696	ykfI	toxin YkfI	105	88.2353
Cluster_3697		conserved hypothetical protein	105	88.2353
Cluster_3698		conserved hypothetical protein	105	88.2353
Cluster_3946		putative prophage domain protein	105	88.2353
Cluster_3939		conserved hypothetical protein	105	88.2353
Cluster_3940		conserved hypothetical protein	105	88.2353
Cluster_3941		hypothetical protein	105	88.2353
Cluster_3997		mcrBC 5-methylcytosine restriction system component family protein	105	88.2353
Cluster_3998		magnesium chelatase, subunit ChlI family protein	105	88.2353
Cluster_4082		conserved hypothetical protein	105	88.2353
Cluster_1277		conserved hypothetical protein	105	88.2353
Cluster_4163		UvrD/REP helicase N-terminal domain protein	105	88.2353
Cluster_4164		conserved hypothetical protein	105	88.2353
Cluster_1676		conserved hypothetical protein	105	88.2353
Cluster_1677		conserved hypothetical protein	105	88.2353
Cluster_4382		MT-A70 family protein	105	88.2353
Cluster_5641		conserved hypothetical protein	105	88.2353
Cluster_6319		replication P family protein	105	88.2353
Cluster_7797		DEAD/DEAH box helicase family protein	105	88.2353
Cluster_9290		description family protein	105	88.2353
Cluster_9291		putative DNA/RNA helicase	105	88.2353
Cluster_13006		type I restriction modification DNA specificity domain protein	105	88.2353
Cluster_13008		conserved hypothetical protein	105	88.2353
Cluster_13961		description family protein	105	88.2353
Cluster_13962		putative DNA/RNA helicase	105	88.2353
Cluster_15385		cysteine protease, YopT-type domain protein	105	88.2353
Cluster_16224		conserved hypothetical protein	105	88.2353
Cluster_16225		conserved hypothetical protein	105	88.2353
Cluster_16674		head binding family protein	105	88.2353
Cluster_22393		conserved hypothetical protein	105	88.2353
Cluster_22394		putative uPF0380 protein yafZ	105	88.2353
Cluster_4961		conserved hypothetical protein	104	87.395
Cluster_17079		helix-turn-helix domain protein	104	87.395
Cluster_3943		conserved hypothetical protein	104	87.395
Cluster_3955		conserved hypothetical protein	104	87.395
Cluster_12535		hypothetical protein	104	87.395
Cluster_3978		conserved hypothetical protein	104	87.395
Cluster_19865		bacterial regulatory, tetR family protein	104	87.395
Cluster_3712		sopA-like central domain protein	104	87.395
Cluster_4156		putative cysteine protease domain, YopT-type	104	87.395
Cluster_9214		sopA-like central domain protein	104	87.395
Cluster_4214	dicC	division inhibitor repressor DicB domain protein	104	87.395
Cluster_3870		conserved hypothetical protein	104	87.395
Cluster_3871		conserved hypothetical protein	104	87.395
Cluster_3872		conserved hypothetical protein	104	87.395
Cluster_3873		conserved hypothetical protein	104	87.395
Cluster_3874		conserved hypothetical protein	104	87.395
Cluster_3875		DEAD/DEAH box helicase family protein	104	87.395
Cluster_3876		N-6 DNA Methylase family protein	104	87.395
Cluster_3877		type I restriction modification DNA specificity domain protein	104	87.395
Cluster_3878		AAA domain protein	104	87.395
Cluster_3880		serine hydrolase family protein	104	87.395
Cluster_3867		integrating conjugative element, PFL_4695 family domain protein	104	87.395
Cluster_3868		transglycosylase SLT domain protein	104	87.395
Cluster_3869		conserved hypothetical protein	104	87.395
Cluster_4174		conserved hypothetical protein	104	87.395
Cluster_18825		serine hydrolase family protein	104	87.395
Cluster_18826		putative type IV pilus protein	104	87.395
Cluster_3861		conserved hypothetical protein	104	87.395
Cluster_3862		conserved hypothetical protein	104	87.395
Cluster_3863		conserved hypothetical protein	104	87.395
Cluster_3864		conserved hypothetical protein	104	87.395
Cluster_3865		type IV secretion-system coupling DNA-binding -containing domain protein	104	87.395
Cluster_3866	traD	conjugative coupling factor TraD, PFGI-1 class	104	87.395
Cluster_3956		excisionase-like family protein	104	87.395
Cluster_3957		bacteriophage lambda integrase, N-terminal domain protein	104	87.395
Cluster_3942		replication P family protein	104	87.395
Cluster_4068		type I restriction modification DNA specificity domain protein	104	87.395
[truncated: 1,742 more rows]

## Sheet: CFAI B1 vs. CFAI A
Table S2F. Gene clusters in CFA/I ETEC of phylogroup B1 that were absent from CFA/I ETEC of phylogroup Aa
[truncated: 1,145 more rows]

[truncated: 8 more sheets: CS6 A vs. CS6 B1, CS6 B1 vs. CS6 A, CFAI L3 vs. CFAI, CFAI L6 vs. CFAI, CFAI L15 vs. CFAI, CS6 L4 vs. CS6, CS6 L5 vs. CS6, CS6 L8 vs. CS6]
