# Supplementary material for: Genome and Functional Characterization of Colonization Factor Antigen I- and CS6-Encoding Heat-Stable Enterotoxin-Only Enterotoxigenic Escherichia coli Reveals Lineage and Geographic Variation
Source: mSystems. 2019 Jan 15;4(1):e00329-18. doi: 10.1128/mSystems.00329-18 (PMC6446980; doi:10.1128/mSystems.00329-18)
Supplement: TABLE S3 [file mSystems.00329-18-st003.xlsx]

## Sheet: Table S3
Table S3. Characteristics of the ST-only ETEC genomes selected for complete genome sequencing
Isolate Characteristics										Functional Assays								Genome Assembly Information
Isolate	ETEC Toxina	Colonization Factorsa	In Silico Serotype	In Silico MLST (CC)b	Phylogenomic Lineage (Phylogroup)c	Stool Graded	Isolation Datee	Location		Western (CFA/I)f	Western (CS6)f	HA Titerg	T84 cGMP productionh		No. of Contigs	Genome Size (Mb)	Overall GC %	Contig Description	Sequence Length (bp)	Contig GC %	Completion Level	Plasmid Inc-typesi	Virulence Genesl	Antibiotic Resistance Genes	GenBank Accession No.
203740	STh	CS6	O25:H16	1312	L4 (A)	3	2010-03-30	Mali		ND	+	ND	-		3	5.04	50.72	chromosome	4922099	50.81	circular	NA	T2SS	ND	CP025913
																		p203740_80	80861	46.27	circular	IncFIC(FII)	STh, CS6, astA (EAST1), sepA-like	none	CP025914
																		p203740_35	35753	48.61	circular	IncN-like	none	none	CP025915
103605	STh	CS6, CS5	O115:H5	443 (205)	L5 (B1)	4	2010-08-26	Gambia		ND	+	ND	-		3	5.34	50.71	chromosome	5118381	50.77	not circular	NA	T2SS	ND	CP025920
																		p103605_146	146395	47.8	circular	IncFII(AY458016)	STh, CS5, CS6, eatA	none	CP025921
																		p103605_83	83017	51.91	circular	IncFII(pCoo)	none	none	CP025922
120899	STh	CS6, CS5	O115:H5	443 (205)	L5 (B1)	4	2012-07-09	Gambia		ND	+	ND	-		4	5.38	50.7	chromosome	5115137	50.76	not circular	NA	T2SS	ND	CP025916
																		p120899_146	146395	47.8	circular	IncFII(AY458016)	STh, CS5, CS6, eatA	none	CP025917
																		p120899_76	76877	52.47	circular	IncFII(pCoo)	none	none	CP025918
																		p120899_50	50268	49.5	circular	IncFII(pCoo)	none	none	CP025919
204446	LT-I, STh	CS6, CS5	O115:H5	443 (205)	L5 (B1)	2	2010-11-03	Mali		ND	+	ND	-		3	5.34	50.72	chromosome	5096741	50.78	not circular	NA	T2SS	ND	CP025910
																		p204446_146	146395	47.8	circular	IncFII(AY458016)	STh, CS5, CS6, eatA	none	CP025911
																		p204446_92	92548	51.8	circular	IncFII(pCoo)	LT-I	none	CP025912
204576	STh	CS6, CS5	O115:H5	443 (205)	L5 (B1)	3	2010-11-24	Mali		ND	+	ND	-		4	5.37	50.71	chromosome	5119008	50.76	not circular	NA	T2SS	ND	CP025906
																		p204576_146	146395	47.8	circular	IncFII(AY458016)	STh, CS5, CS6, eatA	none	CP025908
																		p204576_83	83017	51.91	circular	IncFII(pCoo)	none	none	CP025909
																		phage	31521	52.38	not circular	NA	none	none	CP025907
504237	STh	CS6, CS5	O115:H5	443 (205)	L5 (B1)	3	2010-03-22	India		ND	+	ND	-		3	5.2	50.62	chromosome	5022230	50.77	circular	NA	T2SS	ND	CP025862
																		p504237_142	142377	47.59	circular	IncFII(AY458016)	STh, CS6, CS5, eatA	none	CP025863
																		p504237_36	36127	41.11	circular	IncX1	none	none	CP025864
602354	STh	CS6, CS5	O115:H5	443 (205)	L5 (B1)	2	2009-04-08	Bangladesh		ND	+	ND	-		2	5.2	50.69	chromosome	5058551	50.78	not circular	NA	T2SS	ND	CP025847
																		p602354_148	148526	47.73	circular	IncFII(AY458016)	STh, CS6, CS5, eatA	none	CP025848
500465	STh	CS6, CS21	O148:H28	94 (448)	L8 (B1)	4	2008-06-19	India		ND	ND	ND	ND		7	5.34	50.59	chromosome	4947085	50.71	circular	NA	none	ND	CP025896
																		p500465_152	152530	46.98	circular	IncFIB(AP001918)	CS21	none	CP025897
																		p500465_79	79888	51.74	circular	IncFII(pCoo)	none	qnrS1, blaTEM-1	CP025898
																		p500465_77	77646	45.83	circular	IncFIC(FII)	STh, CS6, astA (EAST1), sepA-like	none	CP025899
																		phage1	39179	52.65	not circular	NA	none	none	CP025900
																		phage2	33041	52.44	not circular	NA	none	none	CP025901
																		phage3	13549	55.02	not circular	NA	none	none	CP025902
503025	STh	CS6, CS21	O148:H28	94 (448)	L8 (B1)	3	2009-03-15	India		ND	+	ND	+		4	5.16	50.55	chromosome	4911268	50.74	not circular	NA	none	ND	CP025892
																		p503025_105	105440	46.9	not circular	IncFIC(FII)	STh, CS6, astA (EAST1), sepA-like	none	CP025893
																		p503025_100	100473	47.26	circular	phage-like plasmid	none	none	CP025894
																		p503025_52	52054	46.43	circular	IncFIB(AP001918)	CS21	none	CP025895
503440	STh	CS6, CS21	O148:H28	94 (448)	L8 (B1)	4	2009-06-07	India		ND	+	ND	+		5	5.28	50.54	chromosome	4984787	50.72	circular	NA	none	ND	CP025881
																		p503440_100	100473	47.26	circular	phage-like plasmid	none	none	CP025883
																		p503440_78	78134	45.89	circular	IncFIC(FII)	STh, CS6, astA (EAST1), sepA-like	none	CP025884
																		p503440_68	68971	50.54	circular	IncFII-like	none	none	CP025885
																		p503440_52	52051	46.43	circular	IncFIB(AP001918)	CS21	none	CP025882
503829	STh	CS6, CS21	O148:H28	94 (448)	L8 (B1)	4	2009-10-02	India		ND	+	ND	+		4	5.15	50.52	chromosome	4920463	50.7	circular	NA	none	ND	CP025869
																		p503829_100	100470	47.26	circular	phage-like plasmid	none	none	CP025870
																		p503829_77	77635	45.82	circular	IncFIC(FII)	STh, CS6, astA (EAST1), sepA-like	none	CP025872
																		p503829_52	52054	46.43	circular	IncFIB(AP001918)	CS21	none	CP025871
504211	STh	CS6, CS21	O148:H28	94 (448)	L8 (B1)	4	2010-02-22	India		ND	+	ND	+		4	5.17	50.54	chromosome	4950457	50.72	not circular	NA	none	ND	CP025865
																		p504211_100	100473	47.26	circular	phage-like plasmid	none	none	CP025868
																		p504211_78	78116	45.88	circular	IncFIC(FII)	STh, CS6, astA (EAST1), sepA-like	none	CP025866
																		p504211_50	50529	46.54	circular	IncFIB(AP001918)	CS21	none	CP025867
503046	STh	CS6, CS4, CS21	O25:H42	1201	None (A)	3	2009-03-04	India		ND	+	ND	-		6	5.33	50.68	chromosome	4998347	50.89	not circular	NA	T2SS	ND	CP025886
																		p503046_111	111957	46.54	circular	phage-like plasmid	none	none	CP025888
																		p503046_85	85002	47.66	circular	IncB/O/K/Z-like	STh, CS4, CS21	none	CP025889
																		p503046_80	80572	45.89	circular	IncFII(29)	CS6, astA (EAST1), eatA	none	CP025890
																		p503046_32	32472	53.4	circular	IncFII(pHN7A8)	none	none	CP025891
																		phage	23083	50.79	not circular	NA	none	none	CP025887
503458	STh	CS6, CS4, CS21	O25:H42	1201	None (A)	4	2009-06-15	India		ND	ND	ND	ND		8	5.26	50.64	chromosome	4903147	50.93	not circular	NA	T2SS	ND	CP025873
																		p503458_84	84968	47.66	circular	IncB/O/K/Z-like	STh, CS4, CS21	none	CP025878
																		p503458_80	80573	45.89	circular	IncFII(29)	CS6, astA (EAST1), eatA	none	CP025876
																		p503458_49	49417	44.51	circular	none	none	none	CP025877
																		p503458_46	46658	52.42	circular	IncFII(pHN7A8)	none	none	CP025880
																		p503458_37	36521	41.54	circular	IncX4	none	sat-1, dfrA25	CP025875
																		p503458_36	36127	41.11	circular	IncX1	none	none	CP025879
																		phage	31194	53.45	not circular	NA	none	none	CP025874
510016	STh	CS6, CS4, CS21	O25:H42	1201	None (A)	4	2012-01-04	India		ND	+	ND	-		5	5.11	50.72	chromosome	4885058	50.9	not circular	NA	T2SS	ND	CP025851
																		p510016_84	84977	47.66	circular	IncB/O/K/Z-like	STh, CS4, CS21	none	CP025855
																		p510016_80	80573	45.89	circular	IncFII(29)	CS6, astA (EAST1), eatA	none	CP025854
																		p510016_36	36521	41.54	circular	IncX4	none	sat-1, dfrA25	CP025853
																		p510016_29	29775	53.24	circular	IncFII(pHN7A8)	none	none	CP025852
520873	STh	CS6, CS4, CS21	O25:H42	1201	None (A)	3	2012-09-04	India		ND	+	ND	-		6	5.11	50.73	chromosome	4850224	50.91	circular	NA	T2SS	ND	CP025924
																		p520873_84	84977	47.66	circular	IncB/O/K/Z-like	STh, CS4, CS21	none	CP025926
																		p520873_80	80573	45.88	circular	IncFII(29)	CS6, astA (EAST1), eatA	none	CP025928
																		phage	37583	52	not circular	NA	none	none	CP025923
																		p520873_36	36521	41.54	circular	IncX4	none	sat-1, dfrA25	CP025925
																		p520873_29	29775	53.24	circular	IncFII(pHN7A8)	none	none	CP025927
600468	STh	CS6*	O32:H19	517	None (B1)	3	2008-04-22	Bangladesh		ND	+	ND	+		2	4.97	50.72	chromosome	4818782	50.79	not circular	NA	T2SS	ND	CP025849
																		p600468_158	158237	48.74	circular	IncFII(pCoo)	STh, eatA, etpA	none	CP025850
720632	STh	CS6*	ONT:H21	1564	None (A)	4	2012-05-07	Pakistan		ND	+	ND	+		5	5.13	50.97	chromosome	4816445	50.95	not circular	NA	T2SS	ND	CP025842
																		p720632_94	94685	51.94	circular	IncFII(29)	STh, astA (EAST1), etpA	none	CP025844
																		p720632_86	86624	48.66	circular	IncI1	none	none	CP025846
																		p720632_72	72294	52.27	circular	IncFIB(K)	none	sul2, qnrS1, blaTEM-1, aph(3'')-Ib, aph(6)-Id	CP025845
																		p720632_7	7991	51.25	circular	Col(RNAI)-like	none	none	CP025843
2407 a	STh	CS6, CS5	O115:H40	278 (278)	L17 (B1)	ND	NA	Chile		ND	+	ND	+		3	5.08	50.83	chromosome	4941120	50.89	circular	NA	T2SS	ND	CP025967
																		p2407a_135	135437	48.57	circular	IncFII(AY458016)	STh, CS6, CS5, eatA	none	CP025968
																		p2407a_9	9863	49.15	circular	none	none	none	CP025969
214-4	STp	CS6, CS21	O167:H5	398 (398)	L9 (A)	ND	1974	Mexico		ND	+	+	ND		2	5.27	50.6	chromosome	5138709	50.72	not circular	NA	T2SS	ND	CP025840
																		p214_4_132	132527	46.07	circular	IncFIB(AP001918), IncFII(AY458016)	STp, CS6	none	CP025841
504838	STh	CFA/I, CS21	O128ac:H12	173	L3 (B1)	4	2010-09-13	India		+	ND	64	+		4	5.3	50.68	chromosome	5104962	50.78	not circular	NA	T2SS, tibA, astA (EAST1)	ND	CP025856
																		p504838_108	108475	49.69	circular	IncFII(AY458016), IncFIB(AP001918)	CS21	none	CP025857
																		p504838_88	88871	46.21	circular	IncFII(AY458016)	STh, CFA/I, eatA	none	CP025858
504239	STh	CFA/I, CS21	O128ac:H45	2332	L6 (A)	3	2010-03-22	India		+	ND	>128	+		3	5.23	50.71	chromosome	4979815	50.83	circular	NA	T2SS	ND	CP025859
																		p504239_155	155850	48.92	not circular	IncFIB(AP001918), IncFII(pHN7A8)	CS21	none	CP025861
																		p504239_101	101617	47.64	circular	IncFII(AY458016)	STh, CFA/I, eatA	none	CP025860
300709	STh	CFA/I, CS21	O128ac:H12	10 (10)	L15 (A)	2	2008-08-03	Mozambique		+	ND	16	+		3	5.03	50.55	chromosome	4876488	50.67	circular	NA	T2SS	ND	CP025903
																		p300709_97	97878	47.06	circular	IncFII(AY458016)	STh, CFA/I, eatA, etpA	none	CP025904
																		p300709_60	60343	46.55	circular	IncFIB(AP001918)	CS21	none	CP025905
10754 a-1	STh	CFA/I, CS21	O49:H12	10 (10)	L15 (A)	ND	NA	Chile		+	ND	64	+		3	5.03	50.6	chromosome	4897493	50.72	not circular	NA	T2SS, tia, tibA	ND	CP025976
																		p10754a1_92	92477	46.77	circular	IncFII(AY458016)	STh, CFA/I, eatA, etpA	none	CP025977
																		p10754a1_46	46623	45.9	circular	IncFIB(AP001918)	CS21	none	CP025978
10802 a	STh	CFA/I, CS21	O49:H12	10 (10)	L15 (A)	ND	NA	Chile		+	ND	32	+		3	5.01	50.6	chromosome	4872344	50.71	circular	NA	T2SS, tia, tibA	ND	CP025973
																		p10802a_92	92479	46.77	circular	IncFII(AY458016)	STh, CFA/I, eatA, etpA	none	CP025974
																		p10802a_46	46623	45.9	circular	IncFIB(AP001918)	CS21	none	CP025975
11573 a-1	STh	CFA/I, CS21	O49:H12	10 (10)	L15 (A)	ND	NA	Chile		+	ND	64	+		3	5.04	50.6	chromosome	4902738	50.72	not circular	NA	T2SS, tia, tibA	ND	CP025970
																		p11573a1_92	92481	46.77	circular	IncFII(AY458016)	STh, CFA/I, eatA, etpA	none	CP025971
																		p11573a1_46	46623	45.9	circular	IncFIB(AP001918)	CS21	none	CP025972
aThe heat-stable enterotoxin (ST) and the heat-labile enterotoxin (LT) and colonization factors were detected in each of the genomes. An asterisk indicates that the CF genes were identified by PCR analysis, but were missing from the genome assembly.
bSTs were determined for each genome by in silico analysis. The number indicated in parentheses is the clonal complex.
cThe ETEC lineages were designated based on the phylogenomic analysis, and the E. coli phylogroups are indicated in parentheses.
dThe stool grades were determined on a scale of 1 to 5 where 1= formed, 2= soft, 3= thick liquid, 4= opaque watery, and 5= rice water (clear watery). ND indicates that a stool grade was not determined; however, the ETEC strains from Chile were all from diarrheal stools.
eNA indicates an isolation date was not available.
fA plus sign (+) indicates that the CS6 protein or CFA/I was detected. ND indicates not determined.
gThe HA titre is the reciprocal of the dilution that produces one HA unit, which is is the minimum amount of cells that will cause complete agglutination of the red blood cells
hA plus sign (+) indicates that cGMP was detected above the threshold generated by 5 ng of purified STh protein.
iMarkers were detected that correspond to different incompatibility types (inc-types). NA indicates not applicable.
