# Supplementary material for: Genome and Functional Characterization of Colonization Factor Antigen I- and CS6-Encoding Heat-Stable Enterotoxin-Only Enterotoxigenic Escherichia coli Reveals Lineage and Geographic Variation
Source: mSystems. 2019 Jan 15;4(1):e00329-18. doi: 10.1128/mSystems.00329-18 (PMC6446980; doi:10.1128/mSystems.00329-18)
Supplement: TABLE S4 [file mSystems.00329-18-st004.xlsx]

## Sheet: Table S4
Table S4. Antimicrobial susceptibilities of the CS6 and CFA/I ST-only ETEC isolates
								Zone of Inhibition (mm) and Susceptibilitya
Isolate	ETEC Toxinsa	Colonization Factorsb	In Silico MLST (CC)d	Phylogroupe	ETEC Lineagee	Antibiotic Resistance Genesc		AZM-15			SAM-20			CZ-30			CRO-30			CIP-5			LVX-5			TE-30			SXT-25
100007	STh	CFA/I, CS21	2332	A	L6	dfrA7, blaTEM-1, sul1, aph(6)-Id, aph(3'')-Ib, sul2, tet(G)		24	S		15	S		20	S		35	S		37	S		36	S		0	R		0	R
100386	STh	CFA/I, CS21	2332	A	L6	blaTEM-1, dfrA8, aph(6)-Id, aph(3'')-Ib, sul2, tet(G)		23	S		15	S		21	S		34	S		35	S		34	S		9	R		0	R
100485	STh	CFA/I, CS21	2332	A	L6	blaTEM-1, dfrA8, aph(6)-Id, aph(3'')-Ib, sul2, tet(G)		23	S		14	I		20	S		33	S		35	S		33	S		0	R		0	R
100516	STh	CFA/I*	10 (10)	A	L6	dfrA14, aph(6)-Id, sul2, aph(3'')-Ib, blaTEM-1, tet(G)		23	S		13	I		19	S		30	S		33	S		32	S		0	R		0	R
100517	STh	CFA/I, CS21	2332	A	L6	blaTEM-1, dfrA8, aph(6)-Id, aph(3'')-Ib, sul2, tet(G)		23	S		14	I		19	S		31	S		33	S		32	S		0	R		0	R
100532	STh	CFA/I, CS21	2332	A	L6	blaTEM-1, dfrA8, aph(6)-Id, aph(3'')-Ib, sul2, tet(G)		23	S		16	S		20	S		32	S		33	S		31	S		0	R		0	R
100575	STh	CFA/I, CS21	2332	A	L6	blaTEM-1, dfrA8, aph(6)-Id, aph(3'')-Ib, sul2, tet(G)		23	S		14	I		20	S		32	S		35	S		34	S		0	R		0	R
100639	STh	CFA/I, CS21	2332	A	L6	blaTEM-1, dfrA8, aph(6)-Id, aph(3'')-Ib, sul2, tet(G)		24	S		13	I		20	S		32	S		33	S		31	S		0	R		0	R
102625	STh	CFA/I, CS21	2332	A	L6	blaTEM-1, sul1, dfrA7, tet(G)		22	S		12	I		20	S		32	S		35	S		34	S		0	R		0	R
102658	STh	CFA/I, CS21	ND	A	L6	dfrA8, blaTEM-1, sul2, aph(6)-Id, tet(G)		22	S		14	I		20	S		32	S		33	S		32	S		0	R		0	R
102660	STh	CFA/I, CS21	2332	A	L6	blaTEM-1, dfrA8, aph(6)-Id, aph(3'')-Ib, sul2, tet(G)		22	S		13	I		20	S		31	S		33	S		31	S		0	R		0	R
102689	STh	CFA/I, CS21	2332	A	L6	blaTEM-1, dfrA8, aph(6)-Id, aph(3'')-Ib, sul2, tet(G)		22	S		13	I		20	S		32	S		33	S		32	S		0	R		0	R
102704	STh	CFA/I, CS21	2332	A	L6	blaTEM-1, dfrA8, aph(6)-Id, aph(3'')-Ib, sul2, tet(G)		22	S		15	S		21	S		34	S		34	S		32	S		0	R		0	R
102706	STh	CFA/I	2332	A	L6	blaTEM-1, sul1, dfrA7, aph(6)-Id, aph(3'')-Ib, sul2, tet(G)		21	S		13	I		20	S		32	S		32	S		30	S		0	R		0	R
102745	STh	CFA/I, CS14, CS21	2332	A	L6	sul1, blaTEM-1, dfrA8, dfrA7, sul2, aph(3'')-Ib, dfrA14, aph(6)-Id, tet(G)		22	S		13	I		19	S		32	S		33	S		31	S		0	R		0	R
103393	STh	CFA/I, CS21	2332	A	L6	blaTEM-1, sul1, aph(6)-Id, aph(3'')-Ib, sul2, dfrA7, tet(G)		21	S		13	I		18	S		31	S		33	S		32	S		0	R		0	R
103556	STh	CFA/I, CS21	2332	A	L6	blaTEM-1, dfrA8, aph(6)-Id, aph(3'')-Ib, sul2, tet(G)		20	S		14	I		19	S		30	S		34	S		32	S		0	R		0	R
120313	STh	CFA/I, CS21	2332	A	L6	dfrA7, blaTEM-206, sul1, sul2, aph(3'')-Ib, dfrA14, aph(6)-Id, tet(G)		22	S		13	I		18	S		31	S		35	S		35	S		0	R		0	R
200154	STh	CFA/I, CS21	2332	A	L6	blaTEM-1, dfrA8, aph(6)-Id, aph(3'')-Ib, sul2, tet(G)		22	S		13	I		19	S		33	S		35	S		34	S		0	R		0	R
200332	STh	CFA/I, CS21	2332	A	L6	blaTEM-1, sul1, dfrA7, sul2, aph(3'')-Ib, aph(6)-Id, tet(G)		22	S		14	I		18	S		32	S		35	S		34	S		0	R		0	R
200393	STh	CFA/I, CS21	2332	A	L6	blaTEM-1, dfrA8, aph(6)-Id, aph(3'')-Ib, sul2, tet(G)		23	S		13	I		20	S		32	S		34	S		32	S		0	R		0	R
200431	STh	CFA/I, CS21	2332	A	L6	blaTEM-1, dfrA8, aph(6)-Id, aph(3'')-Ib, sul2, tet(G)		23	S		13	I		19	S		31	S		33	S		31	S		0	R		0	R
200562	STh	CFA/I, CS21	2332	A	L6	blaTEM-1, dfrA8, dfrA14, aph(3'')-Ib, sul2, aph(6)-Id, tet(G)		22	S		13	I		19	S		32	S		33	S		32	S		0	R		0	R
200856	STh	CFA/I, CS21	2332	A	L6	blaTEM-1, sul1, dfrA7, aph(6)-Id, aph(3'')-Ib, sul2, tet(G)		21	S		15	S		17	I		33	S		32	S		32	S		0	R		0	R
201439	STh	CFA/I, CS21	2332	A	L6	blaTEM-1, dfrA8, aph(6)-Id, aph(3'')-Ib, sul2, tet(G)		23	S		13	I		19	S		31	S		32	S		32	S		0	R		0	R
203388	STh	CFA/I, CS21	2332	A	L6	blaTEM-1, sul1, dfrA7, aph(6)-Id, aph(3'')-Ib, sul2, tet(G)		22	S		13	I		18	S		30	S		33	S		32	S		0	R		0	R
203520	STh	CFA/I*, CS14	58 (155)	B1	L19	dfrA15, aadA, sul1, aph(6)-Id, aph(3'')-Ib, sul2, blaTEM-1, tet(G), tet(D), tet(A)		18	S		13	I		18	S		30	S		31	S		30	S		0	R		0	R
203854	STh	CFA/I, CS21	2332	A	L6	blaTEM-1, dfrA8, aph(6)-Id, aph(3'')-Ib, sul2, tet(G)		22	S		12	I		17	I		31	S		31	S		29	S		0	R		0	R
203891	STh	CFA/I, CS21	2332	A	L6	blaTEM-1, dfrA8, aph(6)-Id, aph(3'')-Ib, sul2, tet(G)		21	S		13	I		19	S		31	S		35	S		32	S		0	R		0	R
204033	STh	CFA/I, CS21	2332	A	L6	dfrA7, sul1, sul2, aph(3'')-Ib, aph(6)-Id, tet(G)		20	S		22	S		22	S		30	S		32	S		30	S		0	R		0	R
204041	STh	CFA/I	2332	A	L6	blaTEM-1, sul1, dfrA7, aph(6)-Id, aph(3'')-Ib, sul2, tet(G)		22	S		13	I		19	S		32	S		35	S		33	S		0	R		0	R
204362	STh	CFA/I, CS21	2332	A	L6	blaTEM-1, dfrA8, aph(6)-Id, aph(3'')-Ib, sul2, tet(G)		21	S		13	I		20	S		31	S		34	S		33	S		0	R		0	R
204438	STh	CFA/I, CS21	2332	A	L6	aph(6)-Id, aph(3'')-Ib, sul2, dfrA7, sul1, tet(G)		20	S		22	S		22	S		32	S		34	S		33	S		0	R		0	R
204553	STh	CFA/I, CS21	2332	A	L6	blaTEM-1, dfrA8, aph(6)-Id, aph(3'')-Ib, sul2, tet(G)		20	S		13	I		19	S		32	S		35	S		33	S		0	R		0	R
210088	STh	CFA/I, CS21	2332	A	L6	sul1, dfrA7, sul2, aph(3'')-Ib, aph(6)-Id, tet(G)		21	S		21	S		22	S		34	S		37	S		35	S		0	R		0	R
220027	STh	CFA/I, CS21	2332	A	L6	blaTEM-1, dfrA8, aph(6)-Id, aph(3'')-Ib, sul2, tet(G)		24	S		14	I		19	S		33	S		35	S		35	S		0	R		20	S
300042	STh	CFA/I, CS21	2332	A	L6	aph(6)-Id, aph(3'')-Ib, sul2, blaTEM-1, sul1, dfrA7, tet(G)		22	S		14	I		19	S		31	S		34	S		33	S		0	R		0	R
300202	STh	CFA/I, CS21	10 (10)	A	L15	sul2, aph(3'')-Ib, aph(6)-Id, dfrA8, blaTEM-1		21	S		14	I		20	S		30	S		32	S		30	S		25	S		0	R
300252	STh	CFA/I, CS21	10 (10)	A	L15	aph(6)-Id, aph(3'')-Ib, sul2, dfrA8, blaTEM-1, tet(G)		20	S		10	R		16	I		30	S		32	S		30	S		0	R		0	R
300709	STh	CFA/I, CS21	10 (10)	A	L15	none		21	S		20	S		24	S		32	S		32	S		30	S		24	S		27	S
302005	STh	CFA/I, CS21	2332	A	L6	blaTEM-1, sul1, dfrA7, aph(6)-Id, aph(3'')-Ib, sul2, tet(G)		22	S		13	I		17	I		32	S		34	S		32	S		0	R		0	R
302824	STh	CFA/I, CS21	2332	A	L6	dfrA7, sul1, blaTEM-1, aph(6)-Id, aph(3'')-Ib, sul2, tet(G)		20	S		12	I		17	I		32	S		33	S		32	S		0	R		0	R
310140	STh	CFA/I, CS21	38 (38)	D	None	aph(6)-Id, aph(3'')-Ib, sul2, catI, aadA, sat-1, dfrA25, blaTEM-1, tet(A)		24	S		16	S		22	S		33	S		35	S		34	S		21	S		0	R
310142	STh	CFA/I, CS21-like	173	B1	L3	dfrA8, blaTEM-1, aph(6)-Id, aph(3'')-Ib, sul2		21	S		15	S		20	S		32	S		35	S		32	S		22	S		0	R
310190	ST*	CFA/I*	101 (101)	B1	None	sul1, dfrA7, aph(6)-Id, aph(3'')-Ib, sul2, blaTEM-1, tet(G)		21	S		13	I		19	S		32	S		35	S		33	S		23	S		0	R
310202	STh	CFA/I, CS21-like	173	B1	L3	dfrA8, blaTEM-1, aph(6)-Id, aph(3'')-Ib, sul2		21	S		15	S		20	S		32	S		35	S		33	S		25	S		0	R
320116	STh	CFA/I, CS21	10 (10)	A	L15	sul2, aph(3'')-Ib, aph(6)-Id, dfrA8, blaTEM-1, tet(G)		20	S		10	R		16	I		30	S		33	S		24	S		0	R		0	R
320160	STh	CFA/I, CS21	2332	A	L6	blaTEM-1, sul1, dfrA7, tet(G)		20	S		12	I		19	S		32	S		35	S		32	S		0	R		0	R
320272	STh	CFA/I, CS21	2332	A	L6	aph(6)-Id, sul2, aph(3'')-Ib, dfrA14, blaTEM-1		24	S		14	I		20	S		35	S		37	S		35	S		20	S		0	R
320277	ST*	CFA/I*	10 (10)	A	None	sul1, dfrA7, catI, aph(6)-Id, aph(3'')-Ib, sul2, blaTEM-1, tet(G)		22	S		10	R		16	I		30	S		35	S		33	S		25	S		0	R
320308	STh	CFA/I, CS21	2332	A	L6	dfrA7, sul1, sul2, aph(3'')-Ib, aph(6)-Id		22	S		24	S		22	S		34	S		35	S		33	S		21	S		0	R
320385	ST*	CFA/I*	484 (168)	B1	None	dfrA25, aadA, sul1, tet(G)		20	S		12	I		18	S		32	S		34	S		32	S		0	R		0	R
320397	STh	CFA/I, CS21	2332	A	L6	dfrA7, sul1, sul2, aph(3'')-Ib, aph(6)-Id		21	S		22	S		22	S		32	S		35	S		33	S		20	S		0	R
320430	ST*	CFA/I*	155 (155)	B1	L19	dfrA25, sat-1		20	S		21	S		21	S		33	S		32	S		31	S		20	S		0	R
320842	STh	CFA/I	2332	A	L6	blaTEM-1, sul1, dfrA7, tet(G)		21	S		14	I		20	S		32	S		34	S		33	S		0	R		0	R
400538	STh	CFA/I, CS21	2332	A	L6	sul2, aph(3'')-Ib, dfrA14, aph(6)-Id, blaTEM-1		22	S		15	S		19	S		32	S		33	S		32	S		25	S		0	R
400572	STh	CFA/I, CS21	2332	A	L6	blaTEM-1, sul1, dfrA7, aph(6)-Id, aph(3'')-Ib, sul2, tet(G)		21	S		14	I		18	S		33	S		34	S		32	S		0	R		0	R
400578	STh	CFA/I, CS21	2332	A	L6	dfrA25, aadA, blaTEM-1, sul2, aph(6)-Id, dfrA14, aph(3'')-Ib, tet(G)		20	S		13	I		18	S		30	S		33	S		32	S		0	R		0	R
400710	STh	CFA/I, CS21	2332	A	L6	dfrA25, aadA, blaTEM-1, sul2, aph(3'')-Ib, dfrA14, aph(6)-Id, tet(G)		22	S		12	I		18	S		32	S		34	S		32	S		0	R		0	R
400818	STh	CFA/I, CS21	2332	A	L6	blaTEM-1, sul1, dfrA7, aph(6)-Id, aph(3'')-Ib, sul2, tet(G)		21	S		15	S		19	S		32	S		34	S		33	S		0	R		0	R
400893	STh	CFA/I	2332	A	L6	blaTEM-1, sul1, dfrA7, tet(G)		22	S		14	I		20	S		32	S		34	S		33	S		0	R		0	R
400903	STh	CFA/I	2332	A	L6	blaTEM-1, aph(6)-Id, dfrA14, aph(3'')-Ib, sul2		22	S		14	I		20	S		35	S		35	S		34	S		26	S		0	R
400926	STh	CFA/I, CS21	2332	A	L6	sul2, aph(3'')-Ib, aph(6)-Id, blaTEM-1, dfrA7, sul1, tet(G)		23	S		13	I		20	S		31	S		34	S		33	S		0	R		0	R
401248	STh	CFA/I, CS21	2332	A	L6	aph(6)-Id, sul2, aph(3'')-Ib, dfrA14		24	S		23	S		24	S		33	S		35	S		33	S		26	S		0	R
401629	STh	CFA/I*, CS14	940	B1	L20	blaTEM-1, dfrA7, sul2, sul1		20	S		13	R		19	S		30	S		32	S		31	S		24	S		0	R
401672	STh	CFA/I, CS21	2332	A	L6	aph(6)-Id, blaTEM-1, sul2, aph(3'')-Ib, dfrA14		22	S		13	I		18	S		32	S		33	S		32	S		25	S		0	R
401949	STh	CFA/I, CS21	2332	A	L6	aph(6)-Id, blaTEM-1, sul2, aph(3'')-Ib, dfrA14		22	S		13	I		19	S		33	S		33	S		31	S		25	S		0	R
401963	STh	CFA/I, CS21-like	173	B1	L3	blaTEM-1, aph(6)-Id, dfrA14, aph(3'')-Ib, sul2, tet(G)		20	S		14	I		20	S		30	S		33	S		31	S		0	R		0	R
401981	STh	CFA/I, CS21	2332	A	L6	aph(6)-Id, blaTEM-1, sul2, aph(3'')-Ib, dfrA14		21	S		13	I		19	S		32	S		33	S		31	S		25	S		0	R
402001	STh	CFA/I, CS21-like	173	B1	L3	blaTEM-1, sul2, aph(3'')-Ib, dfrA14, aph(6)-Id, tet(G)		20	S		14	I		19	S		32	S		33	S		32	S		0	R		0	R
402329	STh	CFA/I, CS21	2332	A	L6	aph(6)-Id, blaTEM-1, sul2, aph(3'')-Ib, dfrA14		21	S		14	I		19	S		30	S		33	S		31	S		24	S		0	R
402404	STh	CFA/I, CS21	2332	A	L6	aph(6)-Id, dfrA14, aph(3'')-Ib, sul2, blaTEM-1		22	S		13	I		19	S		30	S		31	S		30	S		0	R		0	R
402411	STh	CFA/I, CS21-like	173	B1	L3	blaTEM-1, aph(6)-Id, dfrA14, aph(3'')-Ib, sul2, tet(G)		21	S		15	S		22	S		30	S		35	S		34	S		0	R		0	R
403138	STh	CFA/I, CS21	2332	A	L6	aph(6)-Id, dfrA14, aph(3'')-Ib, sul2, blaTEM-1		22	S		14	I		20	S		32	S		33	S		31	S		25	S		0	R
403182	STh	CFA/I, CS21-like	173	B1	L3	blaTEM-1, aph(6)-Id, dfrA14, aph(3'')-Ib, sul2, tet(G)		22	S		17	S		23	S		32	S		33	S		32	S		0	R		0	R
403406	STh	CFA/I	2332	A	L6	aph(6)-Id, sul2, aph(3'')-Ib, dfrA14, blaTEM-1		22	S		14	I		20	S		34	S		35	S		33	S		25	S		0	R
403692	STh	CFA/I, CS21	2332	A	L6	aph(3'')-Ib, dfrA14, blaTEM-1, sul2		19	S		10	R		16	I		27	S		30	S		28	S		0	R		0	R
403856	STh	CFA/I, CS21	2332	A	L6	dfrA25, aadA, dfrA14, aph(3'')-Ib, blaTEM-1, sul2		20	S		12	I		17	I		31	S		33	S		32	S		26	S		0	R
410299	STh	CFA/I, CS21	2332	A	L6	dfrA7, sul1, sul2, aph(3'')-Ib, aph(6)-Id		21	S		23	S		22	S		32	S		26	S		25	S		22	S		0	R
410529	STh	CFA/I, CS21	2332	A	L6	dfrA25, sat-1, blaTEM-1, sul2, aph(3'')-Ib, aph(6)-Id		20	S		13	I		15	I		30	S		31	S		30	S		25	S		0	R
410584	ST*	CFA/I*, CS22	155 (155)	B1	L19	aph(6)-Id, dfrA14, aph(3'')-Ib, sul2, blaTEM-1		22	S		14	I		19	S		34	S		35	S		34	S		25	S		0	R
500469	STh	CFA/I, CS21	10 (10)	A	L15	blaTEM-1, aph(6)-Id, aph(3'')-Ib, sul2, dfrA8		20	S		13	I		18	S		30	S		23	S		23	S		23	S		0	R
500669	STh	CFA/I, CS21-like	10 (10)	A	L15	none		21	S		13	I		19	S		30	S		23	S		23	S		22	S		0	R
500691	STh	CFA/I, CS21	10 (10)	A	L15	blaTEM-1, aph(6)-Id, aph(3'')-Ib, sul2, dfrA8		21	S		14	I		19	S		30	S		23	S		22	S		24	S		0	R
501027	STh	CFA/I	2332	A	L6	blaTEM-1, tet(G)		22	S		14	I		19	S		32	S		28	S		27	S		0	R		0	R
503287	STh	CFA/I, CS21	2332	A	L6	dfrA7, sul1, sul2, aph(3'')-Ib, aph(6)-Id, tet(G)		21	S		21	S		22	S		32	S		25	S		24	S		0	R		0	R
503456	ST*	CFA/I*, CS21-like	173	B1	L3	dfrA25, blaTEM-1, sul2		21	S		13	I		19	S		31	S		12	R		12	R		24	S		0	R
504100	STh	CFA/I, CS21	2332	A	L6	blaTEM-1, sul1, dfrA7, tet(G)		22	S		13	I		17	I		30	S		27	S		25	S		0	R		0	R
504239	STh	CFA/I, CS21	2332	A	L6	none		23	S		21	S		22	S		31	S		26	S		25	S		24	S		27	S
504838	STh	CFA/I, CS21-like	173	B1	L3	none		19	S		19	S		23	S		30	S		25	S		24	S		26	S		25	S
504866	STh	CFA/I, CS21	2332	A	L6	blaTEM-1, sul1, dfrA7, tet(G)		21	S		15	S		18	S		32	S		33	S		30	S		0	R		0	R
510472	STh	CFA/I, CS21	2332	A	L6	blaTEM-1, sul1, dfrA7, tet(G)		21	S		15	S		18	S		34	S		27	S		25	S		0	R		0	R
520047	ST*	CFA/I*	34 (10)	A	L15	blaSHV-1, sul1, dfrA15, tet(A)		21	S		14	I		19	S		33	S		28	S		27	S		0	R		0	R
520645	STh	CFA/I, CS21	2332	A	L6	blaTEM-1, sul1, dfrA7, tet(G)		21	S		15	S		19	S		31	S		24	S		22	S		0	R		0	R
520657	STh	CFA/I, CS21	2332	A	L6	dfrA7, sul1, sul2, aph(3'')-Ib, aph(6)-Id, tet(G)		22	S		20	S		13	R		0	R		20	I		19	S		0	R		0	R
520892	STh	CFA/I*, CS21-like	4267	B1	None	none		22	S		14	I		0	R		13	R		17	I		16	I		9	R		0	R
521034	STh	CFA/I, CS21-like	173	B1	L3	aadA, dfrA25, qnrS1, blaCTX-M-15, sul2		22	S		19	S		0	R		12	R		0	R		0	R		25	S		0	R
600486	STh	CFA/I, CS21-like	173	B1	L3	aadA, dfrA25, sul1, tet(D), tet(A)		20	S		18	S		20	S		29	S		32	S		31	S		0	R		0	R
600609	STh	CFA/I, CS21	10 (10)	A	L15	blaTEM-1, aph(6)-Id, aph(3'')-Ib, sul2		21	S		14	I		19	S		29	S		23	S		22	S		24	S		20	S
600780	STh	CFA/I, CS21-like	173	B1	L3	aadA, blaTEM-1, dfrA25, sul1, aph(6)-Id, aph(3'')-Ib, sul2, tet(D), tet(A)		20	S		14	I		19	S		30	S		34	S		31	S		0	R		0	R
600880	STh	CFA/I, CS21-like	173	B1	L3	aadA, dfrA25, sul1, blaTEM-1, tet(D), tet(A)		20	S		13	I		18	S		29	S		30	S		29	S		0	R		0	R
602474	STh	CFA/I, CS21-like	173	B1	L3	blaTEM-1, aadA, sul1, mphA, mrx, tet(D), tet(A)		0	R		12	I		19	S		30	S		33	S		31	S		0	R		22	S
603626	STh	CFA/I, CS21-like	173	B1	L3	dfrA25, sul2, blaTEM-1		21	S		17	S		21	S		30	S		23	S		21	S		24	S		0	R
610926	STh	CFA/I, CS21-like	173	B1	L3	blaTEM-1, aadA, dfrA25, sul1, mrx, mphA, tet(D), tet(A)		0	R		12	I		18	S		32	S		25	S		24	S		0	R		0	R
620825	STh	CFA/I, CS21-like	173	B1	L3	blaTEM-1, blaCTX-M-15, qnrS1, mrx, mphA		0	R		15	S		0	R		13	R		0	R		0	R		27	S		26	S
620828	STh	CFA/I, CS21-like	173	B1	L3	blaTEM-1, blaCTX-M-15, qnrS1, mrx, mphA		0	R		15	S		0	R		14	I		9	R		9	R		26	S		26	S
620852	STh	CFA/I, CS21-like	173	B1	L3	blaTEM-1, blaCTX-M-15, qnrS1, mrx, mphA		0	R		13	I		0	R		12	R		0	R		0	R		26	S		28	S
620972	STh	CFA/I, CS21-like	173	B1	L3	blaTEM-1, blaCTX-M-15, qnrS1, mrx, mphA		0	R		13	I		0	R		12	R		9	R		9	R		26	S		28	S
621178	STh	CFA/I, CS21-like	173	B1	L3	blaTEM-1, aadA, dfrA25, sul1, mrx, mphA, tet(D), tet(A)		0	R		13	I		19	S		31	S		35	S		33	S		0	R		0	R
700384	STh	CFA/I, CS21-like	10 (10)	A	L15	dfrA8, blaTEM-1, sul2, aph(3'')-Ib, aph(6)-Id, blaCMY-58		22	S		12	I		0	R		13	R		25	S		24	S		25	S		0	R
700387	STh	CFA/I, CS21	2332	A	L6	blaTEM-1, sul1, dfrA7, tet(G)		23	S		13	I		20	S		34	S		28	S		27	S		0	R		0	R
700590	STh	CFA/I, CS21	2332	A	L6	blaTEM-1, sul1, dfrA7, tet(G)		23	S		14	I		20	S		34	S		27	S		27	S		0	R		0	R
702052	ST*	CFA/I*, CS21-like	10 (10)	A	L15	sul2, aph(3'')-Ib, aph(6)-Id, dfrA8, blaTEM-1		19	S		13	I		18	S		30	S		23	S		22	S		24	S		0	R
702213	STh	CFA/I, CS21	2332	A	L6	blaTEM-1, dfrA7, sul1, tet(G)		20	S		13	I		18	S		31	S		34	S		32	S		0	R		0	R
702288	STh	CFA/I, CS21	2332	A	L6	blaCTX-M-15, blaTEM-1, dfrA7, sul1, sul2, aph(3'')-Ib, aph(6)-Id, tet(G)		21	S		11	R		0	R		0	R		25	S		23	S		0	R		0	R
702375	STh	CFA/I, CS21	2332	A	L6	blaCTX-M-15, sul1, dfrA7, aph(6)-Id, aph(3'')-Ib, sul2, blaTEM-1, tet(G)		21	S		12	I		0	R		0	R		25	S		24	S		0	R		0	R
703184	STh	CFA/I, CS21	2332	A	L6	blaCTX-M-15, blaTEM-1, sul1, dfrA7, aph(6)-Id, aph(3'')-Ib, sul2, tet(G)		19	S		12	I		0	R		9	R		34	S		32	S		0	R		0	R
703359	STh	CFA/I, CS21	2332	A	L6	sul1, dfrA7, aph(6)-Id, aph(3'')-Ib, sul2, blaCTX-M-15, blaTEM-1, tet(G)		20	S		12	I		0	R		9	R		26	S		25	S		0	R		0	R
703417	STh	CFA/I, CS21-like	173	B1	L3	dfrA25, sul2, blaTEM-1, blaCTX-M-15		20	S		12	I		0	R		9	R		25	S		23	S		24	S		0	R
710296	ST*	CFA/I*, CS21	2332	A	L6	blaCTX-M-15, sul2, aph(3'')-Ib, aph(6)-Id, dfrA7, sul1, tet(G)		20	S		18	S		0	R		10	R		28	S		26	S		0	R		0	R
710451	STh	CFA/I, CS21	2332	A	L6	blaCTX-M-15, sul1, dfrA7, aph(6)-Id, aph(3'')-Ib, sul2, tet(G)		20	S		14	I		0	R		9	R		25	S		25	S		0	R		0	R
710469	ST*	CFA/I*, CS21-like	10 (10)	A	L15	qnrS1, blaCTX-M-15		21	S		19	S		0	R		13	R		15	R		16	I		25	S		24	S
710499	STh	CFA/I, CS21-like	10 (10)	A	L15	blaCTX-M-15		18	S		14	I		0	R		9	R		24	S		24	S		25	S		25	S
710663	STh	CFA/I, CS21-like	173	B1	L3	sul2, dfrA7, sul1, blaTEM-1, blaCTX-M-15		21	S		13	I		0	R		0	R		25	S		24	S		25	S		0	R
710885	ST*	CFA/I*	10 (10)	A	None	dfrA25, aadA, sul2, blaTEM-1, tet(G)		22	S		14	I		0	R		10	R		15	R		15	I		25	S		0	R
710903	STh	CFA/I, CS21-like	10 (10)	A	L15	dfrA8, blaCTX-M-15, qnrS1, blaTEM-1, sul2, aph(3'')-Ib, aph(6)-Id		21	S		12	I		0	R		10	R		16	I		15	I		25	S		0	R
720521	STh	CFA/I, CS21	2332	A	L6	blaTEM-1, sul1, dfrA7, tet(G)		23	S		15	S		19	S		34	S		27	S		27	S		0	R		0	R
721004	ST*	CFA/I*, CS21	2332	A	L6	blaCTX-M-15, dfrA7, sul1, sul2, aph(3'')-Ib, aph(6)-Id, qnrS1, tet(G)		22	S		14	I		0	R		0	R		22	S		21	S		0	R		0	R
721042	ST*	CFA/I*	10 (10)	A	L15	blaCTX-M-15, aph(6)-Id, aph(3'')-Ib, sul2		20	S		11	R		0	R		0	R		12	R		10	R		24	S		0	R
721168	STh	CFA/I, CS21	2332	A	L6	blaCTX-M-15, sul1, dfrA7, aph(6)-Id, aph(3'')-Ib, sul2, tet(G)		20	S		16	S		0	R		9	R		26	S		25	S		0	R		0	R
721249	STh	CFA/I, CS21	2332	A	L6	sul1, dfrA7, aph(6)-Id, aph(3'')-Ib, sul2, blaCTX-M-15, blaTEM-1, tet(G)		22	S		12	I		0	R		0	R		28	S		27	S		0	R		0	R
721266	ST*	CFA/I*	362	D	None	mrx, mphA, ermB, blaCTX-M-15, catI, sul1, dfrA19, blaOXA-1, aadA, ANT(2'')-Ia, catB3, tet(A)		22	S		14	I		0	R		9	R		27	S		26	S		0	R		0	R
721280	STh	CFA/I, CS21	2332	A	L6	fosA5, blaCTX-M-15, blaTEM-1, sul1, dfrA7, tet(G)		24	S		13	I		0	R		0	R		27	S		26	S		0	R		0	R
10002 a	STh	CFA/I, CS21	2332	A	L6	sul2, aph(3'')-Ib, aph(6)-Id, tet(G)		23	S		23	S		25	S		34	S		35	S		33	S		0	R		24	S
10436 b	STh	CFA/I, CS21	2332	A	L6	sul2, aph(3'')-Ib, aph(6)-Id, blaTEM-1, tet(G)		23	S		14	I		21	S		34	S		35	S		32	S		0	R		24	S
10754 a-1	STh	CFA/I, CS21-like	10 (10)	A	L15	none		22	S		22	S		25	S		34	S		34	S		32	S		27	S		25	S
10802 a	STh	CFA/I, CS21-like	10 (10)	A	L15	none		22	S		21	S		25	S		32	S		34	S		31	S		27	S		25	S
11104 a-1	STh	CFA/I, CS21	2332	A	L6	sul2, aph(3'')-Ib, aph(6)-Id, blaTEM-1, tet(G)		23	S		15	S		21	S		35	S		34	S		33	S		7	R		25	S
1120 a	LT-I, STh	CFA/I, CS21	2332	A	L6	blaTEM-1, aph(6)-Id, aph(3'')-Ib, sul2, tet(G)		22	S		14	I		21	S		33	S		35	S		32	S		0	R		24	S
11568 a	STh	CFA/I, CS21	2332	A	L6	blaTEM-1, tet(G)		22	S		13	I		23	S		35	S		36	S		34	S		7	R		30	S
11573 a-1	STh	CFA/I, CS21-like	10 (10)	A	L15	none		23	S		24	S		25	S		31	S		33	S		32	S		26	S		25	S
1266 a	STh	CFA/I, CS21	2332	A	L6	blaTEM-1, sul2, aph(3'')-Ib, aph(6)-Id, tet(G)		23	S		15	S		21	S		33	S		40	S		34	S		8	R		24	S
1415 a	STh	CFA/I, CS21	2332	A	L6	blaTEM-1, sul2, aph(3'')-Ib, aph(6)-Id, tet(G)		22	S		13	I		21	S		32	S		35	S		33	S		0	R		24	S
1596 a	STh	CFA/I, CS21	2332	A	L6	blaTEM-1, tet(G)		23	S		14	I		20	S		35	S		40	S		38	S		7	R		30	S
1679 a-1	STh	CFA/I, CS21	2332	A	L6	blaTEM-1, sul2, aph(3'')-Ib, aph(6)-Id, tet(G)		22	S		14	I		21	S		33	S		34	S		33	S		7	R		24	S
1810 b-1	LT-I, STh	CFA/I*, CS2, CS3	3854	A	L2	none		24	S		18	S		23	S		33	S		37	S		35	S		24	S		29	S
1817 c-1	STh	CFA/I, CS21	2332	A	L6	blaTEM-1, sul2, aph(3'')-Ib, aph(6)-Id, tet(G)		22	S		13	I		21	S		33	S		34	S		32	S		0	R		23	S
1851 a-1	STh	CFA/I, CS21	2332	A	L6	blaTEM-1, sul2, aph(3'')-Ib, aph(6)-Id, tet(G)		22	S		13	I		21	S		32	S		35	S		33	S		7	R		24	S
2001 a-1	STh	CFA/I, CS21	2332	A	L6	blaTEM-1, sul2, aph(3'')-Ib, aph(6)-Id, tet(G)		23	S		13	I		21	S		34	S		35	S		33	S		7	R		24	S
2057 a	STh	CFA/I, CS21	2332	A	L6	blaTEM-1, sul2, aph(3'')-Ib, aph(6)-Id, tet(G)		22	S		13	I		21	S		34	S		36	S		34	S		7	R		25	S
2064 a	STh	CFA/I, CS21	2332	A	L6	blaTEM-1, sul2, aph(3'')-Ib, aph(6)-Id, tet(G)		22	S		13	I		21	S		35	S		36	S		34	S		7	R		26	S
2112 a	STh	CFA/I, CS21	2332	A	L6	blaTEM-1, sul2, aph(3'')-Ib, aph(6)-Id, tet(G)		23	S		14	I		20	S		32	S		35	S		32	S		7	R		24	S
2116 a	STh	CFA/I, CS21	2332	A	L6	blaTEM-1, sul2, aph(3'')-Ib, aph(6)-Id, tet(G)		22	S		13	I		21	S		34	S		35	S		29	S		7	R		25	S
2422 a	STh	CFA/I, CS21	2332	A	L6	blaTEM-1, sul2, aph(3'')-Ib, aph(6)-Id, tet(G)		21	S		12	I		20	S		31	S		35	S		34	S		7	R		24	S
4152 a-1	STh	CFA/I, CS21	2332	A	L6	blaTEM-1, sul2, aph(3'')-Ib, aph(6)-Id, tet(G)		21	S		13	I		22	S		34	S		35	S		33	S		7	R		24	S
937 a	STh	CFA/I, CS21	2332	A	L6	blaTEM-1, sul2, aph(3'')-Ib, aph(6)-Id, tet(G)		22	S		13	I		21	S		33	S		35	S		34	S		0	R		24	S
9976 a	STh	CFA/I, CS21	2332	A	L6	blaTEM-1, sul2, aph(3'')-Ib, aph(6)-Id, tet(G)		22	S		13	I		21	S		34	S		35	S		34	S		7	R		25	S
A103	STh	CFA/I, CS21	2332	A	L6	sul1, dfrA7, blaTEM-1, tet(G)		22	S		11	R		17	I		32	S		34	S		33	S		0	R		0	R
A106	STh	CFA/I, CS21	2332	A	L6	sul1, dfrA7, blaTEM-1, tet(G)		18	S		13	I		18	S		32	S		35	S		33	S		19	R		0	R
A44	STh	CFA/I, CS21	2332	A	L6	sul1, dfrA7, blaTEM-1, tet(G)		23	S		13	I		18	S		32	S		35	S		34	S		0	R		0	R
TW11681	STh	CFA/I, CS21	2332	A	L6	blaTEM-1, aph(6)-Id, aph(3'')-Ib, sul2, blaTEM-171		30	S		11	R		22	S		40	S		40	S		36	S		0	R		26	S
TW10590	STh	CFA/I, CS21	ND	B1	L17	blaTEM-1, sul2, aph(3'')-Ib, aph(6)-Id, dfrA8, tet(A)		21	S		17	S		20	S		32	S		36	S		35	S		0	R		0	R
100045	STh	CS6, CS5	443 (205)	B1	L5	blaTEM-1, sul2, aph(3'')-Ib, aph(6)-Id, dfrA8, tet(A)		25	S		15	S		20	S		32	S		35	S		33	S		7	R		15	I
100047	STh	CS6, CS5	443 (205)	B1	L5	blaTEM-1, sul2, aph(3'')-Ib, aph(6)-Id, dfrA8, tet(A)		29	S		11	R		19	S		32	S		32	S		32	S		13	R		7	R
100211	STh	CS6, CS5	443 (205)	B1	L5	blaTEM-1, sul2, aph(3'')-Ib, aph(6)-Id, dfrA8, tet(A)		20	S		11	R		18	S		32	S		32	S		22	S		7	R		7	R
100324	STh	CS6, CS5	443 (205)	B1	L5	blaTEM-1, tet(A)		20	S		22	S		22	S		30	S		32	S		32	S		7	R		28	S
100345	STh	CS6, CS5	443 (205)	B1	L5	blaTEM-1, sul2, aph(3'')-Ib, aph(6)-Id, dfrA8, tet(A)		22	S		15	S		20	S		32	S		34	S		34	S		14	R		7	R
100421	STh	CS6, CS5	443 (205)	B1	L5	tet(A)		26	S		15	S		18	S		32	S		32	S		32	S		7	R		7	R
100477	ST*	CS6*	34 (10)	A	L15	sul2, aph(3'')-Ib, dfrA14, aph(6)-Id, tet(D), tet(A)		19	S		20	S		23	S		28	S		34	S		30	S		0	R		0	R
100522	STh	CS6, CS5	ND	B1	L5	sul2, blaTEM-1, aadA, dfrA25		18	S		14	I		19	S		30	S		35	S		32	S		23	S		0	R
100563	STh	CS6, CS5	443 (205)	B1	L5	blaTEM-1, sul2, aph(3'')-Ib, aph(6)-Id, dfrA8, tet(A)		20	S		14	I		20	S		31	S		36	S		33	S		10	R		0	R
100640	ST*	CS6*	453 (86)	B1	L18	none		21	S		17	S		23	S		32	S		34	S		33	S		22	S		28	S
100693	STh	CS6, CS5	443 (205)	B1	L5	blaTEM-1, sul2, aph(3'')-Ib, aph(6)-Id, dfrA8, tet(A)		22	S		11	R		19	S		32	S		38	S		35	S		12	R		0	R
100724	ST*	CS6*	6697	A	None	blaTEM-1, sul1, aadA, dfrA25, tet(G)		18	S		10	R		20	S		27	S		35	S		32	S		0	R		14	I
102221	STh	CS6, CS5	443 (205)	B1	L5	blaTEM-1, sul2, aph(3'')-Ib, aph(6)-Id, dfrA8, tet(A)		21	S		14	I		20	S		33	S		36	S		34	S		14	R		0	R
103503	STh	CS6*, CFA/I, CS21	2332	A	L6	blaTEM-1, sul2, aph(3'')-Ib, aph(6)-Id, dfrA8, tet(G)		25	S		23	S		18	S		30	S		35	S		31	S		0	R		0	R
103522	ST*	CS6*	10 (10)	A	L15	aph(6)-Id, dfrA14, aph(3'')-Ib, sul2, catI, blaSHV-1, sul1, aadA, dfrA25, tet(A)		20	S		17	S		22	S		33	S		37	S		33	S		7	R		15	I
103605	STh	CS6, CS5	443 (205)	B1	L5	none		20	S		24	S		23	S		31	S		34	S		32	S		24	S		29	S
103613	ST*	CS6*	23 (23)	B1	L16	dfrA8, blaTEM-1, sul2, aph(3'')-Ib, tet(A)		19	S		21	S		21	S		31	S		34	S		31	S		10	R		11	I
120158	STh	CS6, CS21-like	ND	A	L4	sul1, aadA, dfrA15, tet(G)		27	S		26	S		24	S		33	S		33	S		30	S		12	R		0	R
120899	STh	CS6, CS5	443 (205)	B1	L5	none		29	S		22	S		24	S		32	S		38	S		25	S		25	S		30	S
200065	STh	CS6, CS5	443 (205)	B1	L5	sul1, aadA, dfrA25, tet(G)		22	S		23	S		24	S		28	S		35	S		32	S		0	R		0	R
200434	STh	CS6, CS5	443 (205)	B1	L5	sul1, aadA, dfrA25, tet(G)		24	S		21	S		22	S		28	S		35	S		33	S		0	R		0	R
201329	STh	CS6, CS5	443 (205)	B1	L5	blaTEM-1, sul1, aadA, dfrA15, tet(G)		19	S		15	S		19	S		32	S		25	S		24	S		8	R		0	R
201399	STh	CS6, CS21-like	94 (448)	B1	L8	dfrA8, aph(3'')-Ib, sul2, blaTEM-1, tet(A)		21	S		17	S		20	S		30	S		34	S		34	S		15	I		0	R
202141	STh	CS6, CS5	443 (205)	B1	L5	blaTEM-1, sul1, aadA, dfrA15, tet(G)		24	S		12	I		20	S		31	S		27	S		25	S		0	R		0	R
202550	ST*	CS6*	6438	A	None	sul1, dfrA5, catI, aph(3'')-Ib, aph(6)-Id, blaTEM-1, sul2, tet(G)		24	S		17	S		22	S		33	S		31	S		28	S		7	R		0	R
202556	STh	CS6, CS5	443 (205)	B1	L5	sul1, aadA, dfrA25, tet(G)		18	S		22	S		22	S		30	S		30	S		28	S		0	R		9	R
202580	ST*	CS6*	ND	A	None	blaTEM-1, sul2, aph(3'')-Ib, aph(6)-Id, dfrA8, tet(A)		19	S		20	S		23	S		31	S		31	S		29	S		0	R		0	R
202702	STh	CS6, CS5	443 (205)	B1	L5	sul1, aadA, dfrA25, tet(G)		19	S		23	S		23	S		31	S		30	S		29	S		0	R		0	R
202709	STh	CS6, CS5	443 (205)	B1	L5	blaTEM-1, sul2, aph(3'')-Ib, aph(6)-Id, dfrA8, tet(A)		18	S		17	S		21	S		32	S		36	S		32	S		0	R		0	R
202733	STh	CS6, CS5	443 (205)	B1	L5	sul1, aadA, dfrA25, tet(G)		18	S		21	S		24	S		30	S		30	S		30	S		0	R		9	R
202789	STh	CS6, CS5	443 (205)	B1	L5	tet(A)		19	S		16	S		21	S		29	S		33	S		31	S		9	R		0	R
202942	STh	CS6, CS5	443 (205)	B1	L5	sul1, aadA, dfrA25, tet(G)		19	S		22	S		24	S		31	S		31	S		29	S		8	R		0	R
202974	STh	CS6	226 (226)	A	None	blaTEM-1, sul2, aph(3'')-Ib, aph(6)-Id, dfrA8, tet(G)		21	S		14	I		20	S		32	S		30	S		28	S		7	R		0	R
203394	STh	CS6, CS5	443 (205)	B1	L5	blaTEM-1, sul2, aph(3'')-Ib, aph(6)-Id, dfrA8, tet(A)		19	S		15	S		19	S		31	S		32	S		30	S		0	R		0	R
203740	STh	CS6	1312	A	L4	none		24	S		26	S		26	S		34	S		33	S		27	S		27	S		29	S
203802	STh	CS6, CS5	443 (205)	B1	L5	sul1, aadA, dfrA25, tet(G)		19	S		22	S		24	S		31	S		35	S		31	S		0	R		0	R
203886	STh	CS6, CS5	443 (205)	B1	L5	sul1, aadA, dfrA25, tet(G)		18	S		22	S		23	S		30	S		31	S		28	S		0	R		0	R
204009	STh	CS6, CS5	443 (205)	B1	L5	sul1, dfrA25, aadA, tet(G)		18	S		22	S		24	S		30	S		30	S		28	S		0	R		0	R
204044	STh	CS6, CS21-like	1312	A	L4	aph(6)-Id, aph(3'')-Ib, sul2, blaTEM-1, dfrA8, sul1, aadA, dfrA15, tet(A), tet(G)		22	S		17	S		21	S		33	S		29	S		26	S		11	R		0	R
204446	LT-I, STh	CS6, CS5	443 (205)	B1	L5	none		23	S		21	S		21	S		31	S		36	S		33	S		24	S		29	S
204548	STh	CS6*, CS14	23 (23)	B1	L16	tet(G)		19	S		23	S		24	S		32	S		34	S		31	S		14	R		30	S
204576	STh	CS6, CS5	443 (205)	B1	L5	none		25	S		22	S		22	S		31	S		35	S		30	S		24	S		28	S
210056	STh	CS6, CS5	443 (205)	B1	L5	dfrA25, sul2		23	S		12	I		19	S		29	S		26	S		24	S		23	S		0	R
220075	STh	CS6, CS5	443 (205)	B1	L5	tet(A)		24	S		21	S		21	S		26	S		33	S		33	S		14	R		28	S
300241	STh	CS6*, CS14	23 (23)	B1	L16	dfrA8, blaTEM-1, sul1, dfrA7, sul2, aph(3'')-Ib, aph(6)-Idb, aph(6)-Id, tet(A)		19	S		15	S		20	S		33	S		37	S		33	S		0	R		9	R
302921	STh	CS6, CS5	443 (205)	B1	L5	dfrA8, aph(6)-Id, aph(3'')-Ib, sul2, blaTEM-1		24	S		20	S		21	S		30	S		33	S		31	S		24	S		6	R
303227	ST*	CS6*	38 (38)	D	None	cat, sul2, aph(6)-Id, aph(3'')-Ib, blaTEM-1, tet(A)		18	S		13	I		19	S		31	S		35	S		33	S		0	R		0	R
310003	STh	CS6, CS5	443 (205)	B1	L5	dfrA8, aph(6)-Id, aph(3'')-Ib, sul2, blaTEM-1		24	S		16	S		21	S		33	S		36	S		33	S		24	S		0	R
320321	STh	CS6, CS5	443 (205)	B1	L5	blaTEM-1, dfrA8, aph(6)-Id, aph(3'')-Ib, sul2		24	S		15	S		20	S		30	S		34	S		32	S		24	S		0	R
400584	STh	CS6, CS5	443 (205)	B1	L5	dfrA8, aph(6)-Id, aph(3'')-Ib, sul2, blaTEM-1, tet(G)		23	S		14	I		21	S		31	S		30	S		33	S		7	R		0	R
400834	STh	CS6, CS5	443 (205)	B1	L5	blaTEM-1, aph(6)-Id, aph(3'')-Ib, sul2, sul1, dfrA7, tet(G)		23	S		16	S		21	S		33	S		36	S		32	S		7	R		0	R
401715	STh	CS6, CS5	443 (205)	B1	L5	blaTEM-1, aph(6)-Id, aph(3'')-Ib, sul2, sul1, dfrA7, tet(G)		20	S		11	R		18	S		34	S		36	S		34	S		8	R		0	R
401924	STh	CS6, CS5	443 (205)	B1	L5	blaTEM-1, sul2, aadA, dfrA25		21	S		16	S		20	S		33	S		38	S		34	S		26	S		9	R
402007	STh	CS6, CS5	443 (205)	B1	L5	blaTEM-1, sul2, aadA, dfrA25		23	S		13	I		20	S		30	S		36	S		33	S		23	S		0	R
402216	LT-I, STh	CS6, CS5	443 (205)	B1	L5	blaTEM-1, aph(6)-Id, aph(3'')-Ib, sul2, sul1, dfrA7		19	S		15	S		18	S		30	S		34	S		31	S		22	S		0	R
402245	STh	CS6, CS5	443 (205)	B1	L5	blaTEM-1, aph(6)-Id, aph(3'')-Ib, sul2, sul1, dfrA7		23	S		15	S		20	S		28	S		34	S		31	S		24	S		0	R
402371	STh	CS6, CS5	443 (205)	B1	L5	blaTEM-1, aph(6)-Id, aph(3'')-Ib, sul2, sul1, dfrA7		19	S		14	I		21	S		30	S		33	S		33	S		24	S		0	R
402747	STh	CS6*	ND	A	None	dfrA14, aph(3'')-Ib, sul2, blaTEM-1, tet(G)		21	S		15	S		22	S		33	S		40	S		37	S		10	R		0	R
403030	STh	CS6, CS21-like	1988	B1	L8	dfrA8, aph(6)-Id, aph(3'')-Ib, sul2, blaTEM-1, tet(A)		20	S		14	I		19	S		19	I		35	S		33	S		15	I		0	R
403047	STh	CS6, CS5	443 (205)	B1	L5	blaTEM-1, sul2, aadA, dfrA25		24	S		13	I		20	S		36	S		36	S		32	S		23	S		0	R
403395	STh	CS6, CS5	443 (205)	B1	L5	blaTEM-1, aph(6)-Id, aph(3'')-Ib, sul2, dfrA7, sul1, tet(G)		22	S		14	I		19	S		32	S		33	S		29	S		7	R		10	R
403625	STh	CS6, CS5	443 (205)	B1	L5	blaTEM-1, aph(6)-Id, aph(3'')-Ib, sul2, dfrA7, sul1, tet(G)		26	S		14	I		20	S		35	S		35	S		35	S		7	R		14	I
410343	STh	CS6, CS5	443 (205)	B1	L5	dfrA8, aph(6)-Id, aph(3'')-Ib, sul2, blaTEM-1, tet(A)		24	S		14	I		20	S		32	S		37	S		35	S		11	R		0	R
410519	STh	CS6, CS5	443 (205)	B1	L5	dfrA8, blaTEM-1, sul2, aph(3'')-Ib, aph(6)-Id		23	S		12	I		17	I		28	S		25	S		25	S		24	S		0	R
500465	STh	CS6, CS21-like	94 (448)	B1	L8	qnrS1, blaTEM-1		20	S		14	I		21	S		33	S		21	S		18	S		27	S		31	S
503025	STh	CS6, CS21-like	94 (448)	B1	L8	none		25	S		19	S		24	S		30	S		27	S		25	S		25	S		30	S
503046	STh	CS6, CS4, CS21-like	1201	A	None	none		21	S		25	S		26	S		36	S		30	S		27	S		27	S		31	S
503440	STh	CS6, CS21-like	ND	B1	L8	none		25	S		22	S		23	S		29	S		29	S		25	S		26	S		32	S
503458	STh	CS6, CS4, CS21-like	1201	A	None	sat-1, dfrA25		25	S		26	S		27	S		35	S		29	S		27	S		26	S		14	I
503606	STh	CS6, CS5	443 (205)	B1	L5	aph(6)-Id, aph(3'')-Ib, sul2, blaTEM-1		21	S		12	I		19	S		31	S		22	S		20	S		24	S		0	R
503829	STh	CS6, CS21-like	94 (448)	B1	L8	none		25	S		20	S		23	S		30	S		28	S		26	S		25	S		31	S
504211	STh	CS6, CS21-like	94 (448)	B1	L8	none		20	S		21	S		22	S		31	S		25	S		23	S		24	S		29	S
504237	STh	CS6, CS5	443 (205)	B1	L5	none		29	S		24	S		24	S		32	S		26	S		24	S		25	S		31	S
510016	STh	CS6, CS4, CS21-like	1201	A	None	sat-1, dfrA25		24	S		25	S		26	S		33	S		28	S		27	S		27	S		16	S
510242	ST*	CS6*	6438	A	None	sat-1, dfrA25, sul1, aadA, mrx, mphA, blaTEM-1		0	R		10	R		20	S		34	S		28	S		28	S		26	S		0	R
520873	STh	CS6, CS4, CS21-like	1201	A	None	sat-1, dfrA25		27	S		28	S		28	S		36	S		28	S		26	S		26	S		18	S
600468	STh	CS6*	517	B1	None	none		22	S		22	S		23	S		31	S		31	S		30	S		25	S		29	S
602354	STh	CS6, CS5	443 (205)	B1	L5	none		22	S		22	S		24	S		35	S		33	S		31	S		25	S		30	S
603744	STh	CS6, CS21-like	1312	A	L4	blaSHV-160, qnrB44, sul1, aadA, dfrA15, tet(G)		26	S		21	S		17	I		27	S		27	S		24	S		8	R		0	R
603766	STh	CS6, CS21-like	1312	A	L4	mphA, mrx, blaSHV-160, blaTEM-1, qnrB44, dfrA15, aadA, sul1, tet(G)		8	R		20	S		10	R		20	I		21	S		20	S		8	R		7	R
700004	STh	CS6, CS5	443 (205)	B1	L5	aph(6)-Id, aph(3'')-Ib, sul2, blaTEM-1		25	S		13	I		18	S		27	S		26	S		24	S		25	S		7	R
700052	STh	CS6, CS5	443 (205)	B1	L5	aph(6)-Id, aph(3'')-Ib, sul2, blaTEM-1		27	S		14	I		20	S		32	S		26	S		24	S		26	S		15	I
700179	STh	CS6, CS21-like	94 (448)	B1	L8	blaTEM-1, aph(6)-Id, aph(3'')-Ib, sul2, tet(A)		19	S		14	I		20	S		32	S		27	S		24	S		7	R		24	S
700308	STh	CS6, CS21-like	94 (448)	B1	L8	aadA, dfrA25, sul2, blaTEM-1		22	S		15	S		24	S		31	S		29	S		25	S		25	S		0	R
700329	STh	CS6, CS21-like	94 (448)	B1	L8	blaTEM-1, aph(6)-Id, aph(3'')-Ib, sul2, tet(A)		20	S		15	S		20	S		32	S		27	S		24	S		14	R		25	S
700500	STh	CS6, CS21-like	94 (448)	B1	L8	sul2, aph(3'')-Ib, aph(6)-Id, blaTEM-1, tet(A)		20	S		14	I		20	S		32	S		27	S		25	S		15	I		25	S
700508	STh	CS6, CS21-like	1312	A	L4	sul1, aadA, dfrA15, tet(G)		23	S		25	S		25	S		34	S		29	S		28	S		10	R		7	R
700737	STh	CS6, CS21-like	94 (448)	B1	L8	aadA, dfrA25, blaTEM-1, sul2		20	S		14	I		19	S		35	S		29	S		26	S		26	S		0	R
702124	STh	CS6, CS21-like	94 (448)	B1	L8	dfrA8, blaTEM-1, sul2, aph(3'')-Ib, aph(6)-Id, tet(A)		19	S		12	I		19	S		31	S		27	S		25	S		16	I		0	R
702193	STh	CS6, CS21-like	94 (448)	B1	L8	blaTEM-1, dfrA8, aph(6)-Id, aph(3'')-Ib, sul2, tet(A)		16	S		7	R		0	R		19	I		26	S		25	S		0	R		0	R
702530	STh	CS6, CS21-like	94 (448)	B1	L8	aadA, dfrA25, sul2, blaTEM-1		17	S		13	I		19	S		33	S		28	S		26	S		26	S		0	R
702551	STh	CS6, CS5	443 (205)	B1	L5	dfrA8, blaTEM-1, sul2, tet(G)		18	S		13	I		19	S		29	S		25	S		24	S		0	R		0	R
702582	STh	CS6, CS4, CS21-like	1201	A	None	sat-1, dfrA25		24	S		26	S		26	S		36	S		29	S		27	S		26	S		13	I
702782	STh	CS6, CS5	443 (205)	B1	L5	blaTEM-1, dfrA25, aadA, sul1, tet(G)		24	S		10	R		15	I		27	S		23	S		23	S		0	R		0	R
702915	STh	CS6, CS21-like	94 (448)	B1	L8	blaTEM-1, aadA, dfrA25, aph(6)-Id, dfrA14, aph(3'')-Ib, sul2		28	S		12	I		16	I		32	S		27	S		26	S		24	S		0	R
703595	STh	CS6, CS5	443 (205)	B1	L5	blaTEM-1, sul2, aadA, dfrA25, tet(A)		22	S		15	S		20	S		31	S		27	S		27	S		7	R		14	I
710421	STh	CS6, CS21-like	1312	A	L4	blaCTX-M-15, sul1, aadA, dfrA15, tet(G)		26	S		22	S		0	R		11	R		34	S		31	S		9	R		0	R
710607	STh	CS6*	1564	A	None	dfrA14, qnrS1, sul2, aph(3'')-Ib, aph(6)-Id, blaTEM-1		23	S		14	I		18	S		31	S		27	S		24	S		27	S		0	R
710667	STh	CS6, CS21-like	ND	A	L4	qnrS1, blaCTX-M-15, dfrA15, aadA, sul1, tet(G)		29	S		22	S		0	R		13	R		24	S		21	S		10	R		0	R
720632	STh	CS6*	1564	A	None	sul2, qnrS1, aph(3'')-Ib, aph(6)-Id, blaTEM-1		25	S		20	S		19	S		33	S		28	S		25	S		28	S		20	S
720828	STh	CS6, CS21-like	1312	A	L4	blaCTX-M-15, sul1, aadA, dfrA15, tet(G)		29	S		21	S		0	R		11	R		35	S		33	S		9	R		0	R
721040	STh	CS6, CS5	443 (205)	B1	L5	blaCTX-M-15, sul2, aph(3'')-Ib, aph(6)-Id, blaTEM-1		26	S		14	I		0	R		10	R		27	S		25	S		25	S		0	R
721119	ST*	CS6*	841	B1	None	blaTEM-1, aph(6)-Id, dfrA14, aph(3'')-Ib, sul2, tet(D), tet(A)		24	S		14	I		19	S		32	S		26	S		24	S		0	R		25	S
11829 c	STh	CS6, CS5	7	B1	None	aadA, catI, sul1, aph(3'')-Ib, aph(6)-Id, tet(D), tet(A)		24	S		22	S		23	S		32	S		35	S		32	S		7	R		25	S
214-4	STp	CS6, CS21-like	398 (398)	A	L9	none		21	S		22	S		24	S		34	S		33	S		30	S		23	S		29	S
2407 a	STh	CS6, CS5	278 (278)	B1	None	none		24	S		22	S		22	S		28	S		32	S		28	S		24	S		23	S
a86	ST*	CS6*	1380	D	None	none		20	S		20	S		24	S		29	S		35	S		28	S		22	S		26	S
aAntimicrobial susceptibilities were determined using the Kirby-Bauer disk diffusion method with antibiotics at the following concentrations: 15 µg azithromycin (AZM-15), 10 µg/10 µg ampicillin-sulbactam (SAM-20), 30 µg cefazolin (CZ-30), 30 µg ceftriaxone (CRO-30), 5 µg ciprofloxacin (CIP-5), 5 µg levofloxacin (LVX-5), 30 µg tetracycline (TE-30), and 1.25 µg/23.75 ug trimethoprim-sulfamethoxazol…
