# Supplementary material for: Genome and Functional Characterization of Colonization Factor Antigen I- and CS6-Encoding Heat-Stable Enterotoxin-Only Enterotoxigenic Escherichia coli Reveals Lineage and Geographic Variation
Source: mSystems. 2019 Jan 15;4(1):e00329-18. doi: 10.1128/mSystems.00329-18 (PMC6446980; doi:10.1128/mSystems.00329-18)
Supplement: DATA SET S1 [file mSystems.00329-18-sd001.txt]

>Cluster_1
ATGGACAACGACAAAATTGATCAACACAGCGACGAAATTGAAGTTGAGAGCGAAGAAAAAGAGCGCGGCAAAAAAATAGAAATAGATGAAGACCGACTCCCCTCCCGGGCGATGGCAATTCATGAGCATATCCGCCAGGATGGTGAAAAAGAGCTGGAACGCGACGCAATGGCGCTACTGTGGTCAGCCATTGCGGCGGGTCTGTCGATGGGCGCTTCGTTACTGGCAAAAGGGATATTTCATGTCGAACTGGAAGGTGTGCCGGGCAGCTTCTTGCTGGAGAATCTCGGTTATACCTTTGGTTTTATTATCGTCATTATGGCCCGCCAGCAATTATTTACCGAAAATACCGTGACTGCGGTACTACCCGTCATGCAAAAACCGACAATGAGCAACGTCGGCTTACTTATACGGTTATGGGGCGTCGTGCTGCTGGGTAATATTCTCGGGACAGGTATTGCGGCGTGGGCATTTGAATATATGCCTATCTTCAATGAAGAAACTCGCGATGCATTTGTCAAAATCGGCATGGATGTGATGAAGAACACCCCCAGCGAGATGTTTGCCAACGCGATCATTTCCGGCTGGCTGATCGCCACTATGGTTTGGATGTTTCCTGCAGCGGGTGCGGCAAAGATTGTGGTGATTATATTGATGACCTGGCTTATTGCCCTGGGTGACACCACCCATATCGTGGTCGGTTCTGTTGAAATCCTCTATCTGGTGTTTAACGGTACGCTGCACTGGAGCGATTTCATCTGGCCCTTCGCACTACCTACTTTAGCGGGGAACATCTGCGGCGGCACCTTTATCTTCGCGTTAATGAGTCATGCACAGATTCGTAACGACATGAGCAATAAGCGTAAAGCAGAAGCACGCCAAAAAGCAGAACGTGCGGAAAACATTAAGAAAAATTATAAAAACCCGGCATAA
>Cluster_2
ATGAAGCTTCGCCTGTCGGCGCTTGCTCTAGGAACTACGCTTCTGGTGGGGTGTGCGAGTTCCGGTACAGATCAGCAAGGGCGTTCTGACCCGTTAGAAGGGTTCAACCGCACCATGTACAACTTCAACTTCAATGTATTAGACCCGTATATTGTTCGACCGGTCGCTGTCGCCTGGCGTGATTATGTTCCGCAACCGGCGCGTAACGGTTTGAGCAACTTTACTGGCAACCTTGAAGAACCTGCGGTGATGGTTAACTACTTCTTGCAGGGCGACCCTTATCAGGGGATGGTCCACTTTACCCGCTTTTTCCTGAACACCATTTTGGGGATGGGCGGTTTTATTGATGTTGCAGGGATGGCGAACCCGAAACTGCAACGGACTGAACCTCACCGCTTCGGTAGTACGCTTGGTCATTATGGCGTGGGTTATGGGCCTTACGTCCAGTTACCGTTCTACGGTAGCTTCACGCTGCGTGATGACGGTGGTGATATGGCGGATGGTCTTTACCCGGTTCTTTCCTGGCTGACCTGGCCGATGTCTGTGGGTAAATGGACGCTTGAAGGGATAGAAACTCGTGCGCAGTTGTTGGATTCCGATGGTCTGCTGCGTCAGTCGTCCGATCCTTATATTATGGTGCGCGAAGCGTACTTCCAGCGTCATGATTTCATCGCTAATGGCGGCGAACTCAAACCGCAGGAAAATCCGAACGCACAAGCGATTCAGGATGATTTAAAAGATATTGATTCTGAATAA
>Cluster_3
ATGCTACCATCTATTTCAATCAACAATACCAGCGCAGCTTACCCAGAATCCATCAATGAAAATAACAATGATGAAGTTAATGGATTAGTACAAGAGTTCAAAAACCTTTTTAATGGTAAGGAAGGAATAAGCACCTGTATTAAACATCTACTTGAGCTTATAAAAAACGCCATACGAGTAAACGACGATCCTTATAGATTTAATATTAATAATTCCTCAGTTACTTATATTGATATTGACTCCAATGATACAGACCATATTACTATTGGTATCGACAACCAAGAACCAATAGAATTACCTGCGAACTATAAAGACAAAGAACTCGTCCGTACTATCATTAATGACAACATAGTTGAGAAGACTCATGATATCAATAACAAGGAAATGATCTTCAGCGCATTAAAAGAAATATATGATGGAGATCCTGGTTTTATCTTCGATAAGATATCACACAAACTCAGACATACGGTAACGGAATTTGATGAGAGCGGGAAAAGCGAACCAACGGACTTATTTACCTGGTACGGTAAAGATAAAAAAGGCGACTCTCTCGCTATTGTAATTAAAAATAAAAACGGAAATGATTACTTATCTCTCGGTTACTACGATCAGGACGACTACCACATTCAAAGAGGAATTCGTATTAATGGTGATAGTCTCACCCAATATTGTAGTGAAAACGCCAGGAGTGCTTCAGCGTGGTTTGAAAGCAGTAAAGCTATCATGGCAGAATCATTTGCAACAGGTTCCGATCATCAGGTTATAAACGAGCTCAACGGGGAAAGACTGAGAGAACCTAACGAAGTTTTTAAACGTTTAGGTCGAGCAATAAGATATAATTTTCAAGTGGACGATGCAAAATTTAGACGCGATAATGTAAAAGAAATAATTTCTAATTTATTCGCTAACAAAGTTGACGTTGACCATCCTGAAAATAAATACAAAGACTTTAAGGATCTCGAAGATAACGTTGAAAAAAGACTTCAAAATCGCCAGGCGAAATATCAAAATGAAATTAATCAACTATCTGCGCCAGGTGTTAATTTTGATGATATTTAA
>Cluster_4
ATGAGCCAGAAAACCCTGTTTACAAAGTCTGCTCTCGCAGTCGCAGTGGCACTTATCTCCACCCAGGCCTGGTCGGCAGGCTTTCAGTTAAACGAATTTTCTTCCTCTGGCCTGGGCCGGGCTTATTCAGGGGAAGGTGCAATTGCCGATGATGCAGGTAACGTTAGCCGTAACCCCGCATTGATTACCATGTTTGACCGCCCGACATTTTCTGCGGGTGCGGTTTATATTGACCCGGATGTAAATATCAGCGGAACGTCTCCATCTGGTCGTAGCCTGAAAGCCGATAACATCGCGCCTACGGCATGGGTTCCGAACATGCACTTTGTTGCACCGATTAACGACCAATTTGGTTGGGGCGCTTCTATTACCTCTAACTATGGCCTGGCAACAGAGTTTAACGATACTTATGCAGGCGGCTCTGTCGGGGGTACAACCGACCTTGAAACCATGAACCTGAACTTAAGCGGTGCGTATCGCTTAAATAATGCATGGAGCTTTGGTCTTGGTTTCAACGCCGTCTACGCTCGCGCGAAAATTGAACGTTTCGCAGGCGATCTGGGGCAGCTGGTTGCCGGTCAGATTATGCAATCTCCTGCTGGCCAAACTCAGCAAGGGCAAGCATTGGCAGCTACCGCCAACGGTATCGACAGTAATACCAAAATCGCTCATCTGAACGGAAACCAGTGGGGCTTTGGCTGGAACGCCGGTATCCTGTATGAACTGGATAAAAATAACCGCTATGCACTGACCTACCGTTCTGAAGTGAAAATTGACTTCAAAGGTAACTACAGCAGCGATCTTAATCGTGCGTTTAATAACTACGGTTTGCCAATTCCTACCGCGACAGGTGGCGCAACGCAATCGGGTTATCTGACGCTGAACCTGCCTGAAATGTGGGAAGTGTCAGGTTATAACCGTGTTGATCCACAGTGGGCGATTCACTATAGCCTGGCTTACACCAGCTGGAGTCAGTTCCAGCAGCTGAAAGCGACCTCAACCAGTGGCGACACGCTGTTCCAGAAACATGAAGGCTTTAAAGATGCTTACCGCATCGCGTTGGGTACCACTTATTACTACGATGATAACTGGACCTTCCGTACCGGTATCGCCTTTGATGACAGCCCAGTTCCGGCTCAGAATCGTTCTATTTCCATTCCGGACCAGGACCGTTTCTGGCTGAGTGCAGGTACGACTTACGCATTTAATAAAGATGCTTCAGTCGACGTTGGTGTTTCTTATATGCACGGTCAGAGCGTGAAAATTAACGAAGGCCCATACCAGTTCGAGTCTGAAGGTAAAGCCTGGCTGTTCGGTACTAACTTTAACTACGCGTTCTGA
>Cluster_5
ATGAGTAAATGTAGTGCTGATGAAACCCCGGTTTGCTGCTGTATGGATGTTGGCACCATTATGGACAACTCCGACTGCACCGCGTCTTACAGCCGCGTGTTTGCAAACCGCGCAGAAGCAGAACAAACGCTGGCGGCGCTGACTGAGAAAGCCCGTAGCGTGGAATCCGAACCGTGCAAAATCTCCCCGACTTTCACTGAAGAGTCTGACGGTGTGCGCCTGGATATCGATTTCACTTTTGCCTGCGAAGCTGAAATGCTGATCTTCCAGCTGGGTCTGCGTTAA
>Cluster_6
ATGGGTCAGGTTTTACCGCTGGTTACCCGCCAGGGCGATCGTATCGCCATTGTTAGCGGTTTACGTACGCCTTTTGCCCGCCAGGCGACGGCTTTTCATGGCATTCCCGCGGTTGATTTAGGGAAGATGGTGGTAGGCGAACTGCTGGCACGCAGCGAGATCCCCGCTGAAGTGATTGAACAACTGGTCTTTGGTCAGGTCGTACAAATGCCTGAAGCCCCCAACATTGCGCGTGAAATTGTTCTCGGTACGGGAATGAATGTGCATACCGATGCTTACAGCGTCAGCCGCGCTTGCGCTACCAGTTTCCAGGCAGTTGCAAACGTCGCAGAAAGCCTGATGGCGGGAACTATTCGAGCGGGGATTGCCGGTGGGGCAGATTCCTCTTCCGTATTGCCAATTGGCGTCAGTAAAAAACTGGCGCGCGTGCTGGTTGATGTCAACAAAGCTCGATTCATGAGCCAGCGACTGAAACTCTTCTCTCGCCTGCGTTTGCGCGACTTAATGCCCGTACCGCCTGCGGTAGCAGAATATTCTACCGGCTTGCGGATGGGTGACACCGCAGAGCAAATGGCGAAAACCTACGGCATCACCCGAGAACAGCAAGATGCACTGGCCCACCGTTCGCATCAGCGTGCTGCTCAGGCATGGTCAGACGGGAAACTCAAAGAAGAGGTGATGACTGCCTTTATCCCTCCTTATAAACAACCGTTTGTCGAAGACAACAATATTCGCGGTAATTCCTCGCTTGCTGATTACGCAAAGTTGCGTCCGGCGTTTGATCGTAAACACGGGACGGTAACGGCGGCAAACAGTACGCCGCTGACCGATGGCGCAGCGGCGGTGATCCTGATGACCGAATCGCGGGCTAAAGAATTAGGGCTGGTACCGCTGGGGTATCTGCGCAGCTACGCATTTACTGCGATAGATGTCTGGCAGGACATGTTGCTCGGTCCAGCCTGGTCAACACCGCTGGCGCTGGAACGTGCCGGTTTGACGATGAGCGATCTGACATTGATCGATATGCACGAAGCCTTTGCAGCTCAGACACTGGCGAATATTCAGTTGCTGGGTAGTGAACGTTTTGCTCGTGAAGTACTGGGGCGTGCACATGCCACTGGCGAAGTGGACGATAGCAAATTTAACGTGCTTGGCGGTTCGATTGCTTACGGGCATCCCTTCGCGGCGACCGGCGCGCGGATGATTACCCAGACACTGCATGAACTTCGCCGTCGCGGCGGTGGATTTGGTTTAGTTACCGCCTGTGCTGCCGGTGGGCTTGGCGCGGCAATGGTTCTGGAGGCGGAATAA
>Cluster_7
ATGGAAATGGCATCAGCGTTTACTCTTAATGTTCGTCTGGACAACATTGCCGTTATCACCATTGATGTTCCTGGTGAGAAAATGAATACCCTGAAGGCGGAATTTGCCTCGCAGGTGCGCGCCATTATTAAGCAACTCCTTGAAAACAAAGAGTTGCGCGGCGTGGTGTTTGTCTCCGCTAAACCGGACAACTTTATCGCCGGAGCAGACATCAACATGATCGGCAACTGCAAAACGGCGCAAGAAGCGGAAGCTCTGGCGCGGCAGGGCCAACAGTTGATGGCGGAGATTCATGCTTTGCCCATTCCGGTTATTGCCGCTATTCATGGCGCTTGCCTGGGCGGTGGGCTGGAGCTGGCGCTGGCGTGCCACGGTCGCGTTTGTACTGACGATCCTAAAACGGTGCTCGGTTTGCCTGAAGTACAACTTGGATTGTTACCCGGTTCAGGCGGCACCCAGCGTTTACCGCGTCTCATAGGCGTCAGCACAGCATTAGAGATGATCCTCACCGGAAAACAACTTCGGGCGAAACAGGCGTTAAAGCTGGGGCTGGTGGATGACGTCGTTCCGCACTCCATTTTGCTGGAAGCCGCTGTTGAGCTGGTAAAGCAGGATCGTCCATCTTCCCGCCCTCTACCTGTACGCGAGCGTATTCTGGCGGGGCCGTTAGGTCGTGCGTTGCTGTTCAAAATGGTCGGCAAGAAAACAGAACACAAAACTCAAGGTAACTATCCGGCGACAGAACGCATCCTGGAGGTTGTTGAAACGGGATTAGCGCAGGGCACCAGCAGCGGTTATGACGCCGAAGCTCGGGCGTTTGGCGAACTGGCGATGACGCCACAATCGCAGGCGCTGCGTAGTATCTTTTTTGCCAGTACGGACGTGAAGAAAGATCCCGGTAGTGATGCACCGCCTGCGCCATTAAACAGCGTGGGAATTTTAGGTGGTGGCTTGATGGGCGGCGGTATTGCTTATGTCACTGCTTGTAAAGCGGGGCTTCCGGTCAGAATTAAAGATATCAACCCGCAGGGCATAAATCATGCGCTGAAGTACAGTTGGGATCAGCTGGAGGGCAAAGTTCGCCGTCGTCATCTCAAAGCCAGCGAACGTGACAAACAGCTGGCATTAATCTCCGGAACGACGGACTATCGCGGCTTTGCCCATCGCGATCTGATTATTGAAGCGGTGTTTGAAAATCTCGAATTAAAACAACAGATGGTGACGGAAGTGGAGCAAAATTGCGCCGCTCATACCATCTTTGCTTCGAATACGTCATCTCTACCGATTGGTGATATCGCCGCTCACGCCGCGCGACCTGAGCAAGTTATTGGCCTGCATTTCTTCAGTCCGGTGGAAAAAATGCCGCTGGTGGAGATTATTCCTCATGCGGGGACATCGGCGCAAACCATCGCTACCACAGTAAAACTGGCGAAAAAACAGGGTAAAACGCCAATTGTCGTGCGTGACAAAGCCGGTTTTTACGTCAATCGCATCTTAGCGCCTTACATTAATGAAGCTATCCGCATGTTGACCCAAGGTGAACGGGTAGAGCACATTGATGCCGCGCTAGTGAAATTTGGTTTTCCGGTAGGCCCAATCCAACTTTTGGATGAGGTAGGAATCGACACCGGGACTAAAATTATTCCTGTACTGGAAGCCGCTTATGGAGAACGTTTTAGCGCGCCTGCAAATGTTGTTTCTTCAATTTTGAACGACGATCGCAAAGGCAGAAAAAATGGTCGGGGTTTCTATCTTTATGGTCAGAAAGGGCGTAAAAGCAAAAAACAGGTCGATCCTGCCATTTACCCGCTCATTGGCGCACAAGGGCAGGGGCGACTCTCCGCACCGCAGGTAGCTGAACGGTGTGTGATGTTGATGCTGAATGAAGCAGTACGTTGTCTGGACGAGCAGGTTATCCGTAGCGTGCGTGACGGAGATATTGGCGCGGTATTTGGCATTGGTTTTCCGCCATTTCTCGGTGGTCCGTTCCGCTACATCGATTCTCTCGGTGCGGGTGAAGTGGTTGCAATAATGCAACGACTGGCCACGCAGTATGGTTCCCGTTTTACCCCCTGCGAGCGTTTAGTCGAGATGAGCAAGCGTGGGGAAAGTTTTTGGAAAACAACTGCAACTGACCTGCAATAA
>Cluster_8
ATGCAAGTTTTTATCATGCGTCACGGCGACGCAGCCCTCGATGCCGCCAGTGATTCCGTTCGTCCTCTGACCACTAATGGTTGTGACGAATCTCGCCTGATGGCGAACTGGCTAAAAGGTCAAAAAGTGGAAATCGAACGCGTTCTGGTGAGCCCGTTCCTGCGAGCCGAGCAAACACTGGAAGAAGTAGGGGATTGTCTGAACCTGCCTTCCAGTGCAGAAGTTCTGCCGGAGTTAACGCCCTGCGGCGATGTTGGTCTGGTCAGTGCCTATTTGCAGGCGTTGACCAATGAAGGTGTTGCTTCGGTACTGGTGATCTCTCACTTACCGTTAGTCGGGTATCTGGTTGCCGAGTTATGTCCGGGCGAAACGCCGCCTATGTTTACCACCTCGGCCATTGCCAGCGTAACGCTTGATGAAAGCGGAAACGGCACATTCAACTGGCAGATGAGCCCGTGTAATCTGAAGATGGCAAAAGCTATCTGA
>Cluster_9
ATGAGTAAGTTTGTTAAAACAGCTATTGCTGCGGCAATGGTGATGGGCGCGTTCACCTCTACAGCAACAATCGCTGCGGGTAACAACGGTACTGCACGTTTTTACGGCACCATTGAAGACTCAGTGTGTTCTATCGTCCCGGACGATCACAAACTGGAAGTTGATATGGGTGATATCGGTGCCGAAAAACTGAAAAATAACGGCACCACCACGCCGAAAAGTTTCCAGATTCGTCTGCAAGATTGCGTATTTGATACTCAGGAAACAATGACCACTACCTTTACTGGTACCGTTTCTTCTGCAAATAGCGGCAATTATTACACCATTTTCAATACCGATACCGGTGCGGCATTTAACAATGTTAGCCTGGCGATCGGTGACTCTCTGGGTACCTCTTACAAAAGCGGCATGGGTATTGACCAGAAAATAGTGAAAGACACTTCTACCAATAAAGGCAAAGCGAAGCAGACACTGAACTTTAAAGCCTGGCTGGTCGGCGCAGCTGATGCCCCAGATCTGGGTAATTTCGAAGCAAATACCACCTTCCAGATTACTTACCTGTAA
>Cluster_10
ATGCCTGACCATTCTCTTTTTCGATTACGGATTCTTCCGTGGTGCATTGCGCTGGCAATGTCAGGGAGTTATAGCAGTGTCTGGGCTGAAGACGACATTCAGTTTGATTCCCGTTTTCTGGAATTAAAAGGCGACACAAAAATTGATCTGAAGCGTTTTTCCAGCCAGGGATATGTTGAGCCCGGAAAATACAATTTACAGGTTCAACTAAATAAACAGCCATTGGCGGAAGAGTACGATATTTACTGGTATGCTGGTGAAGATGACGCGAGCAAAAGCTATGCTTGTCTGACACCGGAACTGGTAGCGCAGTTTGGTTTAAAAGAAGACGTGGCGAAAAATCTGCAATGGAGCCACGATGCTAAATGCCTGAAATCCGGTCAACTGGAAGGCATGGAAATTAAGGCTGATTTAAGCCAGTCCGCATTAGTCATTTCACTGCCACAGGCTTACCTCGAATATACTTATCCCGACTGGGATCCGCCTTCACGTTGGGATGACGGCATCTCCGGGATCGTCGCGGACTACAGCATCAACGCACAAACCCGGCACGAAGAAAATGGCGGTGATGATAGTAACGAGATCAGCGGCAACGGGACGGTCGGGGTTAACCTGGGGCCATGGCGTATGCGCGCTGACTGGCAGACCAACTATCAACATACCCGCAGTAATGATGATGACGAGGAATTTAGCGGCGATGACACACAAAAAAAATGGGAGTGGAGTCGCTATTATGCCTGGCGGGCGTTACCGTCATTAAAAGCCAAACTGGCGCTGGGCGAAGATTACCTCAATTCCGATATTTTCGACGGTTTTAATTATGTTGGTGGCAGTGTCAGCACTGACGATCAAATGTTGCCTCCCAACCTGCGCGGCTACGCGCCAGACATTTCCGGCGTGGCACACACCACCGCAAAAGTGACCGTCAGCCAGATGGGGCGTGTGATTTACGAAACGCAGGTTCCGGCTGGACCGTTTCGTATTCAGGATCTTGGTGATTCTGTCTCCGGTACGTTGCATATTCGCATTGAAGAACAGAACGGCCAGGTGCAGGAATATGACATCAGCACCGCCTCGATGCCATACCTCACTCGTCCAGGTCAGGTGCGCTATAAGATCATGATGGGTCGTCCGCAAGAGTGGGGGCATCATGTTGAAGGCGAATTTTTCTCTGGTGCTGAAGCTTCCTGGGGGATCGCTAATGGTTGGTCGCTCTATGGTGGCGCGCTGGGGGATGAAAACTACCAATCTGCCGCACTTGGCGTTGGTCGCGATTTGTCTACGTTCGGCGCGGTCGCGTTTGATGTTACTCACTCGCACACCAAACTGGATAAAGACACCGCTTATGGCAAAGGTTCGCTGGACGGTAACTCCTTCCGTGTGAGTTATTCCAAAGACTTTGACCAGCTCAACAGCCGCGTTACTTTTGCTGGATATCGCTTCTCGGAAGAGAACTTTATGACCATGAGCGAGTATCTGGATGCCAGTGACAGTGGAATGGTACGCACGGGCAACGACAAAGAGATGTACACCGCCACTTATAACCAGAACTTCCGCGATGCGGGTGTTTCGGTTTATCTCAACTATACCCGCCATACTTACTGGGATCGTGAGGAGCAGACAAACTACAACATCATGCTCTCCCACTATTTCAATATGGGCAGCATTCGTAATATGAGCGTTTCCCTGACTGGCTACCGCTACGAGTATGACAACCGGGCGGATAAGGGCATGTACATTTCGCTCAGTATGCCGTGGGGCGACAACAGTACCGTTAGCTATAACGGCAACTATGGCAGTGGGACGGACAGCAGTCAGGTCGGTTATTTCAGCCGTGTCGATGACGCGACTCACTATCAGTTGAACGTCGGCACCAGTGACAAACACACCAGCGTTGACGGCTATTACAGCCATGATGGTTCGCTGGCGCAGGTTGACCTCAGCGCGAACTACCATGAAGGGCAATACACCTCTGCGGGCTTGTCGTTACAGGGCGGCGCAACGCTTACTGCCCACGGTGGCGCACTTCACCGTACCCAGAATATGGGCGGGACACGCTTGTTGATTGATGCCGATGGCGTTGCCGATGTTCCGGTGGAAGGTAACGGGGCAGCTGTTTATACCAATATGTTTGGTAAGGCCGTCGTTTCTGACGTCAATAACTATTACCGCAATCAGGCGTATATCGACCTCAACAAACTGCCGGAAAACGCCGAAGCAACCCAGTCGGTGGTACAAGCCACGCTAACTGAAGGGGCGATTGGCTACCGCAAATTTACCGTCATCAGTGGTCAAAAAGCGATGGCGGTGCTGCGCCTGAGCGACGGCAGCCATCCTCCGTTTGGCGCAGAAGTAAAAAATGATAACGAGCAGACAGTGGGCCTTGTCGATGATGACGGCAATGTTTATCTGGCAGGGGTGAAACCTGGCGAACACATGAGTGTGTTCTGGAGTGGTGTTGCGCATTGCGATATCAACCTGCCGGACCCGCTGCCTGCCGATCTGTTTAACGGCTTGTTACTGCCATGCCAGCATAAAGGCAATGTAGCACCTGTCACTTCGCCGGCGGTCAAACCGGCGATTCAGGAACAGACACAGCGGGTGACGCCAACGGAACCCCCGACTTCAATTTCAGTAAACCAGTAA
>Cluster_11
ATGTTTAATCTGACTAACACTGCAAAAATCGTTGTCCCGGCACTGGCGCTGCTGGCGACAGCGGTCAGTTTCTCCAGCCACGCTTCGGTGACGCCCGACAGGACACGGCTGGTGTTTAACGAAAGCGACAAGTCCATCAGCGTCACGCTGCGCAACAACGATCCCAAACTGCCTTATCTGGCGCAGAGCTGGATAGAGGATGCAAAGGGCAACAAAATCAGCTCGCCGCTTGCGGTGCTTCCGCCAGTGCAGCGCATCGATGCGATGATGAACGGCCAGGTGAAGGTGCAGGGGCTGCCGGATATCAACAAACTGCCGGCCGACCGCGAGAGCGTGTTCTATTTCAACGTGCGCGAAATTCCGCCGAAATCAAATAAACCGAACACACTGCAGATTGCGCTGCAGACGCGTATCAAACTGTTCTGGCGACCGAAGGCGCTGGAGAACACCAGCATGAAAAGTCCGTGGCAGCATAAGGTGACGCTCATCCGTAACGGCCAGGACTTCACCGTCAATAACCCGACGCCGTACTACGTGATCATCAGCAACGCCAGCGCTAAAAAAGGCGGCAACCCGCCGGCGGGATTCACACCGCTGATGATGGAGCCGAAAACCTCCGCACCGCTGAATGCGAAGATGGACAGCGTGCCGGTGCTGACCTACATCAACGACTACGGCGCGCGGATGCCGCTGTACTTCAAATGCACCGGCAACAACTGCCAGGTGGATGAAGAGCAGAGCCGCAAAGGCTGA
>Cluster_12
ATGAGTCACAAGTTTTTAGCGGGCGCGGGGCTACTGGTACTGGCCGGATGGGGTGTCAGCGGTTTAGCCGTTGCTGGCAGCGATATCAAACAGGTGGATCTGACGCTGCGAATCCTGGTCGATGGCCCGCCGCCGTGCTCCGTGAAGGGAAGCGCGGTGGAATTTGGCAATGTGGTGATCAACAGGATCGATGGTACCAATTACCAACAGGATGCGAAATACACCCTCAACTGCGGTAATAAAGTCAGCGATGACTTACGGATGCAGCTCAAAGGCAATACCGCCGTGATCAACGGAGAAACGGTTCTCAGCACGGATATCGCCGGCCTGGGGGTGCGGATAGAAAACGCCGCCGACAACTCCCTGTTTGCAGTTGGTGAAAATAACTGGACGCCTTTTAATGTCAACACACAGCCTCAGCTGAAAGCGGTGCCGGTAAAACAGAGCGGGGTGCAACTGACGCCGTCGGAGTTTAACGCCACGATGACCATGGTGGTGGATTACCAATGA
>Cluster_13
ATGAAAAAATTCCTGCTCCTTTTACTGTGCGCTGGTTGCGGGGCTGTGCTGGCGGCGGAAGATGACATCACATTCCACGGTACGCTGATGTCGCCGCCCGCCTGTAGCATCAGCGGCGGGCAAACCATCGAAGTGCAATTTCGCGATCTCATTATCGACAGCATTGACGGCAATTATGGTCGTCAGGAAGTGGACTACGAACTGAGCTGTGAGTCTGATGTCCGCGATCCCGAGTGGAATATGACACTCTCATGGACGGGGACTGCCACCTCCTACAACGACTCTGCTATTGAGACGGATGTACCGGGCTTCGGAATTGAGCTTCAGCATGACGGTCAGCGTTTTAAGCTCAACGAGCCGCTTTCCATTAACGCCACCGATTTTAGCCAGAAGCCAAAGCTGGAGGCGGTACCGGTCAAAGCGGCTGATGCGGTGCTGACGGACACGACCTTTTCTGCTTACGCAACCTTACGGGTGGATTACCAATGA
>Cluster_14
ATGAAAACAGCACACATTTATTCACCCGGTTATGCGCTGTTAGCAGGCCTGCTGCTGACCGCCAGCACGGGGGCACGGGCAGTCGATAACAACCTGCATTTTTACGGCAACCTGCTGAGTAAATCCTGCACGCTGGTGGTGGATGGTGCCAATCTGGCAGAAATCCATTTTCCCACCGTCAGCAACCGGGATTTGATAGTCGCCGGACAGTCTGTGCATCTGCCGGTTGTGTTTAAGCTGAAAGACTGCAAAGGGCCAGCGGGCTACAACGTCAAAGTCACGCTGAGCGGCACCGAAGACAGCGGTCAGCCGGGTTTTCTGGCAGTCGATGACACCTCCACCGCGCAGGGCGTGGGGATAGGGATGGAAACGCTCGACGGCAAGCGGGTGGATATTAACAACACTACCGGGGCGACTTTTGCGCTTACCAACGGCAACAATGATATTAATTTCCGGGCCTGGATCCAGGCGAAAAGCGGTCGCGATGTGACGATCGGTGAATTCACTGCCAGCCTGACCGCTACCTTCGAGTATATTTAA
>Cluster_15
ATGAAAATTCTACGTTATGTCTTTTACTTTTTGCTGCTCATTTGCCTCAGCACAGGAGTGCAGGCCGCGAAAAAGATCGCGACGTTATACATTCCTGCGGGATCAATGGGAGTGCTCACAGGTTTTCAGTTTAATCTTTCTATCCTCACACCAGAAGGCGCGCAATATGGGGTATATCAATCCAGGTCAGTTGCGATTTTGAATGTGCCACTAGTATCATGGACTGGTCAAGGTACTGCTCCGGAACTGCATTTAGAAGACGCAAGAACCATATTACCAACTTCACGTTGCCCGGGCCTTGAAGAATATGATGCTCGCACCCCACAAACGACCTAG
>Cluster_16
ATGAAAGTCACAGTTTTCTATGACGGTGATATGCATGGTTGTCCGTGGATAGTTTCCTCGTATGTAAAGAGTGAGGACGCAACGGAGGCAATATATACAGGTAATAATGTTCCCTATATTGGCCCGACAAAAGTCAGTTCTGACTGTAGCGCAATACCTTTAGATCCTTATGATGTCTCCTGGAATGAAAATACGGTCGTGCATAACAAAATAGTCAGGATGCAATCAACAGGTGCTGTGATTGAACAAACGCTGCCCACTTATCTGATGGAAGGTGGAAAACTGTGTGATGGTAGTAAATATGACGAGCGTGGTGCTTACTGCCGTTTTGTCGCACAGCAGATGACCTTCTCCACTTCGGGCTGTGACGATGCCAAAGTGACAGTGACGCCAGAGCCGCAACCGATCACGTCCAGGCAACGGCATGATATGAAGCTACGCGTGGACACAACGGCGCAACAGCCAATAGATGCCACCTGCCGGTTCACTTACATACTGAATATGTACTAG
>Cluster_17
ATGAAAAAGAAAACAACACTTAGCGAGGAGGACCAGGCTCTGTTTCGCCAGTTGATGGCGGGGACTCGCAAGATTAAGCAGGACACGATTGTCCACCGACCGCAGCGTAAAAAAATCAGCGAAGTGCCGGTGAAACGCTTGATCCAGGAGCAGGCTGATGCCAGCCATTATTTTTCCGATGAGTTTCAGCCGTTATTAAATACCGAAGGTCCGGTGAAATATGTTCGCCCGGATGTCAGCCATTTTGAGGCGAAGAAACTGCGCCGCGGCGATTATTCACCGGAATTGTTTTTGGATTTACACGGTCTGACGCAGCTGCAAGCTAAGCAGGAACTGGGCGCGTTGATTGCCGCCTGCCGCCGTGAACATGTGTTTTGCGCCTGCGTGATGCATGGGCACGGGAAGCATATTTTGAAGCAACAAACACCGCTGTGGCTGGCACAACATCCGCATGTGATGGCCTTTCATCAGGCACCAAAAGAGTATGGTGGTGATGCGGCGTTGCTGGTATTGATTGAAGTGGAAGAGTGGCTGCCGCCGGAGTTACCCTGA
>Cluster_18
GTGGATAAAATTTTCGTTGATGAAGCAGTAAATGAGCTGCAAACCATTCAGGACATGTTGCGCTGGTCGGTTAGCCGCTTCAGCGCGGCAAATATCTGGTACGGTCACGGCACCGATAATCCGTGGGATGAAGCCGTGCAACTGGTGTTGCCTTCGCTCTACCTGCCGCTGGATATTCCGGAAGATATGCGCACCGCGCGTCTGACCTCCAGCGAAAAACACCGCATTGTTGAGCGCGTGATCCGCCGCGTCAACGAACGCATTCCGGTGGCTTACCTGACCAACAAAGCGTGGTTCTGCGGCCATGAATTTTACGTCGATGAACGCGTGCTGGTGCCGCGCTCGCCGATTGGTGAACTGATCAACAATAAATTTGCCGGACTTATCAGCAAGCAACCGCAGCATATTTTAGATATGTGTACCGGTAGTGGCTGCATCGCCATTGCCTGTGCTTATGCCTTCCCGGAAGCGGAAGTCGACGCGGTAGATATCTCTCCCGACGCGCTGGCGGTTGCCGAACAGAACATCGAAGAACACGGTCTGATCCACAACGTCATTCCGATTCGTTCCGATCTGTTCCGCGACTTGCCGAAAGTGCAGTACGATCTGATTGTCACTAACCCGCCGTATGTCGATGCGGAAGATATGTCCGACCTGCCAAATGAATACCGCCACGAGCCGGAACTGGGCCTGGCATCTGGCACCGACGGCCTGAAACTGACGCGTCGCATTCTCGGTAACGCGGCAGATTACCTTGCTGATGATGGTGTGCTGATTTGTGAAGTCGGCAACAGCATGGTACATCTTATGGAACAATATCCGGATGTTCCGTTCACCTGGCTGGAGTTTGATAACGGCGGCGATGGTGTGTTTATGCTCACCAAAGAGCAGCTGCTGGCGGCCCGTGAATATTTCGCGATTTATAAAGATTAA
>Cluster_19
ATGGCTGGAAACACAATTGGACAACTCTTTCGCGTAACCACCTTCGGCGAATCGCACGGGCTGGCGCTCGGCTGCATCGTCGATGGTGTTCCGCCAGGCATTCCGCTGACGGAAGCGGACCTGCAACATGACCTCGACCGTCGTCGCCCTGGGACATCGCGCTATACCACCCAGCGCCGCGAGCCGGATCAGGTCAAAATTCTCTCCGGTGTTTTTGAAGGCGTTACTACCGGCACCAGCATTGGCTTGTTGATCGAAAATACCGACCAGCGTTCTCAGGATTATAGTGCGATTAAGGACGTTTTCCGTCCAGGCCATGCCGATTACACCTACGAACAAAAATACGGTCTGCGCGATTATCGCGGCGGTGGACGTTCTTCCGCCCGCGAAACCGCCATGCGCGTGGCGGCAGGGGCGATTGCCAAAAAATATCTCGCCGAGAAATTTGGTATTGAAATCCGCGGCTGCCTGACCCAGATGGGAGACATTCCGCTGGAAATCAAAGACTGGTCGCTGGTTGAACAAAATCCGTTCTTCTGCCCGGACCCGGACAAAATCGACGCGTTAGATGAACTGATGCGCGCGCTGAAAAAAGAGGGCGACTCCATCGGCGCGAAAGTCACCGTTGTTGCCAGTGGCGTCCCCGCCGGACTTGGCGAGCCGGTCTTTGACCGCCTGGATGCCGACATCGCCCATGCGCTGATGAGCATCAACGCGGTGAAAGGCGTGGAAATTGGCGACGGTTTTGACGTAGTGGCGCTGCGCGGCAGCCAGAACCGCGACGAAATCACCAAAGACGGTTTCCAGAGCAACCATGCGGGCGGCATTCTCGGCGGTATCAGCAGCGGGCAGCAAATCATTGCCCATATGGCGCTGAAACCGACCTCCAGCATTACCGTGCCGGGTCGTACCATTAACCGCTTTGGCGAAGAAGTTGAGATGATCACCAAAGGCCGTCACGATCCCTGTGTCGGGATCCGCGCAGTGCCGATCGCAGAAGCGATGCTGGCGATCGTTTTAATGGATCACCTGTTACGGCAACGGGCGCAAAATGCCGATGTGAAGACTGATATTCCACGCTGGTAA
>Cluster_20
ATGAATAAAACCGCGATTGCGCTGCTGGCTCTGCTTGCCAGTAGCGCCAGCCTGGCAGCGACGCCGTGGCAAAAAATAACCCAACCTGTGCCGGGTAGCGCACAATCGATAGGCAGTTTTTCTAATGGCTGTATTGTCGGCGCTGACACGCTGCCGATACAGTCCGAACATTATCAGGTCATGCGTACCGATCAGCGTCGCTATTTCGGTCACCCGGATCTGGTGATGTTTATCCAGCGTCTGAGTAGCCAGGTGAGCAATCTGGGCATGGGTACGGTGCTGATTGGCGATATGGGGATGCCCGCTGGTGGGCGTTTCAACGGCGGTCATGCCAGCCACCAGACCGGACTGGATGTCGATATCTTTCTGCAACTGCCGAAAACTCGCTGGACCTCCGCGCAGCTCTTGCGCCCGCAAGCACTGGACTTAGTTTCCCGCGACGGTAAACACGTTGTCTCCACGCTGTGGAAGCCAGAAATTTTCAGCTTGATCAAACTCGCCGCCCAGGACAAAGACGTCACGCGCATTTTTGTTAATCCGGCGATTAAACAACAACTTTGCCTTGATGCGGGCACCGATCGCGACTGGTTGCGCAAAGTGCGACCCTGGTTCCAGCATCGCGCGCATATGCATGTACGATTACGTTGCCCTGCCGATAGTCTGGAGTGTGAAGATCAACCTTTACCGCCATCAGGCGATGGTTGCGGGGCAGAACTGCAAAGCTGGTTTGAACCTCCAAAACCGGGAACAACAAAGCCTGAGAAGAAGACACCGCCTCCGTTGCCGCCTTCCTGCCAGGCGCTACTGGATGAGCACGTGATCTAA
>Cluster_21
ATGGAAACGTTTAATAGCCTGTTTATGGTTTCCCCGCTGTTGCTGGGAGTTCTCTTTTTTGTCGCCATGCTGGCGGGATTTATCGACTCGATTGCCGGTGGCGGTGGGTTACTCACCATTCCGGCATTGATGGCAGCGGGGATGTCTCCCGCTAATGCGCTGGCAACCAATAAACTGCAAGCCTGCGGCGGCTCTATTTCCGCTACTATCTACTTTATTCGCCGCAAAGTGGTTAGTTTAAGCGATCAGAAACTCAATATCGCCATGACCTTTGTCGGCTCAATGAGCGGCGCACTGCTGGTGCAATACGTTCAGGCTGATGTCTTACGGCAGATTTTGCCCATTCTGGTAATTTGTATCGGCCTCTATTTCTTGCTGATGCCAAAGCTAGGTGAAGAAGACCGCCAGCGCCGGATGTACGGTTTACCCTTCGCGTTAATAGCCGGTGGCTGCGTCGGTTTTTATGATGGATTCTTTGGCCCGGCTGCCGGGTCGTTTTACGCGCTGGCCTTCGTTACGCTGTGCGGATTTAACCTCGCCAAAGCCACGGCTCACGCCAAATTACTCAACGCAACGTCAAACATTGGCGGTCTGCTGCTGTTTATTCTCGGCGGCAAAGTGATTTGGGCGACGGGCTTTGTCATGCTGGTGGGGCAGTTCCTCGGCGCGCGCATGGGTTCACGGCTGGTGTTGAGCAAAGGACAAAAGCTGATCCGCCCGATGATTGTTATCGTCTCGGCGGTGATGAGTGCCAAATTACTTTACGATAGCCACGGACAGGAGATCCTCCACTGGTTGGGGATGAACTAA
>Cluster_22
ATGATCGCGGAGTTTGAATCACGCATTCTGGCATTAATCGACGGTATGGTTGACCATGCCAGTGATGATGAGTTGTTTGCCAGTGGGTATTTGCGTGGCCACCTGACATTAGCCATCGCAGAACTGGAAAGTGGTGATGACCACTCCGCTCAGGCGGTGCATACGACCGTTAGCCAGAGTCTGGAAAAAGCCATTGGTGCCGGTGAATTGTCGCCGCGTGACCAGGCGCTGGTGACCGATATGTGGGAAAACCTGTTTCAGCAGGCGTCACAGCAGTAA
>Cluster_23
GTGAAACACTACTCCATACAACCTGCCAACCTCGAATTTAATGCTGAGGGTACACCTGTTTCCCGAGATTTTGACGATGTCTATTTTTCCAACGATAACGGGCTGGAAGAGACGCGTTATGTTTTTCTGGGAGGCAACCAATTAGAGGTACGCTTTCCTGAGTATCCACATCCTCTGTTTGTGGTAGCAGAGAGCGGCTTCGGCACCGGATTAAACTTCCTGACGCTATGGCAGGCATTTGATCAGTTTCGCGAAGCGCATCCGCAAGCGCGATTACAACGCTTACATTTCATTAGTTTTGAGAAATTTCCCCTCACCCGTGCGGATTTAGCCATAGCGCATCAACACTGGCCGGAACTGGCTCCGTGGGCAGAACAACTTCAGGCGCAGTGGCCAATGCCCTTGCCCGGTTGCCATCGTTTATTACTCGATGAAGGCCGCGTGACGCTGGATTTATGGTTTGGCGATATTAATGAACTGACCAGCCAACTGGACGATTCGCTAAATCAAAAAGTAGATGCCTGGTTTCTGGACGGCTTTGCGCCAGCGAAAAACCCGGATATGTGGACGCAAAATCTGTTTAACGCCATGGCAAGGTTGGCGCGTCCAGGCGGCACGCTGGCGACATTTACGTCTGCCGGTTTTGTCCGCCGCGGTTTGCAGGACGCCGGATTCACGATGCAAAAACGTAAGGGCTTTGGGCGCAAACGGGAAATGCTTTGTGGGGTGATGGAACAGACATTACCACTCCCCTGCTCCACGCCGTGGTTTAATCGTACGGGCAGCAGCAAACGGGAAGTAGCGATTATCGGCGGTGGTATTGCCAGCGCGTTGTTGTCGCTGGCGTTATTACGGCGCGGCTGGCAAGTAACGCTTTATTGCGCGGATGAGGCCCCCGCGCTGGGTGCTTCCGGCAATCGCCAGGGGGCGCTGTATCCGTTATTAAGCAAACACGATGAGGCGCTAAACCGCTTTTTCTCTAATGCGTTTACTTTTGCTCGTCGGTTTTACGACCAATTACCCGTTAAATTTGATCATGACTGGTGCGGCGTCACGCAGTTAGGCTGGGATGAGAAAAGCCAGCATAAAATCGCACAGATGTTGTCAATGGATTTACCCGCAGAACTGGCTGTAGCCGTTGAGGCAAATGCGGTTGAACAAATTACGGGCGTTGCGACAAATTGCAGCGGCATTACTTATCCGCAAGGTGGTTGGCTGTGCCCAGCAGAACTGACCCGTAATGTGCTGGAACTGGCGCAACAGCAGGGTTTGCAGATTTATTATCAATATCAGTTACAGAATTTATCCCGTAAGGATGACTGTTGGTTGTTGAAGTTTGCAGGAGATCAGCAAGCAACACACAGCGTAGTGGTACTGGCGAACGGGCATCAAATCAGCCGTTTCAGCCAAACGTCGACTCTCCCGGTGTATTCGGTTGCCGGGCAGGTCAGCCATATTCCGACAACGCCGGAACTGGCAGAGCTGAAGCAGGTGCTGTGCTATGACGGTTATCTCACGCCACAAAATCCGGCGAATCAACATCATTGTATTGGTGCCAGTTATCATCGCGGCAGCGAAGATACGGCGTACAGTGAGGACGATCAGCAGCAGAATCGCCAGCGGTTGATTGATTGTTTCCCGCAGGCACAGTGGGCAAAAGAGGTTGATGTCAGTGATAAAGAGGCGCGCTGCGGTGTGCGTTGTGCCACCCGCGATCATCTGCCAATGGTAGGCAATGTTCCCGATTATGAGGCAACACTCGTGGAATATGCGTCGTTGGCGGAGCAGAAAGATGAGGCGGTAAGCGCGCCGGTTTTTGACGATCTCTTTATGTTTGCGGCTTTAGGTTCTCGCGGTTTGTGTTCTGCCCCGCTGTGTGCCGAGATTCTGGCGGCGCAGATGAGCGACGAACCGATTCCGATGGATGCCAGTACGCTGACGGCGTTAAACCCGAATCGGTTATGGGTGCGGAAATTGTTGAAGGGTAAAGCGGTTAAGGCGGGGTAA
>Cluster_24
ATGAAACGTGCAGTGATTACTGGCCTGGGCATTGTTTCCAGCATCGGTAATAACCAGCAGGAAGTCCTGGCATCTCTGCGTGAAGGACGTTCAGGGATCACTTTCTCTCAGGAGCTGAAGGATTCCGGCATGCGTAGCCACGTCTGGGGCAACGTAAAACTGGATACCACTGGCCTCATTGACCGCAAAGTTGTGCGCTTTATGAGCGACGCATCCATTTATGCATTCCTTTCTATGGAGCAGGCAATCGCTGATGCGGGCCTCTCTCCGGAAGCTTACCAGAATAACCCGCGCGTTGGCCTGATTGCAGGTTCCGGCGGCGGTTCCCCGCGTTTCCAGGTGTTCGGCGCTGACGCAATGCGCGGCCCGCGCGGCCTGAAAGCGGTTGGCCCGTATGTGGTCACTAAAGCGATGGCATCTGGCGTTTCTGCCTGTCTCGCCACGCCGTTTAAAATTCATGGCGTTAACTACTCCATCAGCTCCGCGTGTGCGACTTCCGCACACTGTATCGGTAACGCAGTAGAGCAGATCCAACTGGGCAAACAGGACATCGTGTTTGCTGGCGGCGGCGAAGAGCTGTGCTGGGAAATGGCCTGCGAATTCGACGCGATGGGTGCGCTGTCTACTAAATACAACGACACCCCGGAAAAAGCCTCCCGTACTTACGACGCTCACCGTGACGGTTTCGTTATCGCTGGCGGCGGCGGTATGGTAGTGGTTGAAGAGCTGGAACACGCGCTGGCGCGTGGTGCTCACATCTATGCTGAAATCGTTGGCTACGGCGCAACCTCTGATGGTGCAGACATGGTTGCTCCGTCTGGCGAAGGCGCAGTACGTTGTATGCAGATGGCGATGCATGGCGTTGATACCCCAATCGATTACCTGAACTCTCACGGTACTTCGACTCCGGTTGGCGACGTGAAAGAACTGGCAGCTATCCGTGAAGTGTTCGGCGATAAGAGCCCGGCGATTTCTGCAACCAAAGCCATGACCGGTCACTCTCTGGGCGCTGCTGGCGTACAGGAAGCTATCTACTCTCTGCTGATGCTGGAACACGGCTTTATCGCCCCGAGCATCAACATTGAAGAGCTGGACGAGCAGGCTGCGGGTCTGAACATCGTGACCGAAACGACCGATCGCGAACTGACCACTGTTATGTCTAACAGCTTCGGCTTCGGCGGCACCAACGCCACGCTGGTAATGCGCAAGCTGAAAGATTAA
>Cluster_25
ATGACTGCTGTAAGCCAAACCGAAACACGATCTTCTGCCAATTTTTCGCTCTTCCGCATCGCTTTTGCGGTTTTTCTCACCTACATGACCGTAGGGTTGCCGTTGCCGGTTATCCCGCTGTTTGTTCATCATGAACTGGGCTATGGCAATACCATGGTCGGCATTGCCGTCGGGATTCAGTTTCTGGCTACGGTGCTGACGCGTGGTTACGCCGGGCGACTGGCCGATCAATATGGTGCAAAACGTTCGGCGCTTCAGGGAATGTTAGCTTGTGGTCTGGCTGGCGGCGCGTTGCTGCTGGCGGCGATTTTGCCTGTCTCCGCACCGTTCAAATTTGCTCTGTTGGTCGTCGGGCGTTTGATTCTTGGCTTTGGTGAAAGCCAGTTACTGACAGGCGCTCTGACCTGGGGACTAGGCATCGTAGGGCCAAAACACTCTGGCAAAGTGATGTCATGGAACGGAATGGCGATTTACGGTGCCCTCGCTGTTGGTGCTCCGCTTGGCCTGTTGATTCATAGCCATTACGGTTTTGCCGCACTGGCGATCACCACAATGGTATTACCCGTACTGGCGTGGGCCTGTAACGGCACAGTGCGCAAAGTACCGGCCCTGGCGGGAGAACGTCCATCGCTGTGGAGCGTTGTCGGGCTTATCTGGAAACCAGGGTTAGGTCTGGCACTACAAGGCGTTGGTTTTGCGGTTATCGGGACTTTCGTTTCGCTCTACTTTGCCAGCAAAGGATGGGCGATGGCGGGCTTTACTCTTACCGCGTTTGGCGGCGCATTTGTCGTGATGCGCGTCATGTTTGGCTGGATGCCGGACCGTTTTGGCGGCGTGAAAGTGGCGATTGTCTCTCTGCTTGTAGAAACGGTGGGCTTGTTGCTGCTCTGGCAAGCCCCAGGTGCATGGGTCGCATTAGCGGGCGCGGCGTTAACCGGAGCCGGATGTTCGCTTATCTTTCCTGCGCTGGGCGTGGAGGTGGTTAAACGCGTCCCCTCACAAGTTCGCGGCACCGCACTGGGCGGTTACGCCGCGTTTCAGGATATCGCCCTCGGCGTCTCCGGGCCGCTGGCGGGAATGCTGGCGACCACGTTTGGTTACTCTTCGGTATTTCTTGCCGGGGCGATCTCTGCGGTGCTGGGAATTATTGTCACGATACTGTCATTTCGTCGGGGCTAA
>Cluster_26
ATGATACAACCTATTTCCGGCCCTCCTCCTGGGCAACCACCAGGTCAGGGAGATAATCTGCCGTCTGGCACGGGCAATCAGCCTTTATCCAGTCAGCAACGTACTTCGCTGGAAAGCTTAATGACGAAAGTGACCTCACTGACGCAACAGCAAAGAGCAGAACTGTGGGCGGGTATCAGGCACGATATTGGTCTGTCGGGAGATTCACCGCTGCTTTCGCGTCACTTCCCTGCCGCTGAGCATAATCTGGCGCAACGTCTGCTGGCCGCGCAAAAAAGCCATTCTGCCCGCCAGCTTTTAGCGCAATTAGGGGAGTATTTACGTCTGGGGAATAATCGTCAGGCGGTCACGGATTATATCCGTCATAACTTTGGTCAGACGCCGCTGAATCAGCTCTCACCGGAGCAATTAAAAACCATTCTCACCCTGTTGCAGGAAGGGAAGATGGTTATTCCGCAACCACAGCAGCGCGAGGCGACCGACCGTCCTTTATTACCGGCGGAGCACAATGCGCTAAAACAGCTGGTGACCAAACTTGCGGCGGCAACGGGGGAACCCAGCAAACAGATCTGGCAATCGATGCTGGAACTTTCCGGGGTGAAAGATGGCGAGTTAATTCCAGCGAAACTGTTTAACCATCTGGTGACCTGGCTACAGGCGCGTCAGACGCTAAGCCAGCAAAATACGCCGACGCTGGAATCACTACAGATGACGCTAAAACAACCTTTAGATGCCAGTGAACTGGCGGCGTTATCGGCATATATCCAGCAAAAATATGGTCTTTCTGCGCAATCATCGCTTTCTTCTGCCCAGGCCGAGGATATTCTTAATCAGCTTTATCAACGGCGGGTTAAAGGGATTGATCCGCGTGTTATGCAACCGCTGCTTAATCCTTTTCCACCGATGATGGACACGTTGCAAAATATGGCAACGCGTCCCGCGCTGTGGATACTGTTAGTCGCGATTATCCTGATGCTGGTCTGGCTGGTTCGTTAG
>Cluster_27
ATGTCTGAAGGCTGGAACATTGCCGTCCTGGGCGCAACTGGCGCTGTGGGCGAAGCCCTGCTTGAAACGCTGGCTGAACGTCAGTTCCCGGTTGGGGAAATTTATGCACTGGCACGTAACGAAAGCGCAGGCGAACAACTGCGCTTTGGTGGTAAGACAATCACCGTGCAGGATGCCGCTGAATTCGACTGGACGCAGGCGCAGCTGGCATTTTTTGTCGCAGGCAAAGAAGCTACCGCTGCCTGGGTTGAAGAAGCGACCAACTCAGGTTGCCTGGTGATCGACAGCAGTGGATTGTTTGCTCTCGAACCCGACGTACCGCTGGTGGTGCCGGAAGTAAACCCGTTTGTACTGACAGATTACCGGAACCGGAATGTCATCGCCGTACCAGACAGTCTGACCAGCCAGCTGCTGGCGGCACTGAAACCGTTAATCGATCAGGGCGGTTTATCACGTATCAGCGTTACCAGCCTGATTTCAGCCTCCGCCCAGGGCAAAAAAGCGGTCGATGCGTTAGCGGGGCAGAGTGCGAAATTGCTCAACGGCATTCCGATTGACGAAGAAGATTTCTTCGGGCGTCAGCTGGCGTTCAACATGCTGCCGTTACTGCCGGATAGCGAAGGTAGCGTGCGTGAAGAACGTCGTATCGTTGACGAAGTACGCAAAATCCTGCAGGACGAAGGGCTGATGATTTCGGCTAGCGTCGTCCAGGCACCGGTATTCTACGGTCATGCCCAGATGGTCAACTTTGAAGCTCTGCGTCCACTGGCAGCAGAAGAAGCGCGTGATGCGTTTGTTCAAGGCGAAGATATTGTGCTCTCTGAAGAGAACGAATTCCCAACTCAGGTAGGTGATGCTTCGGGTACGCCGCATCTTTCTGTTGGCTGCGTGCGTAATGACTACGGTATGCCGGAGCAAGTCCAGTTCTGGTCGGTGGCCGATAACGTTCGCTTTGGCGGCGCGCTGATGGCAGTAAAAATCGCCGAGAAACTGGTGCAGGAGTATCTGTACTAA
>Cluster_28
ATGTCCGACCAGCAACAACCGCCAGTTTATAAAATTGCGCTGGGCATTGAGTACGACGGCAGTAAGTATTACGGCTGGCAACGGCAGAACGAAGTTCGCAGTGTGCAGGAGAAGCTGGAAAAGGCGCTCTCCCAGGTGGCGAACGAACCCATCACCGTCTTCTGCGCCGGGCGTACTGACGCAGGGGTACACGGTACCGGGCAGGTTGTGCATTTCGAAACAACCGCGCTGCGCAAAGACGCGGCGTGGACCTTGGGCGTAAATGCGAATTTACCTGGTGACATCGCTGTGCGTTGGGTTAAAGCTGTACCTGATGATTTTCATGCCCGATTTAGCGCCACGGCTCGCCGTTATCGCTACATCATCTACAATCATCGGCTGCGCCCGGCGGTACTGAGTAAAGGGGTAACCCATTTTTACGAACCGCTGGACGCTGAACGGATGCATCGGGCTGCGCAATGCTTGCTGGGCGAGAATGATTTCACCTCGTTCCGTGCGGTGCAGTGCCAGTCCCGAACCCCGTGGCGCAACGTTATGCATATTAATGTCACGCGTCACGGTCCTTATGTGGTGGTAGATATTAAAGCGAATGCTTTTGTACATCATATGGTCAGGAATATTGTCGGCAGCCTGATGGAAGTCGGTGCCCACAACCAGCCGGAGAGCTGGATAGCAGAGTTGCTGGCGGCAAAGGACAGAACGCTGGCGGCAGCAACGGCAAAAGCGGAAGGGCTGTATCTGGTCGCGGTGGATTACCCTGACCGGTATGATCTTCCAAAACCGCCAATGGGCCCGCTATTTCTGGCGGACTAA
>Cluster_29
ATGGACCTGATTTATTTCCTCATCGATTTTATCCTGCACATTGACGTGCATCTGGCAGAGCTGGTCGCGGAGTACGGCGTCTGGGTTTATGCCATTTTGTTCCTAATTTTGTTCTGTGAAACCGGTCTGGTGGTAACGCCGTTTTTACCGGGTGATTCATTGCTGTTTGTTGCCGGAGCGTTGGCATCACTGGAAACCAACGATCTCAACGTCCATATGATGGTGGTGCTGATGCTGATCGCCGCGATTGTGGGTGACGCGGTCAATTACACTATCGGGCGGTTGTTCGGTGAAAAGTTGTTCAGTAATCCCAATTCGAAAATTTTCCGTCGCAGTTATCTCGACAAAACCCATCAGTTTTATGAGAAACATGGCGGCAAAACGATTATTCTCGCCCGTTTTGTGCCGATCGTCAGAACGTTCGCCCCGTTTGTTGCGGGAATGGGCCACATGTCGTACCGTCATTTCGCCGCTTATAACGTGATCGGCGCACTGTTGTGGGTACTGCTTTTTACCTACGCAGGCTATTTCTTCGGTACAATCCCGATGGTTCAGGATAACCTTAAGCTGCTGATCGTCGGGATTATTGTGGTTTCTATTTTGCCGGGCGTCATCGAAATAATCCGTCACAAACGCGCTGCGGCACGCGCCGCAAAATAA
>Cluster_30
ATGAGCTGGATTGAACGAATTAAAAGCAACATTACTCCCACCCGCAAGGCGAGCATTCCTGAAGGGGTGTGGACTAAGTGTGATAGCTGCGGTCAGGTTTTATACCGCGCTGAGCTGGAACGTAATCTTGAGGTCTGTCCGAAGTGTGACCATCACATGCGTATGACAGCGCGTAATCGCCTGCATAGCCTGTTAGATGAAGGAAGCCTTGTGGAGCTGGGTAGCGAGCTTGAGCCGAAAGATGTGCTGAAGTTTCGTGACTCCAAGAAGTATAAAGACCGTCTGGCATCTGCGCAGAAAGAAACCGGCGAAAAAGATGCGCTGGTGGTGATGAAAGGCACTCTGTATGGAATGCCGGTTGTCGCTGCGGCATTCGAGTTCGCCTTTATGGGCGGTTCAATGGGGTCTGTTGTGGGTGCACGTTTCGTGCGTGCCGTTGAGCAGGCGCTGGAAGATAACTGCCCGCTGATCTGCTTCTCCGCCTCTGGTGGCGCACGTATGCAGGAAGCACTGATGTCGCTGATGCAGATGGCGAAAACCTCTGCGGCACTGGCAAAAATGCAGGAGCGCGGCTTGCCGTACATCTCCGTGCTGACCGACCCGACGATGGGCGGTGTTTCTGCAAGTTTCGCCATGCTGGGCGATCTCAACATCGCTGAACCGAAAGCGTTAATCGGCTTTGCCGGTCCGCGTGTTATCGAACAGACCGTTCGCGAAAAACTGCCGCCTGGATTCCAGCGCAGTGAATTCCTGATCGAGAAAGGCGCGATCGACATGATCGTCCGTCGTCCGGAAATGCGCCTGAAACTGGCGAGCATTCTGGCGAAGTTGATGAATCTGCCAGCGCCGAATCCTGAAGCGCCGCGTGAAGGCGTAGTGGTACCCCCGGTACCGGATCAGGAACCTGAGGCCTGA
>Cluster_31
ATGATTATCAAACGCACTCCTCAAGCCGCGTCGCCTCTGGCTTCGTGGCTTTCTTATCTGGAAAACCTGCACAGTAAAACTATCGATCTCGGCCTTGAGCGCGTGAGCCTGGTCGCGGCGCGTCTTGGCGTCCTGAAACCAGCGCCATTTGTGTTTACCGTTGCGGGTACGAATGGCAAAGGCACCACCTGCCGTACGCTGGAGTCGATTCTGATGGCGGCAGGGTACAAAGTGGGCGTCTACAGTTCGCCTCATCTGGTGCGTTATACCGAGCGCGTACGTGTGCAGGGCCAGGAATTGCCGGAATCGGCCCACACCGCCTCTTTTGCGGAGATTGAATCGGCACGCGGTGATATTTCCCTGACCTATTTCGAGTACGGTACGCTGTCGGCGTTGTGGCTGTTCAAGCAGGCACAACTTGACGTGGTGATTCTGGAAGTAGGGCTGGGCGGTCGTCTGGACGCAACCAATATTGTCGACGCCGATGTCGCGGTAGTAACCAGTATTGCGCTGGATCATACCGACTGGCTGGGTCCAGATCGCGAAAGTATTGGTCGCGAGAAAGCAGGCATCTTCCGCAGCGAAAAACCGGCAATTGTCGGTGAGCCGGAAATGCCTTCTACCATTGCTGATGTGGCGCAGGAAAAAGGTGCACTGTTACAACGTCGGGGCGTTGAGTGGAACTATTCCGTCACCGATCATGACTGGGCGTTTAGCGATGCTCACGGCACGCTGGAAAATCTGCCGTTGCCGCTTGTCCCGCAACCGAATGCCGCAACAGCGCTGGCGGCACTGCGTGCCAGCGGGCTGGAAGTCAGTGAAAATGCCATTCGCGACGGGATTGCCAGCGCAATTTTGCCGGGACGTTTCCAGATTGTGAGCGAGTCGCCACGCGTTATTTTTGATGTCGCGCATAATCCACATGCGGCGGAATATCTCACCGGGCGTATGAAAGCGCTACCGAAAAACGGGCGCGTGCTGGCGGTTATCGGTATGCTACATGATAAAGATATTGCCGGAACTCTGGCCTGGTTGAAAAGCGTGGTTGATGACTGGTATTGTGCGCCACTGGAAGGGCCGCGCGGTGCCACGGCAGAACAACTGCTTGAGCATTTGGGTAACGGCAAATCATTTGATAGCGTTGCGCAGGCATGGGATGCCGCAATGGCGGACGCTAAAGCGGAAGACACCGTGCTGGTGTGTGGTTCTTTCCACACGGTCGCACATGTCATGGAAGTGATTGACGCGAGGAGAAGCGGTGGCAAGTAA
>Cluster_32
GTGGCAAGTAAGTTTCAGAATCGGTTAGTGGGCACGATCGTGCTGGTGGCGCTGGGGGTGATTGTACTTCCAGGGCTGCTGGACGGGCAGAAAAAACATTATCAGGATGAGTTCGCGGCTATCCCGCTGGTGCCGAAAGCGGGCGATCGTGATGAGCCTGATATGATGCCAGCCGCCACCCAGGCGTTACCGACGCAGCCGCCGGAAGGCGCAGCGGAAGAGGTGCGGGCAGGTGATGCCGCAGCACCGTCGCTCGATCCGGCCACTATTGCAGCCAATAACACCGAGTTTGAACCGGAACCTGCACCGGTCGCCCCACCGAAGCCGAAACCGGTGGAGCCGCCTAAACCAAAGGTTGAAGCACCACCTGCGCCGAAGCCAGAACCGAAGCCGGTCGTGGAAGAAAAAGCTGCACCGACGGGTAAAGCCTATGTTGTGCAACTGGGTGCGCTGAAAAATGCCGATAAAGTGAATGAGATTGTCGGTAAGCTGCGCGGTGCCGGTTATCGGGTTTATACGTCGCCATCCACGCCAGTGCAGGGTAAAATTACCCGTATTCTGGTTGGGCCGGATGCCTCGAAAGATAAGCTGAAAGGTTCGCTGGGTGAGTTGAAGCAACTTTCTGGCTTAAGTGGCGTGGTAATGGGCTATACGCCGAATTAA
>Cluster_33
ATGGTCTGGATTGATTACGCCATAATCGCGGTGATTGCTTTTTCCTCTCTGGTTAGCCTGATCCGCGGCTTTGTTCGTGAAGCGTTATCGCTGGTGACATGGGGTTGTGCTTTCTTTGTTGCCAGTCATTACTACACTTACCTGTCAGTCTGGTTTACGGGCTTTGAAGACGAACTGGTTCGAAATGGGATTGCCATCGCGGTACTGTTTATCGCTACCCTGATCGTTGGTGCTATCGTGAACTTCGTGATAGGCCAGTTGGTGGAGAAAACGGGGTTGTCAGGCACCGATCGGGTGCTGGGCGTCTGTTTCGGTGCGTTGCGCGGTGTGTTGATTGTTGCTGCCATTCTCTTCTTTCTCGACTCCTTTACCGGGGTGTCGAAAAGCGAAGACTGGAGCAAATCACAGCTGATCCCGCAATTCAGTTTTATCATCAGATGGTTTTTTGATTATCTGCAAAGCTCGTCAAGTTTCTTGCCCAGAGCGTAA
>Cluster_34
ATGTGCGGTATTGTCGGTATCGCCGGTGTTATGCCGGTTAACCAGTCGATTTATGATGCCTTAACGGTGCTTCAGCATCGCGGTCAGGATGCCGCCGGCATCATCACCATAGATGCCAATAACTGCTTCCGTTTGCGTAAAGCGAACGGGCTGGTGAGCGATGTATTTGAAGCTCGCCATATGCAGCGTTTGCAGGGCAATATGGGCATTGGTCATGTGCGTTACCCCACGGCTGGCAGCTCCAGCGCCTCTGAAGCGCAGCCGTTTTACGTTAACTCCCCGTATGGCATTACGCTTGCCCACAACGGCAATCTGACCAACGCTCACGAGTTGCGTAAAAAACTGTTTGAAGAAAAACGCCGCCACATCAACACCACTTCCGACTCGGAAATTCTGCTTAATATCTTCGCCAGCGAGCTGGACAACTTCCGCCACTACCCGCTGGAAGCCGACAATATTTTCGCTGCCATTGCTGCCACAAACCGCTTAATCCGCGGCGCGTATGCCTGTGTGGCGATGATTATCGGCCACGGTATGGTTGCTTTCCGCGATCCAAACGGGATTCGTCCGCTGGTACTGGGAAAACGTGATATTGACGAGAACCGTACAGAATATATGGTCGCTTCCGAAAGCGTAGCGCTCGATACGCTGGGCTTTGATTTCCTGCGTGACGTCGCGCCGGGCGAAGCGATTTACATCACTGAAGAAGGGCAGTTGTTTACCCGTCAATGTGCTGACAATCCGGTCAGCAATCCGTGCCTGTTTGAGTATGTATACTTTGCCCGCCCGGACTCGTTTATCGACAAAATTTCCGTTTACAGCGCGCGTGTGAATATGGGCACGAAACTGGGCGAGAAAATTGCCCGCGAATGGGAAGATCTGGATATCGACGTGGTGATCCCGATCCCAGAAACCTCGTGTGATATCGCGCTGGAAATTGCTCGTATTCTGGGCAAACCGTACCGCCAGGGCTTCGTTAAAAACCGCTATGTTGGCCGCACCTTTATCATGCCGGGCCAGCAGCTGCGTCGTAAGTCCGTGCGCCGTAAACTGAATGCCAACCGCGCCGAGTTCCGCGATAAAAACGTCCTGCTGGTCGACGACTCCATCGTCCGTGGCACCACTTCTGAGCAGATTATCGAGATGGCACGCGAAGCCGGAGCGAAGAAAGTGTACCTCGCTTCTGCGGCACCGGAAATTCGCTTCCCGAACGTTTATGGTATTGATATGCCGAGCGCCACGGAACTGATCGCTCACGGTCGCGAAGTTGATGAAATTCGCCAGATCATCGGTGCTGACGGGTTGATTTTCCAGGATCTGAACGATCTGATCGACGCCGTTCGCGCTGAAAATCCGGATATCCAGCAGTTTGAATGCTCGGTGTTCAACGGCGTCTACGTCACCAAAGATGTTGATCAGGGCTACCTCGATTTCCTCGATACGTTACGTAATGATGACGCCAAAGCAGTGCAACGTCAGAACGAAGTGGAAAATCTCGAAATGCATAACGAAGGATGA
>Cluster_35
ATGAAACGACTCATTGTAGGCATCAGCGGTGCCAGCGGCGCGATTTATGGCGTGCGCTTATTACAGGTTCTGCGCGATGTCACAGATATCGAAACGCATCTGGTGATGAGCCAGGCAGCGCGCCAGACCTTATCCCTCGAAACGGATTTTTCTCTGCGCGAAGTGCAGGCATTAGCCGATGTCACGCACGATGCGCGCGATATTGCCGCCAGCATCTCTTCCGGTTCTTTCCAGACGCTGGGGATGGTGATTTTACCCTGTTCAATCAAAACCCTTTCCGGCATTGTCCATAGCTATACTGATGGCTTACTGACCCGTGCGGCAGATGTGGTGCTGAAAGAGCGTCGCCCGTTGGTGCTCTGCGTGCGTGAAACACCATTGCACTTAGGCCATCTGCGTTTAATGACTCAGGCGGCAGAAATCGGTGCGGTGATTATGCCTCCCGTTCCGGCGTTTTATCATCGCCCGCAATCCCTTGATGATGTGATAAATCAGACGGTTAATCGTGTTCTTGACCAGTTTGCGATAACCCTTCCTGAAGATCTCTTTGCCCGCTGGCAGGGCGCATAA
>Cluster_36
ATGAAGAAGTCGATTCTCGCTCTGTCTTTGTTAGTCGGTCTCTCCACAGCGGCTTCCAGCTATGCGGCGCTACCGGAGACGGTACGTATCGGAACCGATACCACCTACGCACCGTTCTCATCGAAAGATGCTAAAGGTGATTTTGTTGGCTTTGATATCGATCTCGGTAACGAGATGTGCAAACGGATGCAGGTGAAATGTACCTGGGTTGCCAGTGACTTTGACGCGCTGATCCCCTCACTGAAAGCGAAAAAAATCGACGCCATTATTTCGTCGCTTTCCATTACCGATAAACGTCAGCAGGAGATTGCCTTCTCCGACAAGCTGTACGCCGCAGATTCTCGTTTGATTGCTGCCAAAGGTTCACCGATTCAGCCAACGCTGGATTCACTGAAAGGTAAACATGTTGGTGTGCTGCAGGGATCAACCCAGGAAGCTTACGCTAACGAGACCTGGCGTAGCAAAGGCGTGGATGTGGTGGCCTATGCCAACCAGGATTTGGTCTATTCCGATCTGGCTGCAGGACGTCTGGATGCTGCGTTACAAGATGAAGTTGCTGCCAGCGAAGGATTCCTCAAGCAACCTGCTGGTAAAGATTTCGCCTTTGCTGGCTCATCAGTAAAAGACAAAAAATACTTCGGTGATGGCACCGGTGTAGGGCTACGTAAAGATGATGCTGAACTGACGGCTGCCTTCAATAAGGCGCTTGGCGAGCTGCGTCAGGACGGCACCTACGACAAGATGGCGAAAAAGTATTTCGACTTTAATGTCTACGGTGACTGA
>Cluster_37
ATGAAAAAACTGGTGCTATCGCTCTCTCTGGTTCTGGCCTTCTCCAGCGCAACTGCGGCACTTGCTGCGATTCCGCAAAACATCCGCATCGGTACCGACCCGACCTATGCGCCATTTGAATCAAAAATTCACAAGGCGAACTGGTTGGCTTCGATATCGATCTGGCAAAGGAATTATGCAAACGCATCAATACGCAATGTACGTTTGTCGAAAATCCGCTGGATGCGTTAA
>Cluster_38
ATGTCATCGCTTTCCATTACGGAAAAACGTCAGCAAGAAATTGCCTTCACCGACAAACTGTACGCTGCCGATTCTCGTCTGGTGGTGGCGAAAAATTCCGACATTCAGCCGACAGTCGAGTCGCTGAAAGGCAAGCGGGTAGGCGTATTGCAGGGCACCACCCAGGAGACGTTCGGTAACGAACACTGGGCACCAAAAGGCATTGAAATCGTCTCGTATCAGGGGCAGGACAACATTTATTCTGACCTGACTGCCGGACGTATTGATGCCGCGTTCCAGGATGAGGTCGCTGCCAGTGAAGGTTTCCTCAAACAACCCGTCGGTAAAGATTACAAATTCGGTGGCCCGTCTGTTAAAGATGAAAAACTGTTTGGTGTAGGGACCGGCATGGGCCTGCGTAAAGAAGATAACGAACTGCGCGAGGCACTGAACAAAGCCTTTGCCGAAATGCGCGCTGACGGTACTTACGAGAAATTAGCGAAAAAGTACTTCGATTTTGATGTTTATGGCGGTTAA
>Cluster_39
ATGTTGTATGGGTTTTCAGGTGTTATTTTACAGGGTGCGCTCGTCACGCTGGAGCTGGCTATCAGTTCTGTAGTGCTCGCTGTAATCATCGGTTTAATTGGCGCTGGCGGTAAGCTCTCGCAAAATCGGCTTTCGGGGCTGATTTTCGAAGGGTACACCACGCTGATTCGTGGCGTGCCGGACTTAGTGTTGATGCTGCTGATTTTCTACGGTTTGCAGATTGCACTAAACACGGTGACGGAGGCGATGGGCGTCGGGCAGATTGATATCGATCCGATGGTCGCTGGTATTATTACTCTCGGTTTTATCTACGGTGCTTATTTTACCGAAACGTTCCGTGGCGCGTTTATGGCAGTGCCGAAAGGGCATATAGAGGCGGCGACGGCGTTCGGTTTTACTCGTGGGCAAGTGTTTCGGCGGATCATGTTTCCGGCGATGATGCGTTACGCCCTGCCAGGCATTGGCAACAACTGGCAGGTGATCCTCAAATCTACCGCACTGGTTTCGTTACTCGGCCTGGAAGATGTGGTCAAAGCCACCCAACTGGCAGGCAAAAGTACCTGGGAACCGTTCTATTTCGCCATCGTCTGTGGCGTGATTTACCTGGTTTTCACCACTGTTTCCAATGGTGTGCTGCTGTTCCTTGAGCGCCGCTACTCCGTGGGTGTGAAGAGGGCTGACCTGTGA
>Cluster_40
GTGATCGAAATCTTACATGAATACTGGAAACCGCTGCTGTGGACCGACGGTTATCGCTTTACTGGTGTGGCGATCACTCTGTGGCTGCTTATTTTGTCGGTAGTGATAGGCGGAGTCCTGGCGCTGTTTCTGGCGATTGGTCGTGTCTCCAGTAATAAATACATCCAGTTTCCAATCTGGTTATTTACCTATATTTTTCGCGGTACGCCGCTGTATGTTCAGTTGCTGGTGTTCTATTCCGGCATGTACACGCTTGAGATTGTTAAGGGAACCGAATTCCTTAACGCTTTCTTCCGCAGTGGCCTGAACTGTACCGTGCTGGCGCTGACGCTTAACACCTGCGCTTACACTACCGAGATTTTTGCTGGGGCAATCCGTTCGGTTCCGCATGGGGAAATTGAAGCCGCCAGAGCCTATGGCTTCTCGACTTTTAAAATGTATCGTTGCATTATTTTGCCTTCTGCGCTGCGTATTGCGTTACCGGCATACAGCAACGAAGTGATCCTGATGCTGCACTCTACTGCGCTGGCGTTTACGGCCACTGTGCCGGATCTGCTGAAAATAGCCCGCGATATTAACGCCGCCACGTATCAACCTTTTACCGCCTTCGGCATTGCCGCGGTGCTCTATTTAATCATCTCTTATGTCCTGATCAGCCTCTTTCGCAGAGCGGAAAAACGCTGGTTGCAGCATGTGAAACCTTCTTCAACGCACTGA
>Cluster_41
ATGTCCGAGAATAAATTAAACGTTATCGATTTGCACAAACGCTACGGCGAACATGAAGTGCTGAAAGGGGTCTCACTGCAAGCGAATGCCGGAGATGTAATAAGCATCATCGGATCGTCGGGATCGGGGAAAAGTACCTTTCTGCGCTGCATTAACTTCCTCGAAAAACCGAGTGAAGGGTCGATCGTGGTCAATGGCCAGACGATCAATCTGGTGCGCGACAAAGACGGTCAACTCAAAGTCGCCGATAAAAATCAACTGCGCTTACTGCGCACACGCCTGACGATGGTATTCCAGCACTTCAATCTCTGGAGCCATATGACGGTGCTGGAAAACGTCATGGAAGCGCCGATTCAGGTGTTGGGCCTGAGCAAGCAGGAAGCGCGCGAGCGGGCGGTCAAGTATCTGGCAAAAGTCGGGATAGACGAACGTGCGCAGGGGAAATATCCGGTGCATCTTTCCGGCGGTCAGCAACAGCGTGTTTCTATCGCGCGGGCGCTGGCGATGGAACCGGAAGTTTTACTGTTTGATGAACCTACCTCGGCGCTCGATCCTGAACTGGTAGGCGAAGTGTTGCGTATTATGCAGCAACTGGCAGAAGAGGGGAAAACCATGGTGGTAGTGACTCACGAAATGGGCTTTGCTCGCCATGTTTCTACTCATGTCATTTTCCTCCATCAGGGGAAAATAGAAGAAGAGGGCGCGCCGGAGCAGTTATTTGGCAACCCGCAAAGCCCTCGTCTGCAACAGTTCCTTAAGGGATCGCTGAAATAA
>Cluster_42
ATGACAATATCGACAACTTCCACGCCGCATGATGCGGTATTTAAATCTTTTTTACGCCATCCAGACACCGCGCGGGATTTTATTGATATTCATCTTCCCGCGCCGCTGCGCAAACTGTGTGATTTAACGACGCTTAAACTGGAACCAAACAGTTTTATTGATGACGACCTGCGGCAATATTATTCCGACCTCTTGTAG
>Cluster_43
ATGGCTTTTCGCATGATGCGTTATTCCATTGCGGCAATACAAAACCATCTTGATGCGGGCTATAAAGAGCTTCCATTGGTGATCCCGATGCTGTTTTATCATGGTTGCAGAAGTCCTTATCCTTATTCACTCTGCTGGCTTGATGAATTTGCCGAGCCTGCTATAGCCCGCAAAATATATTCATCAGCGTTTCCGTTGGTGGATATTACCGTGGTGCCGGATGACGAGATTATGCAACACCGCAAAATGGCGCTGTTGGAGTTAATTCAGAAACATATTCGTCAGCGCGATCTGTTGGGATTAGTCGACCAAATTGTTTCGCTGCTAGTTACAGGGAACACTAATGACAGACAGCTAAAAGCCCTGTTTAATTACGTATTACAAACAGGGATGCCCAGCGTTTTCGTGCATTTATTGGTGAGATAG
>Cluster_44
ATGACCATTGCTGACAGATTACGTGAAGAAGGCGCAATGCAGGGCAAACACGAAGAAGCCCTGCGTATTGCTCAGGAGATGCTGGATAGAGGTTTAGACAGAGAGTTAGTTATGATGGTGACCCGACTTTCACCAGACGATCTTATCGCGCAAAGCCACTAA
>Cluster_45
ATGGCACAACCTGCCGCTATTATTCGTATAAAGAACCTTCGTTTGCGTACGTTTATCGGAATTAAGGAAGAAGAAATTAACAACCGTCAGGATATTGTTATCAATGTGACGATCCACTACCCCGCCGATAAAGCGCGCACTAGCGAAGATATCAACGATGCGCTGAATTATCGCACCGTAACGAAAAACATTATTCAGCATGTAGAGAATAACCGTTTCTCTTTGCTGGAAAAATTAACTCAGGATGTGCTCGATATCGCACGTGAACATCACTGGGTGACGTATGCTGAAGTGGAGATCGATAAACTGCACGCGCTGCGCTACGCCGATTCGGTATCCATGACCTTAAGCTGGCAGCGTTAA
>Cluster_46
ATGATCGATCTCTATTTCGCCCCGACACCCAATGGTCACAAAATTACGCTGTTTCTCGAAGAAGCAGAGCTTGATTATCGCTTGATTAAGGTAGACCTGGGGAAAGGCGGTCAGTTTCGTCCGGAATTTTTGCGCATTTCGCCCAACAACAAAATTCCGGCAATTGTTGATCATTCTCCTGCCGATGGCGGCGAACCGCTAAGCCTCTTTGAGTCTGGTGCCATTTTGTTGTATCTGGCTGAGAAAACAGGACTCTTTTTGAGTCATGAAACGCGTGAGCGCGCCGCCACATTACAGTGGTTATTCTGGCAGGTAGGCGGACTGGGGCCGATGCTTGGGCAAAATCATCATTTTAATCACGCAGCCCCCCAAACCATTCCTTACGCTATTGAACGTTATCAGGTTGAAACTCAGCGTCTTTACCATGTACTGAACAAGCGGCTGGAAAACTCGCCCTGGCTGGGAGGCGAGAACTACAGCATTGCGGATATTGCCTGCTGGCCGTGGGTTAATGCCTGGACTCGCCAGCGAATTGACCTAGCAATGTATCCGGCAGTCAAGAACTGGCATGAGCGGATCCGTTCGCGCCCTGCCACCGGGCAGGCACTGCTAAAAGCACAACTCGGTGATGAGCGTTCGGATAGTTAA
>Cluster_47
ATGAGTAAACCCGCTATCACGCTTTGGTCAGATGCCCACTTTTTCTCCCCTTATGTGTTATCCGCCTGGGTGGCGTTGCAGGAAAAAGGCCTGTCGTTTCATATCAAGACCATCGACCTCGACAGCGGTGAACATTTGCAGCCGACGTGGCAAGGTTACGGTCAGACACGCCGTGTGCCGTTATTACAAATCGATGATTTTGAGTTGAGTGAATCTTCTGCCATTGTGGAGTATCTGGAAGATCGATTTGCGCCACCGACCTGGGAACGTATTTATCCGCTTGATTTAGAAAATCGTGCACGTGCACGACAGATTCAGGCCTGGTTGCGCAGCGATCTGATGCCCATCCGCGAAGAGCGTCCGACGGATGTTGTCTTTGCGGGGGCGAAAAAAGCGCCACTAACGGCCGAGGGAAAAGCCAGTGCAGAGAAACTGTTCGCGATGGCAGAACATTTGTTAGTACTGGGTCAGCCGAATTTATTTGGTGAATGGTGCATTGCTGATACTGATCTGGCGCTAATGATTAACCGCCTGGTATTACATGGCGATGAGGTGCCAGAACGCCTGGTGGATTATGCAACATTCCAGTGGCAGCGAGCGTCTGTCCAGCGTTTTATTGCACTTTCGGCGAAGCAATCTGGCTGA
>Cluster_48
ATGAAACTGATGTTTGCATCGGACATTCATGGGTCGTTACCGGCGACGGAACGTGTTCTGGAGTTGTTTGCCCAAAGCGGTGCCCAGTGGCTGGTGATCCTTGGCGACGTGTTGAATCACGGCCCGCGTAATGCTTTACCGGAGGGTTACGCGCCAGCCAAAGTCGCTGAACGGCTTAATGAAGTGGCACATAAGGTTATCGCTGTGCGCGGCAACTGCGACAGCGAAGTGGATCAAATGCTGCTGCATTTCCCGATAACCGCGCCGTGGCAACAGGTATTACTGGAAAAACAACGTCTGTTTTTGACGCATGGTCATCTTTTTGGCCCGGAAAATCTACCTGCTTTAAACCAGAACGATGTGCTGGTGTACGGTCATACCCATCTGCCAGTGGCAGAACAGCGGGGGGAGATTTTCCACTTCAACCCCGGCTCGGTGAGTATTCCGAAAGGCGGTAATCCGGCGAGTTATGGCATGCTGGATAATGACGTACTTAGTGTAATCGCACTCAATGATCAAAGTATCATTGCGCAGGTCGCGATTAATCCGTAA
>Cluster_49
ATGGAACAGCGTCGTTTGGCAAGTACTGAATGGGTGGATATTGTCAATGAAGAGAACGAAGTCATTGCACAAGCCAGCCGGGAACAAATGCGGGCACAGTGTCTGCGTCATCGTGCAACTTACATCGTCGTGCATGATGGCATGGGCAAAATTCTGGTCCAGCGTCGTACCGAGACAAAAGACTTTTTACCCGGCATGTTAGATGCGACCGCAGGCGGTGTGGTTCAGGCCGATGAGCAACTGCTGGAATCCGCGCGTCGCGAAGCGGAAGAAGAGTTGGGCATTGCCGGTGTCCCCTTTGCCGAGCACGGGCAGTTCTATTTCGAAGATAAAAATTGCCGTGTCTGGGGCGCGTTGTTCAGCTGCGTCTCTCACGGTCCCTTCGCCCTACAGGAAGATGAAGTCAGTGAAGTTTGCTGGCTGACGCCGGAAGAAATCACCGCACGCTGCGATGAGTTCACTCCAGACTCGCTGAAAGCGCTGGCGTTGTGGATGAAGCGCAATGCCAAAAATGAAGCCGTAGAGACTGAAACGGCAGAATGA
>Cluster_50
GTGTCCCGTATTATTATGCTGATCCCTACCGGAACCAGCGTCGGTCTGACCAGCGTCAGCCTTGGCGTGATCCGTGCAATGGAACGCAAAGGCGTTCGTCTGAGCGTTTTCAAACCTATCGCTCAGCCGCGTACCGGTGGCGATGCGCCCGATCAGACTACGACTATCGTGCGTGCGAACTCTTCCACCACGACGGCCGCTGAACCGCTGAAAATGAGCTACGTTGAAGGTCTGCTTTCCAGCAATCAGAAAGATGTGCTGATGGAAGAGATCGTCGCAAACTACCACGCTAACACCAAAGACGCTGAAGTCGTTCTGGTTGAAGGTCTGGTCCCGACACGTAAGCACCAGTTTGCCCAGTCTCTGAACTACGAAATCGCTAAAACGCTGAATGCGGAAATCGTCTTCGTTATGTCTCAGGGCACTGACACCCCGGAACAGCTGAAAGAGCGTATCGAACTGACCCGCAACAGCTTCGGCGGTGCCAAAAACACCAACATCACCGGCGTTATCGTTAACAAACTGAACGCACCGGTTGATGAACAGGGTCGTACTCGCCCGGATCTGTCCGAGATTTTCGACGACTCTTCCAAAGCTAAAGTAAACAATGTTGATCCGGCGAAGCTGCAAGAATCCAGCCCGCTGCCGGTTCTCGGCGCTGTGCCGTGGAGCTTTGACCTGATCGCGACTCGTGCGATCGATATGGCTCGCCACCTGAATGCGACCATCATCAACGAAGGCGACATCAATACTCGCCGCGTTAAATCCGTCACTTTCTGCGCACGCAGCATTCCGCACATGCTGGAGCACTTCCGTGCCGGTTCTCTGCTGGTGACTTCCGCAGACCGTCCTGACGTGCTGGTGGCCGCTTGCCTGGCAGCCATGAACGGCGTAGAAATCGGTGCCCTGCTGCTGACTGGCGGTTACGAAATGGACGCGCGCATTTCTAAACTGTGCGAACGTGCTTTCGCTACCGGCCTGCCGGTATTTATGGTGAACACCAACACCTGGCAGACCTCTCTGAGCCTGCAGAGCTTCAACCTGGAAGTTCCGGTTGACGATCACGAACGTATCGAGAAAGTTCAGGAATACGTTGCTAACTACATCAACGCTGACTGGATCGAATCTCTGACTGCCACTTCTGAGCGCAGCCGTCGTCTGTCTCCGCCTGCGTTCCGTTATCAGCTGACTGAACTTGCGCGCAAAGCGGGCAAACGTATCGTACTGCCGGAAGGTGACGAACCGCGTACCGTTAAAGCAGCCGCTATCTGTGCTGAACGTGGTATCGCAACTTGCGTACTGCTGGGTAATCCGGCAGAGATCAACCGTGTTGCAGCGTCTCAGGGTGTAGAACTGGGTGCAGGGATTGAAATCGTTGATCCAGAAGTGGTTCGCGAAAGCTATGTTGGTCGTCTGGTCGAACTGCGTAAGAACAAAGGCATGACCGAAACCGTTGCCCGCGAACAGCTGGAAGACAACGTGGTGCTCGGTACGCTGATGCTGGAACAGGATGAAGTTGATGGTCTGGTTTCCGGTGCTGTTCACACTACCGCAAACACCATCCGTCCGCCGCTGCAGCTGATCAAAACTGCACCGGGCAGCTCCCTGGTATCTTCCGTGTTCTTCATGCTGCTGCCGGAACAGGTTTACGTTTACGGTGACTGTGCGATCAACCCGGATCCGACCGCTGAACAGCTGGCAGAAATCGCGATTCAGTCCGCTGATTCCGCTGCGGCCTTCGGTATCGAACCGCGCGTTGCTATGCTCTCCTACTCCACCGGTACTTCTGGTGCAGGTAGCGACGTAGAAAAAGTTCGCGAAGCAACTCGTCTGGCGCAGGAAAAACGTCCTGACCTGATGATCGACGGTCCGCTGCAGTACGACGCTGCGGTAATGGCTGACGTTGCGAAATCCAAAGCGCCGAACTCTCCGGTTGCAGGTCGCGCTACCGTGTTCATCTTCCCGGATCTGAACACCGGTAACACCACCTACAAAGCGGTACAGCGTTCTGCCGACCTGATCTCCATCGGGCCGATGCTGCAGGGTATGCGCAAGCCGGTTAACGACCTGTCCCGTGGCGCACTGGTTGACGATATCGTCTACACCATCGCGCTGACTGCGATTCAGTCTGCACAGCAGCAGTAA
>Cluster_51
ATGTCGAGTAAGTTAGTACTGGTTCTGAACTGCGGTAGTTCTTCACTGAAATTTGCCATCATCGATGCAGTAAATGGTGAAGAGTACCTTTCTGGTTTAGCCGAATGTTTCCACCTGCCCGAAGCACGTATCAAATGGAAAATGGACGGCAATAAACAGGAAGCGGCTTTAGGTGCAGGCGCCGCTCACAGCGAAGCGCTCAACTTTATCGTTAATACTATTCTGGCACAAAAACCAGAACTGTCTGCGCAGCTGACTGCTATCGGTCACCGTATCGTACACGGCGGCGAAAAGTATACCAGCTCCGTAGTGATCGATGAGTCTGTTATTCAGGGTATCAAAGATGCAGCTTCTTTTGCACCGCTGCACAACCCGGCTCACCTGATCGGTATCGAAGAAGCTCTGAAATCTTTCCCACAGCTGAAAGACAAAAACGTTGCTGTATTTGACACCGCGTTCCACCAGACTATGCCGGAAGAGTCTTACCTCTACGCCCTGCCTTACAACCTGTACAAAGAGCACGGCATCCGTCGTTACGGCGCGCACGGCACCAGCCACTTCTATGTAACCCAGGAAGCGGCAAAAATGCTGAACAAACCGGTAGAAGAACTGAACATCATCACCTGCCACCTGGGCAACGGTGGTTCCGTTTCTGCTATCCGCAACGGTAAATGCGTTGACACCTCTATGGGCCTGACCCCGCTGGAAGGTCTGGTCATGGGTACCCGTTCTGGTGATATCGATCCGGCGATCATCTTCCACCTGCACGACACCCTGGGCATGAGCGTTGACGCAATCAACAAACTGCTGACCAAAGAGTCTGGCCTGCTGGGTCTGACCGAAGTGACCAGCGACTGCCGCTATGTTGAAGACAACTACGCGACGAAAGAAGACGCGAAGCGCGCAATGGACGTTTACTGCCACCGCCTGGCGAAATACATCGGTGCCTACACTGCGCTGATGGATGGTCGTCTGGACGCTGTTGTATTCACTGGTGGTATCGGTGAAAATGCCGCGATGGTTCGTGAACTGTCTCTGGGCAAACTGGGCGTGCTGGGCTTTGAAGTTGATCATGAACGCAACCTGGCTGCACGTTTCGGCAAATCTGGTTTCATCAACAAAGAAGGTACCCGTCCTGCGGTGGTTATCCCAACCAACGAAGAACTGGTTATCGCGCAAGACGCGAGCCGCCTGACTGCCTGA
>Cluster_52
ATGTCAACGCCGGATAATCGTTCTGTTAATTTTTTTAGCTTGTTTCGCCGGGGACAGCATTACTCAAAGACGTGGCCGCTGGAAAAACGCCTTGCCCCGGTCTTTGTCGAAAATCGCGTTATCAAGATGACGCGTTATGCGATCCGTTTTATGCCGCCGATCGCCGTATTTACTCTCTGCTGGCAGATTGCCCTGGGCGGTCAGCTTGGGCCGGCAGTTGCCACTGCGCTGTTCGCCTTAAGTTTACCCATGCAGGGATTGTGGTGGCTGGGCAAGCGTTCTGTAACGCCATTACCCCCTGCTATCCTCAACTGGTTTTATGAAGTTCGCGGTAAATTGCAGGAGTCTGGACAGGTGTTGGCACCCGTTGAAGGCAAGCCTGATTACCAGGCATTAGCTGACACGCTTAAGCGCGCCTTCAAACAACTGGATAAAACTTTCCTTGATGATTTGTAA
>Cluster_53
ATGGAAATGACCAACGCGCAACGTCTTATTTTGTCTAATCAGTACAAGATGATGACTATGCTCGATCCGGCAAATGCTGAACGTTACCGTCGCCTGCAAACAATTATTGAGCGTGGTTACGGATTACAGATGCGTGAATTGGATCGCGAGTTTGGCGAGCTGAAAGAAGAAACCTGCCGCACTATCATCGACATTATGGAGATGTATCATGCGTTGCATGTTTCCTGGTCTAATTTGCAGGACCAGCAATCCATCGATGAACGTCGTGTCACCTTCCTCGGCTTTGACGCCGCCACTGAAGCACGTTACCTCGGTTATGTCCGCTTTATGGTTAATGTGGAAGGGCGCTATACCCATTTTGACGCCGGAACTCACGGTTTTAACGCCCAGACGCCAATGTGGGAAAAATATCAGCGCATGCTTAATGTGTGGCATGCCTGCCCGCGTCAGTACCATTTGAGCGCCAACGAAATTAATCAAATTATCAATGCCTGA
>Cluster_54
GTGCGGTGCAAAGGTTTTCTGTTTGATCTTGATGGAACGCTGGTGGATTCCCTGCCTGCGGTAGAACGGGCGTGGAGCAACTGGGCCAGACGTCATGGGTTAGCGCCGGAAGAGGTGCTGGCTTTCATTCACGGTAAACAGGCGATCACCTCTCTGCGCCATTTTATGGCGGGCAAATCCGAGGCTGATATTGCCGCCGAGTTTACGCGTCTGGAGCACATCGAGGCCACGGAAACCGAAGGTATTACCGCGCTTCCGGGGGCAATCGCCTTACTCAGTCATTTGAATAAAGCAGGTATTCCGTGGGCCATTGTGACTTCTGGCTCCATGCCGGTAGCGCGAGCGCGCCATAAAATAGCTGGGCTTCCCGCACCAGAGGTGTTTGTAACCGCTGAGCGAGTGAAGCGCGGAAAACCAGAACCTGATGCGTATCTGTTAGGCGCGCAGCTGCTGGGGCTTGCGCCGCAGGAGTGTGTGGTGGTGGAAGATGCTCCCGCTGGCGTGCTTTCTGGCCTGGCGGCGGGTTGTCATGTCATTGCGGTTAACGCTCCGGCAGATACCCCGCGCCTGAATGAGGTCGATTTGGTCCTCCACAGTCTGGAGCAAATTACTGTGACCAAACAGCCAAATGGCGATGTTATTATTCAGTGA
>Cluster_55
GTGAACGGTGAATTGATTTGGGTTCTTTCATTACTGGCCGTTGCCATTGTCTTGTTTGCGACGGGCAGAGTGCGTATGGATGCGGTCGCTTTGTTTGTTATTGTCGCGTTTGCATTAAGCGGAACGCTGACAGTCCCCGAAGTATTTTCCGGCTTTTCTGATCCTAACGTTGTCCTGATTGCCGCCTTGTTTATTATTGGCGATGGTTTGGTCCGTACCGGTGTTGCCACCGTAATGGGAACATGGCTGGTCAAAGTTGCGGGCAACAGTGAAATCAAAATGTTGGTTTTGTTGATGCTGACCGTCGCGGGGCTTGGCGCGTTTATGAGTTCAACCGGCGTTGTCGCTATCTTTATTCCCGTGGTGTTAAGCGTTGCCATGCGTATGCAAACTTCGCCGTCACGTCTGATGATGCCGTTGAGTTTTGCCGGGCTGATAAGCGGCATGATGACGCTGGTGGCGACGCCGCCGAACCTGGTAGTCAACAGTGAATTGCTGCGTGAAGGCTATCACGGCTTCAGTTTCTTTAGCGTAACACCTATTGGCCTGGTCGTGCTGGTGCTGGGTATTTTGTATATGTTAGTGATGCGTTTCATGCTGAAAGGGGATACCCAGACCCCGCAGCGCGAAGGCTGGACGCGTCGAACCTTTCGCGATCTTATCCGTGAATATCGACTGACCGGGCGTGCGCGACGTCTGGCTATTCGCCCCGGATCGCCAATGATTGGTCAACGGCTGGATGATCTCAAATTACGTGAGCGTTATGGCGCTAACGTCATCGGTGTTGAACGCTGGCGGCGTTTTCGTCGCGTTATCGTGAACGTTAATGGGGTTTCTGAATTTCGCGCGCGTGACGTTTTGCTTATTGATATGTCTGCGGCTGATGTCGATCTCCGGCAATTTTGTAGTGAGCAATTGCTGGAGCCGATGGTACTGCGCGGCGAGTATTTTTCTGACCAGGCCCTTGATGTGGGCATGGCAGAGATTTCATTAATTCCTGAGTCAGAACTGATTGGTAAATCGGTGCGCGAAATTGGTTTTCGTACCCGCTACGGACTGAATGTGGTGGGGCTAAAGCGCAATGGCGTGGCGCTGGAAGGTTCGCTGGCGGATGAGCCTCTGCTGCTGGGCGATATCATCCTGGTTGTGGGTAACTGGAAACTGATCGGTATGCTGGCCAAACAGGGCCGCGACTTCGTAGCGCTGAACTTACCGGAAGAGGTGAGTGAAGCATCACCCGCGCACAGCCAGGCACCCCATGCCATTTTCTGTCTGGTGCTAATGGTGGCGTTAATGCTGACAGATGAAATTCCTAATCCTGTTGCCGCTATCATCGCCTGCCTGCTGATGGGGAAATTCCGCTGTATAGATGCTGAAAGCGCCTATAAATCCATTCACTGGCCGAGCATTATTTTGATCGTTGGGATGATGCCGTTTGCTGTGGCATTACAGAAAACGGGAGGTGTCGCGCTGGCGGTGAAAGGGCTGATGGACATTGGCGGTGGTTACGGGCCACATATGATGCTGGGGTGTTTGTTTGTCTTGTCGGCGGTTATTGGGCTATTTATCTCTAATACCGCGACGGCGGTGTTGATGGCTCCGATTGCGCTGGCTGCTGCCAAAACGATGGGGGTGTCGCCTTATCCATTCGCGATGGTCGTGGCGATGGCAGCATCCGCCGCCTTTATGACACCGGTTTCTTCACCTGTTAACACACTGGTTTTAGGTCCGGGAAATTACAGCTTCAGTGACTTTGTGAAGTTGGGGGTACCGTTCACCATTATCGTGATGGCGGTTTGTGTGGTGATGATCCCGATGCTGTTTCCGTTTTGA
>Cluster_56
ATGAAACAGAGCCATTTTTTTGCCCATCTCTCCCGCCTGAAACTCATTAACCGCTGGCCGCTCATGCGCAACGTGCGGACGGAAAATGTGTCCGAACACAGTTTGCAAGTAGCGATGGTCGCCCATGCGCTGGCAGCTATCAAAAATCGAAAATTTGGCGGTAATGTCAACGCCGAACGTATCGCTTTACTGGCGATGTACCACGATGCCTCAGAAGTGCTCACCGGCGATCTCCCTACTCCGGTGAAATACTTCAATTCGCAAATCGCTCAGGAGTACAAGGCTATTGAAAAAATCGCTCAGCAAAAACTGGTCGATATGGTTCCGGAAGAGCTGCGGGATATCTTTGCGCCGTTAATTGACGAGCATGCATATAGCGATGAAGAAAAATCGCTGGTGAAACAGGCAGATGCACTGTGTGCATATCTGAAATGTCTGGAAGAACTCGCGGCCGGAAATAATGAATTCTTGCTGGCAAAAACGCGACTGGAAGCGACGCTTGAAGCGCGTCGCAGCCAGGAGATGGACTACTTCATGGAAATATTTGTTCCCAGCTTCCATCTTTCGCTCGATGAGATTAGCCAGGATTCACCGCTGTAA
>Cluster_57
ATGTCCCCCATTGAAAAATCCAGCAAATTAGAGAATGTCTGTTATGACATCCGTGGTCCGGTGCTGAAAGAAGCAAAACGCCTGGAAGAAGAAGGTAACAAGGTACTGAAACTGAACATCGGCAACCCAGCCCCGTTCGGTTTTGACGCGCCAGATGAAATCCTCGTTGACGTGATACGCAACCTGCCTACCGCTCAAGGGTATTGCGATTCCAAAGGTCTTTACTCCGCGCGTAAAGCCATCATGCAGCACTACCAGGCTCGTGGCATGCGTGATGTTACCGTGGAAGATATTTACATCGGCAATGGTGTATCGGAGCTTATCGTTCAGGCAATGCAGGCATTGCTGAACAGCGGGGACGAAATGTTGGTTCCTGCACCAGATTACCCACTATGGACCGCGGCGGTTTCGCTTTCCAGCGGTAAAGCGGTGCATTATCTTTGCGATGAATCCTCTGACTGGTTCCCGGACCTCGATGATATTCGCGCTAAAATTACGCCTCGTACGCGTGGGATCGTTATTATCAACCCAAATAACCCAACCGGCGCGGTATATTCCAAAGAGCTTTTAATAGAGATTGTGGAGATTGCACGTCAGCATAATCTCATTATCTTCGCCGATGAAATTTATGACAAAATTCTCTACGACGACGCTGAGCATCACTCAATTGCGCCACTGGCACCTGACCTGCTGACCATTACCTTTAACGGACTGTCGAAAACGTACCGCGTTGCAGGCTTCCGTCAGGGGTGGATGGTGTTGAACGGGCCGAAAAAACACGCCAAAGGCTACATCGAAGGTCTGGAAATGCTGGCTTCAATGCGCCTGTGTGCTAACGTTCCTGCACAACACGCCATTCAGACCGCGCTGGGTGGTTATCAGAGCATCAGTGAATTTATTACCCCTGGCGGTCGTCTTTATGAGCAGCGTAACCGCGCGTGGGAACTGATCAACGATATTCCGGGCGTTTCCTGCGTGAAACCTCGTGGTGCGCTGTATATGTTCCCGAAAATCGACGCCAAACGCTTTAACATTCACGACGATCAGAAAATGGTGCTGGATTTCCTGTTGCAGGAAAAAGTTCTGTTGGTGCAAGGGACGGCATTCAACTGGCCGTGGCCGGATCACTTCCGCATTGTCACGCTACCGCGTGTCGATGATATCGAGCTGTCTTTGAGCAAGTTCGCGCGTTTCCTTTCTGGTTATCATCAGCTGTAA
>Cluster_58
ATGATAAGTGCAAATCGTCCGATAATTAACCTCGACCTCGATCTGCTGAGAACATTTGTTGCTGTTGCCGATCTGAACACTTTTGCTGCCGCAGCTGCCGCTGTGTGTCGTACTCAGTCCGCCGTAAGTCAGCAAATGCAGCGTCTGGAACAACTCGTTGGGAAAGAACTGTTCGCTCGTCACGGTCGCAACAAACTGTTAACTGAACATGGCATTCAACTTCTTGGTTACGCCAGGAAAATCCTGCGTTTTAATGATGAGGCCTGCTCATCATTAATGTTCAGTAATCTTCAGGGCGTGTTAACTATCGGTGCTTCAGATGAATCTGCCGATACGATCTTACCTTTCCTGTTAAATCGCGTGAGTTCGGTTTATCCGAAATTAGCGCTGGATGTCCGCGTTAAACGTAATGCCTATATGGCAGAAATGCTGGAATCCCAGGAAGTGGATTTGATGGTAACCACCCATCGTCCTTCTACCTTTAAGGCATTGAACCTGCGTACCTCGCCAACACACTGGTACTGCGCAGCGGAATACGTATTGCAAAAAGGTGAGCCGATCCCTCTTGTATTGCTGGATGATCCAAGTCCGTTTCGCGATATGGTGCTGGCGACACTTAATAAAGCAGAAATTCCCTGGCGACTGGCTTATGTCGCCTCGACGCTTCCGGCCGTTCGTGCGGCAGTGAAAGCCGGTCTTGGCGTGACGGCAAGGCCGGTCGAGATGATGAGTCCGGACCTGCGTGTCCTAAGTGGAGTAGATGGCTTACCGCCGCTACCCGATACCGAATATTTGCTGTGCTATGACCCGTCCAGTAATAATGAGCTGGCCCAGGTGATCTATCAGGCGATGGAGAGCTACCATAATCCGTGGCAATACAGCCCAATGTCTGCTCCGGAAGGGGATGATTCATTGTTAATTGAAAGGGATATCGAGTAA
>Cluster_59
ATGTTGTTGAATCGTGTCCGTTGTGAAGCAATGGAAAAAATACGGGTCTATTTTGACAGGAATTTGTGTCGATTCCTCCCCCCAAAAGAGAGTATTTTCTTGATCTGTGACACGCTTTTGTCATTCCATAACAAAAACGCAGCAACAAATTTACGTATTTTTTAA
>Cluster_60
ATGAGTATGTCAACATCCACTGAAGTCATCGCTCATCACTGGGCATTCGCTATCTTTCTTATCGTTGCCATTGGCCTGTGTTGCCTGATGCTGGTAGGCGGTTGGTTTTTAGGCGGTCGCGCACGCGCGAGGTCAAAAAACGTGCCGTTTGAATCCGGTATCGACTCGGTCGGCTCCGCCCGCTTACGCCTGTCCGCCAAGTTTTATCTGGTGGCCATGTTCTTCGTTATCTTCGACGTTGAAGCGCTGTATCTGTTCGCATGGTCAACCTCTATCCGCGAAAGCGGCTGGGTAGGCTTTGTGGAAGCTGCAATTTTTATTTTTGTGTTACTGGCAGGTCTGGTTTATCTGGTGCGTATTGGCGCGCTGGACTGGACGCCCGCGCGTTCACGCCGCGAGCGTATGAACCCGGAAACGAACAGTATCGCTAATCGTCAACGCTAA
>Cluster_61
ATGGATTATACGCTCACCCGCATAGATCCCAACGGTGAGAACGACCGTTACCCCCTGCAAAAGCAGGAGATCGTAACCGACCCTCTGGAGCAAGAAGTTAACAAAAACGTGTTTATGGGCAAGCTCAATGACATGGTTAACTGGGGTCGTAAAAACTCAATTTGGCCGTATAACTTCGGTCTTTCCTGCTGTTACGTTGAGATGGTGACTTCGTTTACCGCGGTGCATGACGTGGCGCGTTTTGGCGCAGAAGTATTGCGTGCTTCGCCGCGTCAGGCTGACCTGATGGTGGTTGCAGGAACCTGCTTTACCAAAATGGCACCGGTTATTCAGCGTCTGTATGACCAGATGCTGGAACCAAAATGGGTTATCTCAATGGGTGCCTGTGCCAACTCTGGTGGTATGTACGATATTTATTCCGTTGTGCAGGGCGTCGATAAATTCATCCCGGTTGATGTGTATATCCCGGGCTGCCCGCCGCGTCCTGAAGCGTACATGCAGGCACTGATGCTGTTGCAGGAATCTATCGGCAAAGAACGTCGTCCGCTCTCCTGGGTGGTTGGCGATCAGGGCGTTTATCGCGCCAATATGCAATCAGAGCGCGAACGCAAGCGCGGTGAACGCATTGCCGTAACCAACCTGCGTACACCTGACGAGATTTAA
>Cluster_62
ATGGTGAACAATATGACCGACTTAACCGCGCAAGAACCCGCCTGGCAGACCCGCGATCATCTTGATGATCCGGTGATTGGCGAACTGCGCAACCGTTTTGGGCCGGATGCCTTTACTGTTCAGGCGACTCGCACCGGGGTTCCCGTTGTGTGGATCAAGCGTGAACAATTACTGGAAGTTGGCGATTTCTTAAAGAAACTGCCGAAACCTTACGTCATGCTGTTTGACTTACACGGCATGGACGAACGTCTGCGCACACACCGCGAAGGGTTACCTGCCGCGGATTTTTCCGTTTTCTACCATCTGATTTCTATCGATCGTAACCGCGACATCATGCTGAAGGTGGCGCTGGCAGAAAACGACCTGCACGTACCGACCTTCACCAAACTGTTCCCGAACGCTAACTGGTATGAGCGTGAAACCTGGGATCTGTTTGGCATTACTTTCGACGGTCACCCGAACCTGCGCCGCATCATGATGCCGCAAACCTGGAAAGGTCACCCGCTGCGTAAAGATTACCCGGCGCGCGCTACCGAATTCTCGCCGTTTGAGCTGACCAAAGCCAAACAGGATCTGGAGATGGAAGCCCTGACCTTCAAACCGGAAGAGTGGGGGATGAAGCGCGGCACCGAAAACGAGGACTTCATGTTCCTCAACCTCGGTCCGAACCACCCGTCGGCGCACGGGGCTTTCCGTATCGTTTTACAACTCGACGGCGAAGAGATTGTCGACTGCGTACCAGACATCGGCTACCACCACCGTGGTGCGGAGAAAATGGGCGAGCGCCAGTCCTGGCACAGCTACATTCCGTATACCGACCGTATTGAATACCTCGGCGGCTGCGTTAACGAAATGCCTTACGTGCTGGCGGTAGAGAAACTGGCCGGGATCACCGTGCCGGATCGCGTTAACGTCATTCGCGTTATGCTCTCCGAACTGTTCCGTATCAACAGCCACCTGCTGTACATCTCGACCTTTATTCAGGACGTCGGCGCAATGACGCCCGTGTTCTTCGCCTTTACCGATCGTCAGAAAATTTACGATCTGGTGGAAGCGATCACGGGTTTCCGTATGCACCCGGCGTGGTTCCGTATTGGCGGCGTAGCGCACGACCTGCCGCGCGGCTGGGATCGCCTGCTGCGTGAGTTCCTCGACTGGATGCCGAAACGTCTGGCGTCTTACGAGAAAGCGGCGCTGCAAAATACCATTCTGAAAGGTCGTTCCCAGGGCGTTGCCGCCTATGGCGCGAAAGAGGCGCTGGAGTGGGGCACCACTGGCGCGGGCCTGCGTGCTACCGGGATCGACTTCGACGTGCGTAAGGCGCGTCCTTATTCTGGCTATGAAAACTTCGACTTTGAAATCCCAGTTGGTGGTGGTGTTTCTGACTGCTACACCCGCGTAATGCTGAAAGTGGAAGAGCTGCGCCAGAGTCTGCGCATTCTTGAGCAGTGCCTCAACAACATGCCGGAAGGCCCGTTCAAAGCGGATCACCCGCTGACCACGCCGCCGCCGAAAGAGCGCACGCTGCAACATATCGAAACCCTGATCACCCACTTCCTGCAAGTGTCGTGGGGGCCGGTGATGCCTGCCAATGAATCTTTCCAGATGATTGAGGCGACCAAGGGGATCAACAGTTACTACCTGACCAGCGACGGTAGCACCATGAGTTATCGCACTCGTATCCGCACGCCGAGTTATGCGCATTTGCAGCAAATTCCGGCGGCGATCCGCGGCAGCCTGGTGTCTGACCTGATTGTTTATCTGGGCAGTATCGATTTTGTTATGTCAGATGTGGACCGCTAA
>Cluster_63
ATGCACGAGAATCAACAACCACAAACCGAGGCTTTTGAGCTGAGTGCGGCAGAGCGTGAAGCGATTGAGCACGAGATGCACCACTACGAAGACCCGCGTGCGGCGTCCATTGAAGCGCTGAAAATCGTTCAGAAGCAGCGTGGCTGGGTGCCGGATGGTGCGATCCACGCGATCGCCGATGTGCTGGGTATTCCGGCAAGCGACGTCGAAGGTGTGGCAACGTTCTACAGTCAGATCTTCCGCCAGCCGGTTGGTCGCCATGTGATCCGTTATTGCGACAGCGTGGTCTGTCATATCAACGGGTATCAGGGTATTCAGGCGGCGCTCGAGAAAAAGCTGAACATCAAACCAGGGCAAACGACATTTGATGGCCGCTTTACGCTGCTGCCAACTTGCTGCCTGGGGAACTGTGATAAAGGGCCAAACATGATGATCGATGAGGACACTCACGCGCATCTGACCCCGGAAGCGATCCCTGAACTGCTGGAGCGGTATAAATGA
>Cluster_64
ATGAAAAACATTATCCGTACTCCCGAAACGCATCCGCTGACCTGGCGTCTGCGCGATGACAAACAGCCAGTGTGGCTGGACGAATACCGCAGCAAAAACGGTTACGAAGGGGCGCGTAAGGCGCTGACCGGGCTGTCTCCGGACGAAATCGTTAATCAGGTAAAAGACGCTGGTCTGAAAGGGCGCGGCGGCGCGGGCTTTTCGACTGGCCTGAAGTGGAGCCTGATGCCGAAAGACGAATCCATGAACATCCGTTACCTGCTGTGTAACGCCGATGAAATGGAGCCGGGCACCTATAAAGACCGCCTGTTGATGGAGCAACTGCCGCACCTGCTGGTGGAAGGTATGCTCATCTCCGCGTTTGCGCTGAAAGCTTACCGTGGCTACATCTTCCTGCGTGGCGAATATATCGAAGCGGCAGTAAATCTGCGCCGCGCCATTGCCGAAGCCACTGAAGCGGGCTTGCTTGGCAAAAACATTATGGGAACAGGTTTCGACTTCGAACTGTTCGTCCATACCGGGGCAGGGCGCTACATCTGCGGGGAAGAAACAGCGTTAATCAACTCCCTGGAAGGGCGTCGTGCTAACCCACGCTCGAAACCCCCCTTCCCGGCAACCTCCGGCGTATGGGGCAAACCGACCTGTGTCAACAACGTCGAAACCCTGTGTAACGTTCCGGCGATCCTCGCTAACGGCGTGGAGTGGTATCAGAACATCTCGAAAAGTAAAGATGCTGGCACCAAGCTGATGGGCTTCTCCGGTCGGGTGAAAAATCCGGGACTGTGGGAACTGCCGTTCGGCACCACCGCACGCGAGATCCTCGAAGATTACGCCGGTGGTATGCGTGATGGTCTGAAATTTAAAGCCTGGCAGCCAGGCGGCGCGGGGACTGACTTCCTGACCGAAGCGCACCTTGATCTGCCGATGGAATTCGAAAGTATCGGTAAAGCGGGCAGCCGTCTGGGTACGGCGCTGGCGATGGCGGTTGACCATGAGATCAACATGGTGTCGCTGGTGCGTAACCTGGAAGAGTTTTTCGCCCGTGAGTCCTGCGGCTGGTGTACGCCGTGCCGCGACGGTCTGCCGTGGAGCGTGAAAATTCTGCGTGCGCTGGAGCGTGGTGAAGGTCAGCCGGGCGATATCGAAACACTTGAGCAACTGTGTCGATTCTTAGGCCCGGGTAAAACTTTCTGTGCCCACGCACCTGGTGCAGTGGAGCCGTTACAGAGCGCCATCAAATATTTCCGCGAAGAATTTGAGGCGGGAATCAAACAGCCGTTCAGCAATACCCATTTGATTAATGGGATTCAGCCGAACCTGCTGAAAGAGCGCTGGTAA
>Cluster_65
ATGGCTACAATTCATGTAGACGGCAAAGAATACGAGGTCAACGGAGCGGACAACCTGCTGGAAGCTTGTCTGTCTCTGGGCCTTGATATTCCTTACTTTTGCTGGCATCCGGCGCTGGGAAGCGTCGGTGCTTGCCGCCAGTGTGCGGTGAAGCAATACCAAAACGCGGAAGACACGCGTGGTCGCCTGGTGATGTCCTGTATGACACCGGCTTCCGATGGCACCTTTATTTCCATTGACGACGAAGAAGCGAAACAGTTCCGTGAAAGTGTGGTCGAGTGGTTAATGACCAACCACCCGCACGACTGTCCGGTATGTGAAGAAGGCGGTAACTGCCATCTTCAGGATATGACCGTGATGACCGGACACAGCTTCCGTCGCTACCGTTTCACCAAACGTACCCACCGTAATCAGGATTTGGGGCCGTTCATCTCTCACGAAATGAACCGCTGCATCGCCTGCTACCGCTGCGTGCGTTACTACAAAGATTACGCTGACGGTACAGATCTGGGCGTTTATGGCGCGCACGACAACGTCTACTTCGGTCGCCCGGAAGACGGCACGCTGGAAAGCGAATTTTCTGGTAACCTGGTCGAAATTTGCCCGACCGGCGTATTTACCGACAAAACGCACTCCGAGCGTTACAACCGTAAATGGGATATGCAGTTTGCGCCGAGCATCTGCCAGCAATGTTCCATCGGCTGTAACATCAGCCCCGGCGAGCGTTATGGCGAACTGCGTCGTATCGAAAACCGTTACAACGGTACGGTAAACCACTACTTCCTCTGCGACCGTGGTCGTTTCGGTTACGGTTACGTCAACCTGAAAGATCGTCCGCGTCAGCCAGTACAGCGTCGTGGCGATGATTTCATTACCCTCAACGCCGAACAGGCAATGCAGGGCGCGGCAGATATTCTGCGTCAGTCGAAGAAAGTGATCGGTATTGGTTCTCCGCGTGCCAGCGTGGAAAGCAACTTTGCGCTGCGTGAACTGGTGGGCGAAGAAAACTTCTACACCGGTATCGCTCACGGTGAGCAGGAACGTCTGCAACTGGCGCTGAAAGTGCTGCGTGAAGGCGGCATTTATACTCCGGCTCTGCGCGAAATCGAATCTTACGATGCGGTACTGGTGCTGGGCGAAGACGTTACCCAGACCGGCGCGCGCGTCGCGCTGGCAGTGCGTCAGGCGGTGAAAGGTAAAGCGCGCGAAATGGCGGCAGCACAGAAAGTGGCTGACTGGCAGATTGCGGCAATCCTCAATATCGGTCAACGTGCTAAGCATCCGCTGTTTGTTACCAACGTTGATGACACCCGTCTGGATGATATCGCGGCGTGGACTTACCGCGCACCGGTTGAAGATCAGGCGCGTTTAGGTTTTGCCATCGCCCATGCGCTGGATAACTCTGCGCCAGCGGTTGACGGTATTGAACCTGAGCTGCAAAGCAAAATCGACGTCATCGTGCAGGCACTGGCGGGTGCGAAGAAACCGTTGATTATCTCCGGGACGAACGCCGGTAGCGCTGAAGTAATTCAGGCTGCGGCTAACGTCGCGAAAGCCCTGAAAGGTCGCGGCACTGACGTCGGTATCACCATGATTGCCCGTTCCGTCAACAGCATGGGGCTGGGCATTATGGGCGGTGGATCGCTTGAAGAAGCGTTAACCGAACTGGAAACCGGACGCGCCGACGCGGTGGTGGTGCTGGAAAACGATCTGCATCGTCACGCTTCTGCTACCCGCGTGAATGCTGCGCTGGCTAAAGCGCCGCTGGTGATGGTGGTTGACCATCAACGCACAGCGATCATGGAAAACGCCCATCTGGTACTTTCCGCTGCCAGCTTTGCTGAAAGCGACGGTACGGTAATTAATAATGAAGGTCGCGCCCAACGTTTCTTCCAGGTTTACGATCCGGCTTATTACGACAGCAAAACTGTCATGCTGGAAAGCTGGCGCTGGTTACACTCGCTGCACAGCACTCTGCTGAGCCGTGAAGTGGACTGGACGCAGCTCGACCATGTGATTGACGCTGTTGTGGCGAAAATCCCGGAACTGGCGGGTATCAAAGATGCTGCGCCGGATGCGACATTCCGTATTCGTGGGCAGAAACTGGCCCGTGAACCGCACCGTTACAGCGGTCGTACCGCCATGCGCGCCAATATCAGCGTTCATGAGCCGCGTCAGCCGCAGGATATTGACACCATGTTCACCTTCTCGATGGAAGGTAACAACCAGCCGACCGCGCACCGTTCGCAAGTGCCGTTTGCCTGGGCGCCAGGCTGGAACTCCCCGCAGGCGTGGAACAAATTCCAGGACGAAGTGGGCGGCAAACTGCGCTTTGGCGATCCGGGCGTGCGTCTGTTTGAAACCAGCGTAAATGGTCTGGATTACTTCACCAGCGTACCGGCACGCTTCCAGCCGCAGGACGGGAAATGGCGTATTGCGCCGTATTACCACCTGTTTGGCAGCGATGAATTGTCACAGCGTGCTCCGGTCTTCCAGAGCCGTATGCCGCAGCCGTACATCAAACTCAACCCAGCGGATGCCGCGAAGTTGGGTGTAAACGCAGGTACACGCGTCTCCTTTAGTTACGATGGCAACACGGTCACGCTGCCGGTTGAAATCGCCGAAGGGCTGACGGCAGGGCAGGTGGGCTTGCCGATGGGGATGTCCGGCATTGCTCCGGTGCTGGCTGGCGCGCATCTTGAGGATCTCAAGGAGGCACAACAATGA
>Cluster_66
ATGAGTTGGATATCACCGGAACTGATTGAGATCCTGCTGACCATCCTCAAAGCGGTGGTGATCCTGCTGGTGGTTGTCACCTGCGGGGCATTCATGAGCTTTGGCGAACGTCGCCTGCTGGGTCTGTTCCAGAACCGTTACGGACCTAACCGTGTTGGCTGGGGCGGTTCGCTCCAGCTGGTCGCGGATATGATCAAAATGTTCTTTAAAGAAGACTGGATCCCGAAGTTCTCGGATCGCGTCATCTTTACCCTGGCACCGATGATTGCCTTTACCTCGCTGCTGCTGGCCTTTGCAATTGTGCCAGTCAGTCCGGGTTGGGTGGTTGCCGACCTGAACATCGGGATTTTGTTCTTCCTGATGATGGCAGGTCTGGCAGTTTACGCGGTGCTGTTTGCGGGCTGGTCAAGTAACAACAAATACTCGCTGCTCGGTGCGATGCGTGCTTCTGCGCAGACCCTGAGCTACGAAGTGTTCCTCGGGCTTTCCCTGATGGGCGTGGTGGCGCAGGCCGGTTCATTCAATATGACCGACATCGTCAACAGCCAGGCGCATGTGTGGAACGTCATCCCGCAATTCTTTGGTTTTATTACCTTTGCCATCGCGGGCGTGGCGGTGTGTCACCGTCACCCGTTTGACCAGCCGGAAGCCGAGCAGGAACTGGCGGATGGTTACCACATTGAATATTCCGGTATGAAGTTCGGTCTGTTCTTCGTGGGTGAGTACATCGGGATTGTGACCATCTCTGCATTGATGGTGACGCTGTTCTTCGGTGGCTGGCAAGGCCCGTTGTTACCGCCATTCATCTGGTTCGCGCTGAAAACCGCGTTCTTTATGATGATGTTCATTTTGATTCGTGCGTCGTTACCGCGTCCGCGTTATGACCAGGTAATGTCCTTCGGCTGGAAAATCTGCCTGCCGCTGACGCTGATCAACTTGCTGGTAACGGCGGCTGTCATTCTCTGGCAGGCGCAATAA
>Cluster_67
ATGACCTTAAAAGAATTGTTAGTAGGTTTCGGCACCCAGGTTCGTAGTATCTGGATGATCGGCCTGCACGCGTTCGCCAAACGCGAAACGCGAATGTACCCGGAAGAGCCGGTCTATCTGCCGCCCCGTTATCGTGGTCGTATCGTTCTGACCCGCGACCCGGACGGCGAAGAGCGTTGCGTAGCCTGTAACCTCTGCGCGGTAGCCTGCCCGGTCGGCTGTATCTCGCTGCAAAAAGCAGAAACCAAAGACGGTCGCTGGTATCCGGAATTTTTCCGCATCAACTTCTCACGCTGCATTTTCTGTGGTCTGTGCGAAGAAGCCTGTCCGACCACGGCGATTCAGTTAACCCCGGATTTCGAAATGGGGGAATACAAGCGCCAGGATCTGGTTTACGAGAAAGAGGATCTGCTGATCTCCGGTCCGGGCAAATACCCGGAATATAACTTCTACCGGATGGCAGGTATGGCAATCGACGGCAAAGATAAGGGCGAAGCAGAGAACGAAGCCAAGCCTATCGACGTCAAGAGCCTGTTACCGTAA
>Cluster_68
ATGGAGTTCGCTTTTTATATCTGTGGCCTGATAGCCATACTTGCGACCTTGCGAGTGATCACCCATACCAATCCGGTACACGCACTGCTGTACCTGATTATTTCGCTGCTGGCGATTTCCGGGGTGTTCTTCTCACTAGGCGCTTACTTCGCCGGTGCGCTGGAAATTATCGTCTACGCGGGTGCCATTATGGTGCTGTTCGTGTTCGTGGTGATGATGCTCAACCTGGGCGGTTCAGAAATCGAACAAGAACGCCAGTGGCTGAAACCGCAGGTGTGGATTGGTCCGGCAATTTTGTCGGCCATCATGCTGGTGGTGATTGTTTACGCCATCCTTGGTGTTAATGATCAGGGTATCGACGGTACGCCAATCAGTGCTAAAGCAGTGGGTATTACGCTGTTCGGGCCTTACGTACTGGCGGTGGAACTGGCTTCTATGCTGCTGCTCGCGGGTCTGGTTGTGGCCTTCCACGTCGGTCGTGAAGAGCGTGCGGGTGAAGTGCTGAGCAATCGTAAAGACGACAGCGCGAAAAGAAAAACGGAGGAGCACGCATGA
>Cluster_69
ATGATCCCCTTACAACATGGACTGATCCTCGCGGCAATCTTATTCGTTCTTGGCTTAACCGGCCTGGTTATCCGTCGCAATCTGCTGTTTATGCTGATTGGTCTGGAAATCATGATTAACGCCTCCGCGCTGGCCTTTGTGGTCGCCGGAAGCTACTGGGGCCAGACCGACGGTCAGGTGATGTACATTCTCGCCATCAGCCTCGCGGCGGCGGAAGCGAGTATCGGCCTTGCGCTGCTGCTGCAACTTCACCGTCGTCGCCAGAACCTGAACATCGATTCAGTAAGTGAGATGCGCGGATGA
>Cluster_70
ATGAACATGCTTGCCTTAACTATTATTTTGCCATTGATTGGCTTCGTCCTGCTGGCGTTCTCCCGTGGGCGCTGGTCTGAAAACGTCTCGGCGATCGTCGGCGTTGGCTCTGTGGGCCTGGCGGCGCTGGTAACTGCCTTTATCGGCGTCGACTTCTTTGCTAACGGCGAGCAGGCATATAGCCAGCCGCTGTGGACGTGGATGTCGGTAGGCGACTTTAACATCGGTTTTAACCTGGTGCTGGACGGCCTGTCGCTGACCATGCTCTCGGTGGTCACTGGTGTGGGTTTCCTGATCCACATGTACGCCTCCTGGTATATGCGTGGTGAAGAGGGCTACTCTCGCTTCTTCGCCTACACCAACCTGTTCATCGCCAGCATGGTGGTTCTGGTTCTCGCCGATAACCTGCTGTTGATGTACCTCGGCTGGGAAGGCGTGGGCCTGTGCTCCTATCTGCTGATCGGGTTCTATTACACCGATCCGAAGAATGGCGCAGCGGCAATGAAAGCGTTCGTCGTGACCCGTGTGGGTGACGTGTTCCTCGCTTTCGCGCTGTTCATTCTTTACAACGAACTGGGCACCCTGAACTTCCGCGAAATGGTGGAACTGGCACCAGCGCACTTTGCTGACGGCAATAACATGCTGATGTGGGCGACGCTGATGCTGCTGGGCGGTGCGGTCGGTAAATCTGCGCAGTTGCCGTTGCAGACATGGCTTGCCGACGCGATGGCGGGCCCGACGCCTGTCTCCGCGCTGATCCACGCCGCAACGATGGTAACCGCGGGTGTCTACCTGATCGCCCGTACCCACGGCCTGTTCCTGATGACGCCGGAAGTTCTGCATCTGGTGGGCATTGTTGGGGCGGTTACGCTGCTGCTGGCCGGTTTTGCCGCGCTGGTACAGACCGACATCAAACGTGTTCTCGCTTACTCTACCATGAGCCAGATTGGCTACATGTTCCTCGCGCTTGGCGTGCAGGCATGGGATGCGGCGATTTTCCACTTGATGACTCACGCGTTCTTTAAAGCGCTGCTGTTCCTGGCATCCGGTTCCGTCATTCTGGCCTGCCATCACGAACAGAACATCTTCAAGATGGGCGGTCTGCGTAAATCTATTCCGCTGGTTTATCTCTGCTTCCTGGTGGGCGGCGCAGCACTGTCGGCACTGCCGCTGGTCACTGCGGGCTTCTTCAGTAAGGATGAGATCCTCGCGGGTGCGATGGCGAATGGTCATATCAATCTGATGGTGGCAGGTCTGGTGGGTGCGTTTATGACCTCGCTCTACACCTTCCGTATGATTTTCATCGTCTTCCACGGAAAAGAACAAATTCACGCTCACGCCGTGAAAGGGGTAACTCACAGCCTGCCGCTGATTGTGCTGCTGATCCTTTCCACCTTCGTTGGCGCACTGATTGTACCGCCGCTGCAGGGCGTGCTTCCGCAAACGACGGAGCTGGCGCACGGCAGCATGTTGACCCTGGAAATTACTTCTGGCGTGGTCGCGATTGTCGGCATTCTGCTGGCTGCCTGGCTGTGGCTGGGTAAACGTACTCTGGTGACCTCCATCGCCAACAGTGCGCCGGGCCGTCTGCTGGGCACCTGGTGGTACAACGCCTGGGGCTTTGACTGGCTGTACGACAAAGTGTTCGTCAAGCCGTTCCTGGGTATTGCCTGGTTGCTGAAACGCGATCCGCTGAACTCAATGATGAACATTCCGGCGGTTCTTTCCCGCTTTGCAGGTAAAGGTCTGCTGTTAAGTGAGAACGGCTATCTGCGCTGGTATGTGGCATCCATGAGCATCGGTGCGGTCGTGGTGCTGGCACTGTTGATGGTACTGCGTTGA
>Cluster_71
ATGTTACTACCCTGGCTAATATTAATTCCCTTTATTGGCGGCTTCCTGTGCTGGCAGACCGAACGCTTTGGCGTCAAGGTGCCGCGCTGGATCGCGCTGATCACCATGGGATTGACGCTGGCGCTGTCGCTGCAACTGTGGTTGCAGGGCGGTTATTCACTGACGCAATCCGCCGGAATTCCGCAGTGGCAGTCTGAATTCGACATGCCGTGGATCCCGCGTTTTGGTATCTCTATCCATCTCGCCATTGACGGGCTGTCGCTGCTGATGGTCGTGCTGACCGGTCTGCTCGGTGTGCTGGCGGTACTCTGTTCGTGGAAAGAGATCGAAAAATATCAGGGCTTCTTCCACCTCAACCTGATGTGGATCCTGGGCGGCGTTATCGGCGTGTTCCTTGCCATCGACATGTTCCTGTTCTTCTTCTTCTGGGAAATGATGCTGGTGCCGATGTACTTCCTGATCGCACTGTGGGGGCATAAAGCCTCTGACGGTAAAACGCGTATCACGGCGGCAACCAAGTTCTTCATTTACACCCAGGCGAGTGGTCTGGTGATGTTGATTGCCATCCTGGCGCTGGTTTTTGTTCACTACAATGCGACCGGCGTCTGGACCTTCAACTATGAAGAGCTGCTGAATACGCCAATGTCCAGTGGTGTGGAATACCTGTTAATGCTGGGCTTCTTCATCGCCTTCGCAGTCAAAATGCCGGTGGTTCCGCTGCATGGCTGGCTGCCGGATGCGCACTCCCAGGCTCCGACCGCCGGTTCCGTTGACCTCGCGGGGATCTTGCTGAAAACTGCCGCTTACGGTTTGCTGCGTTTCTCCCTGCCGCTGTTCCCGAACGCGTCGGCAGAGTTCGCGCCAATTGCTATGTGGCTGGGTGTTATCGGCATCTTCTACGGTGCGTGGATGGCCTTCGCCCAGACCGATATCAAACGTCTGATCGCCTACACCTCGGTTTCCCACATGGGCTTCGTGCTGATTGCTATCTACACCGGCAGCCAGTTGGCCTACCAGGGCGCGGTAATCCAGATGATTGCGCACGGTTTGTCGGCGGCGGGTCTGTTTATTCTTTGTGGTCAGCTTTATGAACGTATCCATACCCGCGACATGCGCATGATGGGCGGTCTGTGGAGCAAGATGAAATGGCTGCCAGCACTGTCGCTGTTCTTTGCGGTGGCAACGCTTGGGATGCCTGGCACCGGTAACTTCGTCGGCGAATTTATGATTCTGTTCGGCAGCTTCCAGGTTGTACCGGTGATTACCGTTATCTCTACCTTTGGGCTGGTCTTTGCATCTGTTTATTCGCTGGCGATGTTACATCGCGCTTACTTCGGTAAAGCGAAAAGCCAGATTGCCAGCCAGGAACTGCCAGGGATGTCGCTGCGTGAGCTGTTTATGATCCTGTTGCTGGTGGTGCTGCTGGTACTGCTGGGCTTCTATCCGCAGCCGATTCTGGATACCTCGCACTCCGCGATTGGCAATATCCAGCAGTGGTTTGTTAATTCCGTTACTACTACAAGGCCGTAA
>Cluster_72
ATGACAATAACTCCACAAAACCTGATCGCACTGCTACCGTTGCTGATCGTCGGCTTGACGGTGGTGGTTGTGATGCTCTCCATTGCGTGGCGACGCAATCATTTCCTCAACGCTACGCTCTCGGTTATTGGGCTTAACGCGGCGCTGGTTTCGCTCTGGTTTGTTGGCCAGGCGGGCGCTATGGACGTTACGCCGCTGATGCGCGTTGATGGTTTCGCCATGCTTTACACCGGGCTGGTATTGTTGGCGAGCCTCGCCACCTGTACTTTCGCCTACCCGTGGCTTGAAGGCTATAACGACAACAAGGATGAGTTCTACCTGTTGGTGTTAATTGCCGCGCTGGGCGGGATCCTGCTGGCGAATGCCAACCATCTGGCGTCTCTGTTCCTCGGTATCGAACTGATCTCTTTGCCGCTGTTTGGCCTGGTCGGTTACGCTTTCCGCCAGAAACGTTCACTGGAAGCCAGTATCAAATACACCATCCTTTCTGCCGCTGCGTCTTCTTTCCTGCTGTTTGGTATGGCGCTGGTGTATGCGCAGTCTGGCGACCTGTCGTTTGTCGCGTTGGGTAAAAACCTTGGCGACGGTATACTCAACGAGCCGCTGTTGCTGGCAGGTTTCGGCCTGATGATTGTTGGCCTCGGCTTCAAACTCTCTCTGGTGCCGTTCCACCTGTGGACGCCAGACGTATACCAGGGCGCGCCTGCGCCGGTTTCCACTTTCCTGGCGACGGCGAGCAAAATCGCTATCTTCGGTGTGGTGATGCGTCTGTTCCTCTACGCACCGGTGGGTGACAGCGAAGCGATTCGCGTGGTGCTGGCGATTATCGCCTTTGCCTCCATCATCTTCGGTAACCTGATGGCGCTGAGCCAGACCAATATCAAACGTCTGCTCGGTTACTCATCTATCTCTCACCTCGGCTATCTGCTGGTAGCGCTGATTGCGCTGCAAACCGGCGAGATGTCGATGGAAGCGGTAGGGGTTTACCTGGCCGGTTATCTGTTCAGCAGCCTCGGCGCGTTCGGCGTGGTCAGCCTGATGTCCAGCCCGTATCGTGGCCCGGATGCTGATTCCCTGTTCTCTTACCGCGGTCTGTTCTGGCATCGTCCGATCCTCGCGGCAGTGATGACGGTGATGATGCTGTCTCTGGCCGGTATCCCGATGACGCTGGGCTTTATCGGTAAGTTCTACGTGCTGGCGGTCGGTGTCCAGGCACACTTGTGGTGGCTGGTGGGTGCCGTGGTTGTCGGTTCGGCAATCGGCCTCTACTACTACCTGCGCGTGGCGGTGAGCCTGTACCTGCACGCACCGGAACAACCGGGTCGCGATGCACCGTCAAACTGGCAGTACAGCGCGGGCGGTATCGTGGTGCTGATTTCTGCACTGTTGGTACTGGTGCTGGGTGTATGGCCACAACCGCTGATTAGTATTGTGCGGTTAGCAATGCCGCTGATGTAA
>Cluster_73
ATGGGAATGATTGGTTATTTTGCAGAAATTGACTCAGAAAAGATTAACCAACTGCTTGAGTCTACTGAAAAACCTTTGATGGATAATATACATGACACGCTTTCAGGATTACGCCGACTGGATATTGATAAACGCTGGGATTTTTTACACTTTGGGCTGACAGGCACCTCTGCTTTTGATCCCGCGAAGAATGATCCGCTGAGTCGTGCCGTGCTTGGTGAACACAGCCTCGAAGATGGCATAGATGGCTTCCTGGGATTGACCTGGAATCAGGAATTAGCCGCGACAATCGACCGACTGGAATCACTGGATCGAAGTGAGCTGCGTAAACAGTTTTCCATTAAGCGACTCAATGAAATGGAGATTTATCCGGGAGTGACCTTTTCAGAAGAGTTAGAGGGGCAACTCTTTGCCTCGATCATGCTTGATATGGAAAAGCTGATTAGCGCGTATCGACGTATGCTGCGACAAGGGAATCATGCGCTGACGGTTATTGTTGGGTGA
>Cluster_74
TTGCAACTAAAAGGAGCCCATGATGGTTACAGTTGTCAGCAATTATTGTCAATTATCTCAAACCCAACTCAGTCAGACATTTGCAGAAAAATTTACTGTGACCGAGGAATTACTGCAGTCTTTAAAAAAACAGCGTTATCCGGAGATGAAGAAAGTATTGAGTTACTGCATAATATTGCGTTAGGTTATGATGAATTTGGAAAAAAAGCTGAAGATATTCTTTACCATATTGTTAGAAACCCAACAAATGAGACCCTATCGATTATCCGACTTATTAAAAATGCCTGTTTAAAATTATATAATTTGGCACATACCGCAACCAACTCCCACCTTAAACCAACTGGTCCGGATAATTCAGATGTTCTCCTGTTCAAAAAGCTATTCTCCCCTTCGAAATTAATGACAATTATCGGTGATGAAATTCCTCTTATATCTGAAAAACAGTCGCTTTCAAAGGTGCTTTTAAATGATGAGAATAATGAACTGAGTGATGGTACAAACTTCTGGGATAAAAATCGTCAATTAACCACAGATGAAATAGCTTGCTATCTTCAGAAGATCGCCGCTAATGCAAAAAATACTCAAGTCAATTATCCTACTGGTCTCTACGTCCCCTACTCCACCAGAACTCACCTGGAAGACGCTCTCAATGAAAATATTAAGAGCGATCCATCATGGCCGAATGAAGTCCAGTTATTCCCCATAAATACTGGCGGACACTGGATATTAGTTTCGCTACAGAAAATAGTAAATAAAAAAAATAATAAACTACAAATAAAATGCGTCATATTCAACTCATTGCGTGCACTAGGCCATGATAAAGAAAATTCACTTAAGCGTGTCATTAATAGTTTTAATTCTGAACTCATGGGAGAAATGTCGAATAATAATATAAAAGTTCATTTAAATGAACCAGAGATAATATTTTTACATGCCGATCTTCAGCAATACTTAAGCCAAAGTTGCGGTGCGTTTGTGTGCATGGCAGCCCAGGAAGTGATTGAACAAAGGGAAAGCAATTCTGACAGCGCCCCCTATACGTTATTAAAAAACTATGCTGACAGATTTAAAAAATATTCAGCAGAAGAGCAGTACGAAATTGATTTTCAACATCGACTGGTAAACAGAAATTGTTATTTAGATAAATATGGCGATGCACGAATCAATGCTTCTTATACACAATTAGAAATAAAACACTCACAACCCAAAAATAGAGCATCCGGCAAAAGAGTGAGTTAA
>Cluster_75
TTGAAACGTGATGAACTCATGGAATTAATTTTTTTAGGTACTTCGGCCGGTGTGCCAACCCGCACGCGCAATGTCACGGCAATATTGCTTAACCTGCAACATCCGACCCAGAGCGGTCTTTGGTTGTTTGACTGCGGTGAAGGCACTCAGCATCAGCTACTGCATACCGCCTTTAACCCTGGAAAACTGGACAAGATTTTTATCAGTCACCTTCATGGCGATCATCTTTTTGGTTTACCCGGCTTGCTGTGCAGTCGTTCTATGTCAGGCATTATCCAACCCTTAACGATTTATGGTCCGCAAGGTATCCGTGAATTTGTGGAAACCGCGCTGCGGATTAGCGGCTCATGGACCGATTATCCGCTGGAAATTGTCGAAATTGGCGCTGGCGAAATTCTCGATGATGGCCTGCGCAAAGTAATCGCTTATCCGCTGGAACACCCACTGGAATGTTATGGCTATCGTATTGAAGAACATGATAAACCGGGTGCATTAAATGCCCAGGCATTAAAAGCTGCTGGCGTGCCGCCTGGCCCACTGTTTCAGGAATTAAAAGCGGGCAAAACAATCACGCTGGAAGATGGAAGGCAGATTAACGGCGCAGATTACTTAGCTGCTCCAGTGCCAGGTAAAGCGCTCGCTATTTTCGGCGATACCGGCCCCTGCGATGCCGCACTTGACCTGGCTAAAGGTGTCGATGTCATGGTGCACGAAGCGACGCTGGATATAACCATGGAAGCCAAAGCCAATAGTCGCGGCCATAGCTCTACACGCCAGGCTGCGACACTAGCCCGTGAGGCTGGAGTCGGCAAGCTAATCATTACCCACGTCAGCTCGCGCTATGATGACAAAGGTTGTCAACACCTGTTACGTGAATGCAGGTCAATTTTCCCGGCGACTGAACTGGCGAATGATTTCACCGTGTTTAACGTTTAA
>Cluster_76
ATGATTGAATGGCAAGATCTGCATCACTCTGAATTATCGGTTTCCCAGCTTTATGCCTTATTACAACTGCGTTGCGCGGTGTTTGTTGTCGAGCAGAATTGCCCTTATCAGGATATCGATGGTGATGATTTGACGGGGGATAATCGCCATATTCTCGGTTGGAAAAATGATGAACTGGTGGCATATGCGAGGATTCTGAAAAGTGATGATGATCTTGAGCCGGTCGTTATAGGTCGGGTGATTGTCAGTGAAGCGTTGCGTGGCGAAAAAGTGGGGCAGCAGCTGATGAGTAAAACACTCGAAACATGTACGCATCACTGGCCTGATAAGCCTGTTTACCTCGGGGCGCAGGCGCATCTGCAAAACTTCTACCAGAGTTTCGGTTTTATCCCTGTGACGGAGGTCTATGAAGAAGATGGTATCCCACACATTGGGATGGCACGCGAGGTAATTCAGGCGTAA
>Cluster_77
ATGTCTAATCAGTTTGGTGATACACGTATCGATGACGACCTGACGCTGCTTAGTGAAACACTGGAAGAGGTGCTCCGCTCCTCTGGCGATCCCGCCGATCAGAAATATGTTGAGCTGAAAGCGCGTGCAGAAAAAGCGCTGGATGATGTGAAAAAACGGGTTAGCCAGGCTTCAGACAGTTATTACTATCGGGCGAAGCAGGCAGTTTATCGTGCTGATGACTACGTCCACGAAAAACCCTGGCAAGGAATTGGTGTGGGCGCGGCCGTTGGGCTGGTACTAGGACTGTTGCTGGCACGCCGTTAA
>Cluster_78
GTGCAATCACTTACTACGGCGCTGGAAAATCTACTGCGCCATTTGTCGCAAGAGATTCCGGCGACACCCGGCATTCGGGTTATCGATATTCCTTTCCCTCTCAAAGACGCTTTTGATGCCTTGAGCTGGCTGGCCAGTCAGCAAACATACCCGCAATTCTACTGGCAACAACGTAATGGTGATGAAGAAGCTGTCGTCCTGGGCGCGATTACCCGTTTTACGTCGTTGGACCAGGCACAACGTTTTCTTCGCCAGCACCCGGAACACGCCGACTTACGCATTTGGGGGCTGAATGCTTTTGACCCGTCGCAGGGCAATTTACTTTTACCCCGCCTGGAATGGCGACGCTGTGGCGGTAAAGCCACGCTGCGGCTGACGCTATTCAGCGAAAGCTCCCTTCAGCACGATGCGATTCAGGCAAAAGAATTTATCGCCACACTGGTGAGTATCAAGCCCTTGCCTGGGTTACATTTAACCACCACGCGAGAACAACACTGGCCGGACAAAACGGGCTGGACGCAATTAATCGAACTGGCAACGAAAACCATCGCCGAAGGTGAGCTCGACAAAGTGGTGCTCGCTCGGGCAACTGACCTGCATTTCGCAAGTCCGGTCAACGCGGCGGCGATGATGGCTGCCAGTCGTCGACTGAATCTGAATTGCTACCATTTTTACATGGCCTTTGATGGCGAAAATGCTTTTCTTGGCTCTTCACCGGAACGGTTATGGCGGCGGCGTGACAAAGCGCTGCGTACTGAAGCGCTGGCGGGAACAGTAGCAAATAATCCTGATGATAAGCAGGCGCAGCAGTTAGGAGAGTGGCTGATGGCGGATGATAAAAACCAGCGCGAGAACATGCTGGTGGTGGAAGATATCTGCCAACGATTACAGGCCGATACCCAGACGCTGGATGTTTTACCGCCGCAGGTACTGCGTCTGCGTAAAGTGCAGCATCTTCGCCGCTGTATCTGGACTTCACTCAACAAAGCGGATGATGTGATCTGTTTACATCAGTTGCAGCCAACGGCAGCAGTTGCTGGCTTACCGCGCGATCTGGCGCGACAGTTTATCGCCCGTCACGAACCGTTCACCCGAGAATGGTTCGCCGGTTCTGCGGGCTATCTCTCATTACAACAAAGCGAATTCTGCGTTTCCCTGCGCTCAGCAAAAATTAGCGGCAATGTCGTGCGATTATATGCTGGCGCGGGCATTGTCCGTGGTTCCGACCCCGAGCAAGAATGGCAGGAAATCGACAACAAAGCGGCAGGGCTGCGTACTTTATTACAAATGGAATAG
>Cluster_79
ATGTCAGTAAGCGCATTTAACCGACGCTGGGCGGCGGTCATTCTGGAAGCATTAACGCGTCACGGCGTCAGACACATCTGTATCGCCCCAGGCTCGCGTTCTACACCGTTAACGTTAGCGGCGGCGGAGAATTCCGCATTCATTCACCACACCCATTTCGATGAGCGTGGGTTGGGGCATCTGGCGCTGGGGCTGGCGAAAGTCAGCAAGCAGCCGGTGGCGGTGATTGTGACCTCCGGCACGGCGGTGGCAAATCTCTATCCGGCACTGATTGAAGCCGGGTTAACCGGAGAAAAACTGATTCTCTTAACCGCCGATCGCCCGCCGGAGCTAATTGACTGCGGCGCGAATCAGGCAATTCGCCAGCCGGGAATGTTCGCCTCTCACCCCACGCACAGTATTTCATTGCCGCGCCCGACCCAGGATATCCCCGCACGTTGGCTGGTTTCTACCATCGACCACGCTCTCGGTACGCTTCATGCGGGGGGAGTCCATATCAACTGCCCGTTTGCTGAACCGCTGTATGGCGAAATGGACGATACCGGGCTTAGCTGGCAACAGCGTCTGGGTGACTGGTGGCAGGACGACAAACCGTGGCTGCGTGAAGCGCCTCGTCTGGAAAGTGAAAAACAGCGCGACTGGTTCTTCTGGCGACAAAAGCGCGGCGTGGTGGTTGCCGGGCGCATGAGTGCGGAAGAGGGCAAAAAAGTTGCCCTGTGGGCGCAAACTCTTGGCTGGCCGCTGATTGGCGATGTGCTGTCACAAACCGGGCAGCCGCTGCCGTGTGCCGATCTTTGGTTAGGCAATGCCAAAGCGACCAGCGAGCTGCAGCAGGCGCAAATTGTGGTGCAACTGGGAAGCAGCCTGACGGGGAAACGGCTCCTGCAATGGCAGGCAAGCTGTGAACCAGAAGAGTACTGGATTGTTGATGACATTGAAGGGCGACTTGATCCGGCACACCATCGCGGACGTCGCTTAATTGCCAATATTGCCGACTGGCTGGAGCTGCATCCGGCAGAAAAACGCCAGCCCTGGTGCGTTGAAATCCCGCGCCTGGCGGAACAGGCAATGCAGGCGGTTATTGCCCGCCGTGATGCGTTTGGCGAAGCGCAACTGGCGCATCGCATCTGCGACTATCTGCCTGAACAGGGGCAATTGTTTGTTGGTAACAGCCTGGTGGTACGTCTGATTGATGCGCTTTCGCAACTTCCGGCAGGTTACCCGGTGTACAGCAACCGAGGGGCCAGCGGTATCGACGGACTGCTTTCGACCGCCGCAGGCGTTCAGCGGGCAAGCGGCAAACCGACGCTGGCGATTGTGGGCGATCTCTCCGCACTTTACGATCTCAACGCGCTGGCGTTATTGCGTCAGGTTTCTGCGCCGCTGGTATTAATTGTGGTGAACAACAACGGCGGGCAAATTTTCTCGCTGTTGCCAACGCCGCAAAGCGAGCGTGAGCGTTTCTATCTGATGCCGCAAAACGTCCATTTTGAGCACGCCGCCGCGATGTTCGAGCTGAAATATCATCGTCCGCAAAACTGGCAGGAACTTGAAACGGCATTTGCCGACGCCTGGCGCACGCCAACCACCACGGTGATTGAAATGGTGGTTAACGACACCGATGGTGCGCAAACGCTCCAGCAACTTCTGGCGCAGGTAAGCCATTTATGA
>Cluster_80
ATGATCCTGCACGCGCAGGCAAAACACGGAAAACCAGGTTTACCCTGGCTGGTGTTTTTGCACGGTTTTTCCGGCGATTGCCACGAATGGCAAGAAGTGGGCGAGGCGTTTGCCGACTACTCACGGTTGTATGTTGATCTCCCAGGTCATGGTGGTTCGGCGGCGATTAGCGTCGATGGATTTGATGATGTCACCGACTTACTGCGTAAAACCTTGGTTAGTTACAACATCCTTGACTTCTGGCTGGTGGGGTACTCGCTTGGCGGACGGGTGGCGATGATGGCGGCTTGCCAGGGGCTGACGGGGCTTTGTGGGGTTATTGTCGAAGGCGGGCATCCGGGGCTGCAAAATGCTGAACAACGTGCGGAACGTCAGCGTTCCGATCGCCAATGGGCGCAGCGTTTTTGCACAGAACCGTTAACGGCGGTATTTGCCGACTGGTATCAACAGCCTGTTTTTGCCTCGCTCAATGACGATCAACGCCGGGAGCTGGTGGTGCTGCGCAGCAACAATAATGGCGCAACCCTTGCCGCCATGCTGGAGGCGACTTCTCTCGCCGTCCAGCCTGATTTACGTGCTAACCTTAGCGCCCGCACATTTGCGTTTTATTATTTATGTGGTGAACGTGACAGCAAATTCCGCGCCCTGGCGGCGGAACTGGCTGCCGACTGCCATGTCATTCCTCGCGCCGGACATAACGCGCATCGGGAAAATCCCGCTGGCGTAATCGCAAGTCTGGCGCAGATCTTGCGTTTCTGA
>Cluster_81
ATGATTTATCCTGATGAAGCAATGCTTTACGCACCGGTTGAATGGCACGACTGCTCCGAAGGTTTCGAGGACATTCGTTATGAAAAATCCACCGACGGTATCGCAAAAATCACCATTAATCGTCCGCAGGTGCGCAATGCCTTCCGTCCTCTGACGGTAAAAGAGATGATCCAGGCACTGGCAGATGCGCGTTATGACGACAATATCGGCGTGATCATTCTGACTGGCGCAGGCGATAAAGCGTTCTGCTCCGGTGGTGACCAGAAAGTGCGTGGTGATTACGGCGGCTATAAAGATGATTCCGGCGTACATCACTTGAACGTGCTGGACTTCCAGCGTCAGATCCGTACCTGTCCGAAACCGGTTGTCGCGATGGTGGCTGGCTACTCCATCGGCGGTGGTCACGTTCTGCACATGATGTGCGACCTGACTATCGCAGCAGATAATGCCATCTTCGGTCAGACTGGCCCGAAAGTCGGTTCCTTCGACGGCGGCTGGGGCGCTTCCTACATGGCTCGTATCGTCGGGCAGAAAAAAGCGCGAGAAATCTGGTTCCTGTGCCGTCAGTACGACGCAAAACAGGCGCTGGATATGGGCCTTGTCAACACCGTGGTACCGCTGGCGGATCTGGAAAAAGAAACCGTCCGTTGGTGCCGCGAAATGCTGCAAAACAGCCCGATGGCGCTGCGCTGCCTGAAAGCTGCGCTGAACGCCGACTGTGACGGGCAGGCGGGGCTGCAGGAGCTGGCGGGCAACGCCACCATGCTGTTCTACATGACGGAAGAAGGTCAGGAAGGTCGCAACGCTTTCAACCAGAAACGTCAGCCTGATTTCAGCAAATTTAAACGGAATCCGTAA
>Cluster_82
ATGCGTAGCGCGCAGGTATACCGCTGGCAGATCCCCATGGACGCGGGGGTGGTTCTGCGCGACAGGCGGTTAAAAACCCGCGACGGGCTGTACGTTTGCCTGCGTGAGGGCGAGCGCGAAGGGTGGGGGGAGATCTCCCCACTGCCGGGCTTCAGCCAGGAAACCTGGGAAGAGGCGCAAAGCGTGCTGCTTGCCTGGGTAAATAACTGGCTGGCAGGCGATTGCGAGCTACCGCAGATGACTTCCGTTGCCTTTGGCGTAAGCTGTGCATTGGCGGAGCTGGCAGATACGCTCCCGCAGGCGGCCAATTACCGTGCGGCACCACTGTGTAATGGCGATCCTGACGATCTGATCCTCAAACTTGCTGATATGCCAGGCGAGAAAGTGGCGAAGGTCAAAGTGGGATTGTACGAAGCCGTGCGCGACGGCATGGTGGTTAATCTGTTGCTGGAGGCAATTCCGGATCTGCATTTGCGTCTTGACGCAAATCGCGCCTGGACACCGCTGAAAGGCCAGCAGTTTGCCAAATATGTTAACCCGGATTATCGCCACCGCATCGCGTTTCTCGAAGAGCCGTGCAAAACCCGCGATGATTCGCGAGCGTTTGCCCGTGAAACCGGCATTGCCATTGCCTGGGATGAAAGCTTGCGCGAGCCGGATTTTGCCTTTGTGGCTGAAGAGGGCGTGCGCGCGGTAGTTATCAAACCCACGCTCACGGGCAGTCTGGAGAAAGTACGCGAGCAGGTACAGGCGGCGCACGCGCTGGGGCTGACGGCGGTGATCAGTTCTTCCATTGAATCGAGCTTAGGCTTAACGCAACTGGCGCGGATTGCCGCCTGGTTAACGCCGGACACCATTCCAGGGCTGGACACGCTGGATCTGATGCAGGCGCAGCAGGTACGTCGCTGGCCGGGTAGCACGCTGCCTGTCGTGGAAGTTGATGCACTGGAGCGGTTGTTATGA
>Cluster_83
ATGATCTTCTCTGACTGGCCGTGGCGTCACTGGCGGCAAGTGCGGGGAGAAGCCATCGCCTTACGTCTTAATGACGAGCAACTTAACTGGCGCGAGCTTTGTGCTCGCGTCGATGAGTTAGCTACGGGCTTTGCGGCGCAGGGCGTTGTTGAGGGCAGCGGCGTGATGTTGCGGGCGTGGAATACGCCGCAAACGCTGCTCGCCTGGCTGGCGTTACTGCAATGCGGGGCGCGGGTGTTGCCCGTGAACCCTCAGCTGCCGCAACCGTTGCTTGAAGAATTGCTGCCCAATCTGACGCTGCAATTTGCGCTGGTGCCGGATGGGGAAAACACGTTTCCGGCGTTAACGTCGCTGCACATTCAGCGGGTTGAAGGCGCACATGCCGCTACGTGGCAGCCGACGCGTCTGTGCTCAATGACGTTGACCTCGGGTTCTACCGGGTTGCCGAAAGCCGCTGTCCATACTTATCAGGCCCATCTTGCCAGTGCCGAAGGGGTGTTATCGTTGATTCCGTTTGGCGATCACGATGACTGGTTGCTCTCTTTACCGCTGTTTCACGTCTCCGGTCAGGGAATTATGTGGCGCTGGTTATACGCTGGTGCGCGGATGACGGTGCGTGATAAACAGCCATTGGAGCAAATGCTGGCAGGCTGTACTCATGCTTCACTGGTGCCAACACAACTCTGGCGTTTGCTGGTTAACCGCAGTTCCGTTTCCCTGAAAGCGGTGTTACTTGGCGGCGCGGCTATCCCGGTCGAGTTGACGGAACAGGCGCGCGAGCAGGGGATTCGTTGCTTTTGCGGCTATGGTCTGACCGAGTTTGCCTCCACGGTGTGTGCGAAAGAAGCCGACGGCCTGGCAGACGTTGGTTCGCCGCTGCCGGGTCGGGAAGTGAAAATCGTTAATAATGAAGTGTGGCTGCGGGCTGCCAGTATGGCAGAAGGTTACTGGCGTAACGGGCAACTGGTTTCACTGGTTAATGACGAAGGCTGGTACGCTACGCGCGATCGCGGTGAGATGCATAATGGCAAGCTGACCATTGTCGGACGTTTAGACAATCTATTCTTCAGTGGCGGAGAGGGTATTCAGCCGGAAGAAGTCGAGCGCGTAATTGCTGCACATCCTGCGGTTTTGCAGGTGTTTATCGTCCCCGTTGCCGACAAGGAGTTTGGTCATCGACCGGTGGCGGTGATGGAGTATGACCACGAGAGCGTTGATCTTAGTGAATGGGTGAAAGATAAGCTGGCCCGTTTTCAGCAACCGGTGCGTTGGTTAACGTTGCCGCCTGAACTGAAAAACGGCGGTATTAAAATTTCACGTCAGGCGCTAAAAGAGTGGGTGCAACGTCAGCAATAA
>Cluster_84
ATGGAATGGCTGGTCAAAAAATCGTGCTGCAATAAACAAGATAACAGACATGTACTTATGCTCTGCGATGCTGGCGGCGCGATAAAAATGATCGCCGAAGTGAAGAGTGACTTCGCCGTGAAAGTGGGGGATTTACTCTCGCCTTTGCAGAATGCGCTTTATTGTATTAATCGTGAAAAGCTGCATACGGTGAAAGTCCTCTCGGCAAGCAGTTATAGCCCCGATGAGTGGGAACGGCAGTGTAAAGTGGCAGGGAAAACTCAGTAA
>Cluster_85
ATGGGCCTGATATGGGGATTATTCAGCGTCATTATTGCCTCAGTTGCGCAATTAAGCCTGGGTTTTGCGGCAAGTCATCTGCCGCCGATGACGCACTTATGGGATTTTATCGCGGCTCTGTTAGCTTTTGGCCTGGATGCCCGGATACTGTTACTCGGGCTGCTGGGTTATCTGCTTTCCGTTTTTTGTTGGTATAAATCGCTTCATAAACTTGCGCTAAGCAAAGCCTATGCCTTGCTCAGTATGAGTTATGTGCTGGTATGGATTGCTTCAATGGTACTTCCCGGCTGGGAAGGGACTTTTTCGCTGAAAGCACTACTGGGAGTAGCCTGTATTATGAGCGGGTTGATGCTGATTTTCCTGCCCATGACAAAACAACGTTACTGA
>Cluster_86
ATGATCTGGCTAACATTAGTCTTTGCCAGCTTGCTTAGCGTTGCCGGGCAGTTGTGTCAGAAACAGGCAACCTGCTTTGTGGCGATAAACAAACGGCGCAAACATATCGTGCTGTGGCTGGGACTGGCGCTGGCTTGTCTTGGTCTTGCCATGGTGCTCTGGCTGCTGGTCTTGCAGAACGTACCGGTAGGCATTGCCTACCCGATGTTAAGTCTGAATTTTGTCTGGGTGACGCTGGCTGCAGTAAAACTGTGGCACGAACCGGTATCGCCGCGTCACTGGTGTGGGGTGGCGTTCATTATTGGTGGCATTGTGATCCTCGGGAGTACGGTGTAA
>Cluster_87
ATGAAATCGGTACGTTACCTTATCGGCCTCTTCGCGTTTATTGCCTGCTATTACCTGTTACCGATCAGCACGCGTCTGCTCTGGCAACCCGATGAAACGCGTTATGCGGAAATCAGTCGAGAAATGCTGGCATCCGGCGACTGGATTGTGCCCCATCTGTTAGGGCTACGTTATTTCGAAAAACCCATTGCCGGATACTGGATTAACAGCATTGGGCAATGGCTATTTGGCGCGAATAACTTTGGTGTGCGGGCAGGCGTTATCTTTGCGACCCTGTTAACTGCCGCGCTGGTGACCTGGTTTACTCTGCGCTTATGGCGCGATAAACGTCTGGCTCTACTCGCCACAGTAATTTATCTCTCATTGTTTATTGTCTATGCCATCGGCACTTATGCCGTGCTCGATCCGTTTATTGCATTCTGGCTGGTGGCGGGAATGTGCAGCTTCTGGCTGGCAATGCAGGCACAGACGTGGAAAGGCAAAAGCGCAGGATTTTTACTGCTGGGAATCACCTGCGGCATGGGGGTGATGACCAAAGGTTTTCTCGCCCTTGCCGTGCCGGTATTAAGCGTGCTGCCATGGGTAGCGACGCAAAAACGCTGGAAAGATCTCTTTATTTACGGCTGGCTGGCGGTTATCAGTTGCGTACTGACGGTTCTCCCTTGGGGACTGGCGATAGCGCAGCGGGAGCCTAACTTCTGGCACTATTTTTTCTGGGTTGAGCATATTCAACGCTTTGCACTGGATGATGCCCAACATAGAGCTCCGTTCTGGTACTACGTGCCGGTCATCATTGCCGGTAGCCTGCCGTGGCTGGGATTACTCCCCGGTGCACTGTACACAGGCTGGAAAAACCGCAAGCATTCCGCAACCGTCTATTTGTTGAGCTGGACGATAATGCCGCTGCTGTTTTTCTCCGTCGCTAAAGGTAAATTGCCCACCTATATTCTTTCCTGCTTTGCATCTCTGGCAATGCTGATGGCGCATTACGCTTTGCTGGCAGCAAAAAATAATCCTCTGGCGCTGCGGATTAATGGCTGGATTAACATCGCTTTTGGCGTCACTGGCATTATTGCCACATTTGTGGTCTCCCCGTGGGGACCAATGAACACGCCGGTGTGGCAAACCTTCGAGAGCTATAAAGTCTTTTGTGCCTGGTCGATTTTTTCGCTATGGGCATTTTTCGGCTGGTACACCTTAACAAACGTCGAAAAGACCTGGCCTTTTGCCGCGCTTTGCCCGCTGGGGCTGGCGTTACTGGTAGGATTTTCAATTCCTGACAGAGTTATGGAAGGAAAACATCCGCAATTTTTTGTCGAGATGACACAAGAATCACTTCAGCCAAGCCGCTATATTCTTACTGATAGCGTCGGTGTTGCCGCAGGTCTGGCATGGAGCCTGCAACGCGATGACATCATCATGTATCGCCAGACAGGTGAGTTGAAATACGGCCTTAATTATCCGGATGCGAAAGGGAGATTTGTCAGCGGTGATGAGTTCGCAAACTGGCTTAATCAACATCGTCAGGAGGGGATTATTACTCTCGTGCTTTCGGTTGACCGCGATGAAGATATCAACAGTCTCGCCATTCCGCCCGCAGATGCCATCGATCGTCAGGAGCGTCTGGTGCTGATTCAGTATCGTCCCAAATGA
>Cluster_88
ATGACCAAAGTAGGCTTACGCATTGATGTCGATACCTTTCGTGGCACCCGTGAAGGCGTGCCGCGTCTGCTGGAAATCTTGAGTAAGCATAATATTCAGGCCAGCATTTTTTTCAGCGTCGGCCCGGACAATATGGGCCGCCATCTCTGGCGACTGGTGAAGCCACAGTTTTTGTGGAAGATGCTGCGCTCAAACGCGGCATCGCTTTATGGCTGGGATATTTTACTGGCAGGTACGGCCTGGCCAGGTAAAGAGATTGGTCATGCCAATGCCGATATCATTCGTGAAGCGGCTAAACATCACGAAGTCGGCCTGCACGCCTGGGATCACCATGCCTGGCAAGCCCGTAGCGGTAACTGGGATCGGCAAACAATGATCGACGATATTGCACGCGGTCTTCGCACTCTGGAAGAGATTATCGGTCAACCGGTAACCTGTTCTGCCGCTGCGGGCTGGCGTGCCGACCAGAAGGTGATCGAAGCAAAAGAAGCGTTCCATTTGCGCTACAACAGCGATTGTCGTGGGGCCATGCCGTTCCGTCCATTGCTCGAATCAGGAAACCCTGGCACTGCGCAAATTCCGGTGACCTTACCCACCTGGGATGAAGTGATTGGTCGGGATGTGAAAGCAGAAGATTTTAACGGTTGGTTACTCAACCGCATCCTGCGAGATAAAGGCACGCCGGTTTATACCATTCATGCAGAAGTTGAAGGCTGCGCTTATCAGCATAATTTTGTGGATCTCCTCAAACGCGCAGCTCAGGAAGGCGTGACATTTTGCCCTTTAAGCGAACTGTTATCAGAGACGTTGCCGCTCGGACAAGTTGTTCGCGGAAATATTGCCGGACGTGAAGGCTGGCTGGGTTGCCAACAAATTGCGGGTAGTCGCTGA
>Cluster_89
ATGAAAACCGTCGTTTTTGCCTACCACGATATGGGATGCCTCGGTATTGAAGCTCTGCTGGCTGCCGGTTACGAAATTAGCGCCATTTTTACCCATACCGATAATCCCGGTGAAAAAGCCTTTTATGGTTCGGTGGCTCATCTGGCGGCGGAAAGAGGCATTCCGGTTTATGCGCCGGATAACGTTAATCATCCGCTGTGGGTGGAACGCATTGCCCAACTGTCACCAGAGGTGATTTTCTCTTTTTATTATCGCCATCTTATTTGCGACGAGATTTTGCAGCTCGCTCCCGCAGGTGCATTTAATCTGCACGGTTCGCTGTTACCAAAATATCGTGGTCGCGCGCCGCTGAACTGGGTGCTGGTGAACGGTGAAACGGAAACGGGCGTTACATTGCACCGAATGGTAAAACGTGCCGATGCTGGGGCCATTGTGGCGCAACTGCGCGTTGCCATTGCGCCAGACGATATCGCTATTACGCTGCATCATAAATTGTGCCATGCCGCGCGCCAGCTACTGGAACAGACATTACCCGCCATTAAACACGGTAATATTCTGGAAATCGCCCAGCGCGAAAACGAAGCCACCTGTTTTGGTCGCAGAACGCCGGATGACAGTTTCCTTGAATGGCATAAACCGGCATCCGTACTGCACAACATGGTACGTGCCGTTGCCGATCCGTGGCCGGGTGCCTTCAGCTATGTTGGCAATCAGAAATTCACCGTCTGGTCGTCGCGTGTTCATCCTCATGCCAGCAAAGCACAGCCGGGGAGCGTGATTTCTATTGCACCGCTGTTGATTGCCTGTGGCGATGGCGCGCTGGAAATCGTCACCGGACAGGCGGGCGACGGCATTACTATGCAGGGCTCGCAATTAGCGCAGACGCTGGGCCTGGTGCAAGGTTCACGCTTGAATAGCCAGCCTGCCTGCACCGCCCGACGCCGTACCCGGGTACTCATCCTCGGGGTGAATGGCTTTATTGGCAACCATCTGACAGAACGCCTGCTGCGCGAAGATCATTATGAAGTTTACGGTCTGGATATTGGCAGCGATGCGATAAGCCGTTTTCTGAATCATCCGCATTTTCACTTTGTTGAAGGCGATATCAGTATTCATTCCGAATGGATTGAGTATCATGTCAAAAAATGTGATGTCGTCTTGCCGCTGGTGGCGATAGCCACGCCGATTGAATATACCCGCAACCCGCTGCGCGTATTTGAACTCGATTTTGAAGAGAATCTGCGCATTATCCGCTACTGCGTGAAGTACCGTAAGCGAATCATCTTCCCGTCAACTTCAGAAGTTTATGGGATGTGTAGCGATAAATACTTCGATGAGGACCATTCTAATTTAATCGTCGGCCCGGTGAATAAACCACGCTGGATTTATTCGGTATCAAAACAATTACTTGATCGGGTGATCTGGGCCTATGGCGAAAAAGAGGGTTTACAGTTCACCCTCTTCCGCCCGTTTAACTGGATGGGACCACGACTGGATAACCTTAATGCAGCGCGAATTGGCAGCTCCCGCGCTATTACGCAACTCATTCTCAATCTGGTAGAAGGTTCACCGATTAAGCTGATTGATGGCGGAAAACAAAAACGCTGCTTTACTGATATTCGCGATGGTATCGAGGCGTTATACCGCATTATCGAAAATGCGGGAAATCGCTGCGACGGTGAAATTATCAACATTGGCAATCCTGAGAACGAAGCGAGCATTGAGGAACTGGGCGAGATGCTGCTGGCGAGCTTCGAAAAACATCCGCTGCGCCATCATTTCCCACCGTTTGCGGGCTTTCGCGTTGTCGAAAGTAGCAGCTACTACGGCAAAGGATATCAGGACGTAGAGCATCGTAAACCGAGCATCCGCAATGCCCACCGCTGCCTGGACTGGGAGCCGAAAATTGATATGCAGGAAACCATCGACGAAACGCTGGATTTCTTCCTGCGCACCGTTGATCTTACGGATAAACCATCATGA
>Cluster_90
ATGTTTGAAATCCACCCTGTTAAGAAAGTCTCGGTGGTTATTCCCGTTTATAACGAGCAGGAAAGCTTACCGGAATTAATCAGGCGCACCACCACAGCCTGTGAATCGTTGGGGAAAGAGTATGAGATCCTGCTGATTGATGACGGCAGTAGCGATAATTCCGCGCATATGCTGGTCGAAGCCTCACAAGCGGAGAACAGCCATATTGTGTCTATTTTGCTTAACCGCAATTACGGGCAACATTCAGCGATTATGGCGGGATTCAGTCACGTTACTGGCGACTTAATTATTACCCTTGATGCCGATCTCCAGAATCCGCCAGAAGAAATCCCCCGCCTGGTGGCAAAAGCCGATGAAGGTTACGACGTGGTTGGGACTGTACGCCAGAACCGCCAGGACAGCTGGTTTCGTAAAACCGCTTCGAAGATGATTAACCGGCTTATTCAGCGCACCACTGGCAAAGCGATGGGTGACTACGGTTGTATGCTGCGCGCCTATCGCCGTCATATTGTCGATGCGATGTTGCACTGCCATGAACGCAGCACCTTTATCCCGATTCTGGCGAATATCTTCGCCCGCCGTGCAATTGAAATTCCAGTACATCATGCCGAGCGTGAGTTTGGTGAATCCAAATACAGTTTTATGCGCCTGATTAATTTGATGTACGACCTGGTGACCTGCCTTACCACAACGCCGCTACGTATGCTGAGTCTGCTCGGTAGCATTATTGCGATTGGAGGTTTTAGCATTGCGGTGCTGCTGGTGATTTTACGCCTGACCTTCGGACCACAATGGGCGGCAGAAGGCGTCTTTATGCTATTTGCCGTGCTGTTTACTTTTATTGGCGCTCAGTTTATCGGCATGGGATTACTCGGTGAATATATCGGCAGGATCTACACCGATGTCCGCGCCCGCCCCCGCTATTTTGTTCAGCAAGTTATCCGTCCATCCAGCAAGGAAAATGAATAA
>Cluster_91
ATGGCGGAAGGAAAAGCAATGTCAGAATTTTTGCCTTTTTCGCGACCAGCAATGGGCGTGGAGGAACTCGCTGCAGTTAAAGAGGTTCTCGAATCCGGTTGGATCACAACCGGTCCGAAGAATCAGGCGCTTGAGCAAGCCTTTTGCCAGTTGACGGGAAATCAGCATGCCATCGCGGTCAGTTCAGCCACCGCCGGAATGCATATCACGCTAATGGCGTTGAAAATTGGCAAGGGCGATGAAGTGATTACGCCTTCCCTGACCTGGGTTTCAACCCTCAATATGATTTCCTTGTTGGGTGCAACGCCGGTAATGGTGGATGTCGACCGCGATACGCTGATGGTCACGCCTGAAGCTATCGAGTCAGCCATTACGCCACGCACTAAAGCCATCATTCCGGTGCATTATGCCGGTGCGCCAGCAGATATTGACGCCATTCGCGCCATTGGCGAACGTTACGGCATCGCAGTTATCGAAGATGCTGCCCATGCCGTCGGTACGTATTACAAAGGGCGACATATTGGCGCAAAAGGTACCGCTATTTTTTCATTTCATGCCATTAAAAATATTACCTGTGCTGAAGGTGGCCTGATTGTAACTGATAATGAAAACCTTGCCCGCCAGCTACGGATGCTGAAATTTCACGGTCTGGGTGTCGATGCCTATGACAGACAAACCTGGGGCCGTGCACCGCAGGCTGAAGTCTTAACACCGGGCTATAAGTACAATCTGACCGATATTAACGCCGCGATTGCCCTGACACAGTTAGTCAAATTAGAGCACCTCAACACCCGTCGGCGCGAAATTGCCCAGCAATATCAGCAAGCACTGGCAGCTCTCCCCTTTCAGCCATTAAGCCTTCCCGCCTGGCCGCACGTTCACGCCTGGCATCTGTTTATTATTCGTGTCGATGAACAACGTTGTGGTATCAGTCGCGATGCGTTGATGGAAGCGTTAAAAGAAAGAGGCATTGGTACCGGGTTACATTTCCGCGCCGCTCACACACAAAAATATTATCGCGAGCGTTTTCCCACGCTGTCGTTACCGAATACCGAATGGAATAGCGAACGCATCTGTTCTTTGCCGCTGTTCCCGGATATGACTACCGCCGATGCCGACCATGTCATCACAGCCCTTCAGCAACTCGCAGGACAATAA
>Cluster_92
GTGTTAGCTTTTTGCCGCTCTTCGTTGAAGTCAAAAAAATATATCATTATTTTACTGGCGCTCGCTGCAATTGCCGGACTGGGTACTCATGCCGCCTGGAGTAGCAATGGTTTGCCACGTATCGACAATAAAACGCTGGCCAGACTGGCACAGCAGCACCCGGTTGTCGTTTTGTTTCGCCATGCTGAACGTTGCGATCGTTCAACCAATCAATGCTTGTCAGATAAAACAGGTATTACGGTCAAAGGTACCCAGGATGCCCGTGAACTGGGCAACGCTTTTAGTGCTGATATCCCTGATTTCGATCTTTATTCCAGTAATACCGTCCGGACCATTCAGTCCGCGACCTGGTTTTCAGCGGGTAAAAAGCTCACGGTAGATAAACGACTTCTTCAATGCGGTAATGAGATCTATAGTGCAATTAAAGACTTACAAAGCAAAGCACCTGATAAAAATATCGTTATTTTTACCCATAATCATTGCCTGACATATATTGCTAAAGATAAGCGTAATGCGACATTTAAACCTGATTATCTGGATGGTTTAGTCATGCATGTGGAAAAAGGCAAAGTTTATCTGGATGGGGAATTCGTTAACCACTAA
>Cluster_93
GTGCGACAACGGACTATTGTATGCCCTTTGATTCAAAATGATGGTGCTTATTTGCTGTGCAAAATGGCCGACGATCGCGGCGTTTTCCCCGGTCAATGGGCGCTTTCGGGTGGCGGCGTAGAACCTGGCGAACGAATTGAAGAGGCACTACGCCGCGAAATTCGCGAAGAACTGGGAGAACAGCTGCTTTTGACAGAAATCACGCCGTGGACCTTCAGCGATGATATTCGCACCAAGACGTATGCAGATGGTCGCAAGGAAGAGATTTATATGATTTACCTGATTTTTGACTGCGTTTCTGCCAACCGAGAAGTGAAAATAAACGAAGAGTTTCAGGACTACGCGTGGGTAAAACCTGAAGATCTGGTGCATTATGATTTGAATGTTGCCACCCGAAAAACGTTACGTTTGAAAGGTCTTCTTTAA
>Cluster_94
ATGAAAAAAATTGCGCTAGCAGGTCTGGCCGGAATGCTGTTGGTTTCTGCATCGGTCAATGCAATGAGCATCAGCGGCCAGGCGGGTAAAGAATACACCAATATTGGTGTCGGTTTTGGGACTGAATCGACGGGCCTGGCGTTAAGCGGTAACTGGACACATAACGACGACGACGGTGACGTCGCTGGCGTGGGGCTGGGGTTGAATCTGCCTCTCGGGCCGTTAATGGCGACCGTTGGCGGAAAAGGCGTTTACACCAACCCGAATTACGGCGATGAAGGTTATGCCGCAGCGGTAGGAGGTGGTTTGCAGTGGAAAATTGGCAACAGCTTCCGTTTGTTTGGCGAGTATTACTACTCTCCGGATTCGCTCTCCAGCGGTATTCAAAGTTATGAGGAAGCGAATGCTGGCGCGCGTTACACCATTATGCGTCCAGTCAGTATTGAGGCGGGTTATCGCTACCTGAATCTGTCGGGTAAAGACGGTAACCGCGACAACGCCGTGGCTGACGGCCCGTATGTTGGGGTTAACGCCAGTTTCTGA
>Cluster_95
ATGTTAAAAGTGGAAATGTTATCCACCGGGGATGAAGTGTTACACGGGCAAATCGTTGACACTAACGCTGCCTGGCTGGCCGATTTTTTCTTTCATCAGGGGCTGCCATTATCTCGCCGCAATACGGTGGGGGATAACCTTGATGACTTAGTCACCATTCTTCGCGAACGTAGTCAGCACGCCGATGTGCTGATCGTTAACGGCGGGCTGGGGCCGACCAGTGATGATTTAAGCGCACTCGCCGCTGCGACAGCAAAAGGTGAAGGCCTGGTGTTGCATGAAGCCTGGCTCAAAGAGATGGAACGCTATTTCCACGAACGTGGACGAGTAATGGCACCGAGCAACCGTAAACAAGCGGAGCTGCCTGCCAGTGCTGAATTTATCAATAACCCGGTAGGCACCGCCTGTGGTTTTGCCGTGCAGCTTAATCGTTGCCTGATGTTCTTTACTCCCGGCGTACCGTCAGAATTTAAGGTGATGGTCGAGCACGAAATCCTGCCGCGTCTGCGCGAGCGTTTTTCTTTACCACAGCCGCCGGTTTGTCTGCGTTTAACTACCTTTGGTCGTTCGGAAAGCGATCTGGCACAAAGCCTGGACACTCTAAAACTGCCGCCGGGCGTAACAATGGGCTATCGCTCCTCAATGCCGATCATCGAACTGAAACTCACCGGACCGGCAAGCGAGCAACAGGCGATGGAAAAACTGTGGCTGGACGTTAAACGTGTTGCCGGACAGAGCGTGATTTTCGAAGGCACCGAAGGACTGCCCGCGCAGATCAGTCGCGAATTGCAAAACCGCCAGTTCAGCCTGACGTTGAGCGAGCAATTCACCGGTGGTTTATTGGCTTTGCAACTTTCTCGCGCAGGTGCTCCATTGCTGGCGTGTGAAGTGGTTCCTTCACAGGAAGAAACCCTGGCGCAAACTGCGCACTGGATTACAGAACGGCGGGCCAACCATTTTGCCGGGCTGGCACTGGCTGTTTCGGGTTTCGAGAACGAGCATCTCAACTTTGCGCTAGCCACGCCAGACGGCACTTTCGCTCTGCGTGTGCGTTTCAGCACTACACGCTACAGCCTGGCTATCCGTCAGGAAGTGTGCGCAATGATGGCACTGAATATGCTACGCCGTTGGTTAAACGGCCAGGACATCGCCAGTGAGCATGGCTGGATTGAGGTTGTTGAGTCCATGACTTTATCCGTCTGA
>Cluster_96
ATGTTGGAATCAAGCAAAGTTCCCGCCCTGACACGGGCTATTGATATTCTCAATTTGATTGCCCGCATTGGCCCCTGTAGTGCTGCGACGATCATTGACACATTGGGAATCCCTAAAAGCACGGCCTATTTGCTGCTTAATGAACTCAGGCGTCAGCGTTTTCTTAGCCTTGATCACCAGGAAAATTTTTGTTTGTGGACCAGGCTGGTGGAGCTTTCCGGTCATGCGTTAAGCAAGATGGATCTCCGGGAACTGGCTCGACCGCGTTTGACGCAACTGATGGATACCACCGGGCTGTTATGTCACCTGGGGATTATTGATAACGGCAGCGCTTATTACATTTTGAAAGTGGAGTCATCAGCCACTATCAGCGTGCGTTCCCATGAAGGAAAAAGCCTTTCGCTTTATCGCTCCGGAATAGGTAAATGCCTGCTTGCCTGGCAACCTGCAGCGGTACAGCAAAGTATTATCGAAGGGCTGGTCTGGGAGCAGGCGACACCCACAACGATTACTCATCCACAGCAACTTCACGAAGAACTGGCGCGTATTCGCCGTCAGGGCTGGAGCTATGACAACGGCGAAGATTACGCCGATGTCCGTTGTGTCGCTGCGCCGGTGTTTAACGCTAATAACGAGCTTACCGCTGCGATCTCGGTGGTCGGTACCCGCTTACAAATCAATGAAGAATACCGTGATTATCTGGCGGGCAAGGCCATTGCCTGCGCCAGGGATATTTCACGTCTGTTGGGATGGAAAAGTCCCTTTGACTTACAAGCCTCATAA
>Cluster_97
ATGACCCTACCAAAAATTAAACAGGTTCGCGCCTGGTTTACTGGCGGTGCGACAGCAGAAAAAGGCGCTGGCGGCGGTGATTATCACGACCAGGGGGCGAATCACTGGATAGACGATCATATTGCCACCCCGATGAGTAAATACCGCGATTACGAGCAGTCACGCCAGTCATTTGGCATTAACGTTCTTGGCACGTTGGTTGTTGAAGTCGAAGCAGAAAACGGCCAGACCGGATTCGCCGTTTCGACAGCCGGTGAAATGGGCTGTTTTATTGTCGAAAAACATCTTAACCGTTTCATTGAGGGTAAATGTGTCAGTGATATCAAACTGATCCACGATCAAATGCTCAGTGCCACCCTGTATTACTCCGGCTATGGTGGCCTGGTGATGAATACGATTTCCTGTGTCGATCTGGCTCTGTGGGATCTGTTCGGCAAAGTGGTCGGGCTTCCGGTTTATAAACTTTTAGGCGGCGCTGTTCGTGATGAGATTCAGTTCTACGCCACAGGTGCGCGTCCGGATCTGGCAAAAGAGATGGGCTTTATCGGTGGCAAAATGCCGACGCACTGGGGGCCACATGATGGCGATGCGGGGATCCGCAAAGATGCCGCTATGGTCGCGGATATGCGTGAAAAATGCGGTGAGGATTTCTGGTTAATGCTCGACTGCTGGATGAGTCAGGACGTGAACTATGCGACCAAACTGGCCCACGCTTGCGCGCCCTATAACCTGAAATGGATCGAAGAGTGCCTGCCGCCACAGCAGTATGAAGGTTATCGCGAACTGAAACGCAACGCGCCAGTCGAAATGATGGTCACCAGCGGTGAGCACCACGGCACACTGCAATCTTTTCGTACGCTTTCAGAAACCGGTATCGACATTATGCAGCCGGATGTTGGCTGGTGCGGTGGTTTAACCACGCTGGTGGAAATTGCCGCAATCGCCAAATCCAGGGGGCAACTGGTGGTGCCGCACGGTTCGTCTGTTTACTCTCACCATGCGGTGATCACCTTCACCAATACGCCATTCAGCGAATTCCTGATGACCAGCCCGGATTGTTCAACGATGCGTCCGCAGTTTGACCCGATTCTGCTCAATGAGCCGGTTCCGGTGAATGGTCGTATTCATAAATCAGTGCTTGATAAACCCGGTTTTGGCGTCGAACTCAATCGTGACTGCAATTTGAAACGCCCCTACAGCCACTAA
>Cluster_98
ATGAGCACCGCTTTGCTTGACGCCGTGGTGAAGAAAAACCGTGTGCGTTTAATTCCGTTTATGTTGGCGCTGTATGTGCTGGCGTTTCTCGACCGTTCGAATATCGGTTTTGCCAAACAGACCTACCAGATTGATACCGGGTTGAGTAATGAAGCTTATGCGCTGGGAGCAGGCATTTTCTTTGTGGTATATGCGTTTCTGGGTGTTCCGGCGAATCTTTTGATGCGCAAACTGGGGGCCAGAACCTGGATTGGTACGACAACACTGCTGTGGGGATTTCTTTCGGCAGCCATGGCATGGGCCGATACTGAAGCGAAATTTCTGATAGTTCGCACTCTGCTTGGTGCTGCGGAGGCCGGATTTTTCCCTGGTATGATTTATCTCACCTCGCAATGGTTTCCGCAGCGTAATCGCGCCAGCATTATGGGGCTGTTCTATATGGGCGCACCGCTGGCGTTAACACTGGGATCACCGCTTTCCGGCGCGCTGTTGGAGATGCATGGATTTATGGGGCATCCCGGCTGGTTCTGGATGTTTGTGATTGAAGGATTGTTGGCAGTCGGTGCTGGGGTATTCACATTCTTTTGGCTTGATGACACACCGGAGCAGGCACGTTTTCTGAGTAAACAAGAAAAAACGTTGCTTATCAATCAACTGGCAAGTGAAGAACAACAGAAAGTGACTTCTCGGCTGAGCGATGCGCTGCGTAATGGCCGAGTCTGGCAACTAGCGATTATCTACCTGACCATTCAGGTGGCGGTTTACGGATTAATTTTCTTCCTGCCGACCCAGGTTGCGGCATTGCTGGGAACAAAAGTGGGCTTTACAGCGTCGGTGGTCACCGCCATTCCGTGGGTTGCGGCCTTGTTTGGGACCTGGCTTATTCCGCGCTATTCCGATAAAACCGGTGAACGGCGTAATGTCGCAGCGCTGACATTACTGGCGGCGGGCATTGGTATTGGTCTGTCCGGGCTGCTTTCTCCAGTAATGGCGATCGTAGCGCTGTGTGTTGCAGCTATCGGGTTTATTGCCGTGCAGCCAGTGTTCTGGACGATGCCGACACAACTGCTTTCCGGTACGGCGCTGGCTGCGGGAATTGGTTTTGTAAACCTGTTTGGTGCAGTGGGCGGGTTTATTGCCCCGATCCTGCGCGTGAAAGCAGAAACGTTATTTGCCAGCGATGCGGCGGGATTACTGACGCTGGCAGCGGTGGCGGTCATCGGTTCGCTGATTATTTTCACTCTGCGTGTAAATCGCACTGTTGCGCAGACCGACGTGGCACATCATTAA
>Cluster_99
ATGAACGCATTATTAAGCAATCCCTTTAAAGAACGTTTACGCAAGGGCGAAGTGCAAATTGGTCTGTGGTTAAGCTCAACGACTGCCTATATGGCAGAAATTGCCGCCACTTCTGGTTATGACTGGTTGCTGATTGACGGGGAGCACGCGCCAAACACCATTCAGGATCTTTATCATCAGCTACAGGCGGTAGCGCCCTATGCCAGCCAACCCGTGATCCGTCCGGTGGAAGGCAGTAAACCGCTGATTAAACAAGTCCTGGATATTGGCGCGCAAACTCTACTGATCCCGATGGTCGATACTGCCGAACAGGCACGTCAGGTGGTGTCTGCCACGCGCTATCCTCCCTACGGTGAGCGTGGTGTCGGGGCCAGTGTGGCACGGGCTGCGCGCTGGGGACGCATTGAGAATTACATGGCGCAAGTTAACGATTCGCTTTGTCTGTTGGTGCAGGTGGAAAGTAAAACGGCACTGGATAACCTGGACGAAATCCTCGACGTCGAAGGGATTGATGGCGTGTTTATTGGACCTGCGGATCTTTCTGCGTCGTTGGGCTACCCGGATAACGCCGGGCACCCGGAAGTGCAGCGAATTATTGAAACCAGTATTCGGCGGATCCGTGCTGCGGGTAAAGCGGCTGGTTTTCTGGCTGTGGCTCCTGATATGGCGCAGCAATGCCTGGCGTGGGGAGCGAACTTTGTCGCTGTTGGCGTTGACACGATGCTCTACAGCGATGCCCTGGATCAACGACTGGCGATGTTTAAATCAGGCAAAAATGGGCCACGCATAAAAGGTAGTTATTGA
>Cluster_100
ATGACTATTGCTGAACGGCTGCGGCAGGAAGGACATCAAATTGGCTGGCAGGAAGGTAAATTAGAAGGTTTGCATGAACAAGCCATTAAAATTGCTTTGCGCATGCTGGAACAGGGCTTTGATCGTGACCAGGTGCTCGCGGCCACCCAGCTAAGCGAAGCCGATCTGGCAGCGAATAACCGCTAA
>Cluster_101
ATGAACGACACCAGCTTCGAAAACTGCATTAAGTGCACCGTCTGCACCACCGCCTGCCCGGTGAGCCGGGTGAATCCCGGTTATCCAGGGCCAAAACAAGCCGGGCCGGATGGCGAGCGTCTGCGTTTGAAGGATGGCGCACTGTATGACGAGGCGCTGAAATATTGCATCAACTGCAAACGTTGTGAAGTCGCCTGCCCGTCCGATGTGAAGATTGGCGATATTATCCAGCGCGCGCGGGCAAAATATGACACCACGCGCCCGTCGCTGCGTAATTTTGTGTTGAGTCATACCGACCTGATGGGTAGCGTTTCCACGCCGTTCGCACCAATCGTCAACACCGCTACCTCGCTGAAACCGGTGCGGCAGCTGCTTGATGCGGCGTTAAAAATCGATCATCGCCGCACGCTACCGAAATACTCCTTCGGCACGTTCCGTCGCTGGTATCGCAGCATAGCGGCTCAGCAAGCACAATATAAAGACCAGGTCGCTTTCTTTCACGGCTGCTTCGTTAACTACAACCATCCGCAGTTAGGTAAAGATTTAATTAAAGTGCTCAACGCAATGGGTACCGGTGTACAACTGCTCAGCAAAGAAAAATGCTGCGGCGTACCGCTAATCGCCAACGGCTTTACCGATAAAGCACGCAAACAGGCAATTACGAATGTAGAGTCGATCCGCGAAGCTGTGGGAGTAAAAGGCATTCCGGTGATTGCCACCTCCTCAACCTGTACATTTGCCCTGCGCGACGAATACCCGGAAGTGCTGAATGTCGACAACAAAGGCTTGCGCGATCATATCGAACTGGCAACCCGCTGGCTGTGGCGCAAGCTGGACGAAGGCAAAACGTTACCGCTGAAACCGCTGCCGCTGAAAGTGGTTTATCACACTCCGTGCCATATGGAAAAAATGGGCTGGACGCTCTACACCCTGGAGCTGTTGCGTAAAATCCCGGGGCTTGAGTTAACGGTGCTGGATTCCCAGTGCTGCGGTATTGCGGGTACTTACGGTTTCAAAAAAGAGAACTACCCCACCTCACAAGCCATCGGTGCGCCACTGTTCCGCCAGATAGAAGAGAGCGGCGCGGATCTGGTCATCACCGACTGCGAAACCTGCAAATGGCAGATTGAGATGTCCACGAGCCTTCGCTGCGAACATCCGATTACGCTACTGGCCCAGGCGCTGGCTTAA
>Cluster_102
ATGCGCTTTGATACTGTCATTATGGGCGGCGGCCTCGCCGGATTACTCTGTGGCCTGCAACTGCAAAAACACGGCCTGCGCTGTGCCATTGTCACGCGTGGTCAAAGCGCGTTGCATTTCTCATCCGGTTCGCTGGATTTGCTGAGCCATCTGCCAGATGGTCAACCCGTGGCAGACATTCACAGTGGACTGGAATCTTTGCGTCAGCAGGCACCTGCACATCCTTACTCCCTTCTCGGGCCACAACGCGTGCTCGATCTCGCTTGCCAGGCGCAGGCATTAATCGCTGAAAGCGGTGCGCAATTGCAGGGCAGCGTAGAACTGGCTCACCAGCGGATTACGCCGCTCGGCACTCTGCGCTCTACCTGGCTAAGTTCGCCAGAAGTCCCCGTCTGGCCGTTGCCCGCGAAGAAAATATGTGTGGTCGGGATAAGCGGCCTGATGGATTTTCAGGCGCATCTTGCGGCGGCTTCGTTGCGCGAACTGGATCTTTCGGTTGAAACCGCAGAAATAGAGCTGCCGGAACTGGATGTCCTGCGCAATAACGCCACCGAATTTCGCGCGGTGAATATCGCCCGTTTCCTTGATAATGAAGAAAACTGGCCGCTGTTACTTGATGCGCTTATTCCTGTCGCCAATACCTGCGAAATGATCCTGATGCCCGCCTGCTTCGGCCTGGCCGATGACAAACTGTGGCGTTGGTTGAATGAAAAACTACCTTGTTCACTGATGCTTTTGCCAACGCTGCCGCCTTCCGTGCTGGGCATTCGTCTGCAAAACCAGTTACAGCGCCAGTTTGTGCGCCAGGGTGGCGTGTGGATGCCGGGCGATGAAGTGAAAAAAGTGACCTGTAAAAATGGCGTAGTGAATGAAATCTGGACCCGCAATCACGCCGATATTCCGCTACGTCCACGTTTCGCGGTTCTCGCCAGCGGCAGTTTCTTTAGTGGCGGACTGGTAGCGGAACGTAACGGCATTCGCGAGCCGATTCTCGGCCTTGATGTGCTACAAACCGCCACGCGGGGTGAATGGTATAAGGGCGATTTTTTTGCGCCGCAACCGTGGCAGCAGTTCGGTGTAACCACTGATGAGACGCTACGCCCGTCGCAGGCAGGGCAAACCATTGAGAACCTGTTTGCCATCGGTTCGGTGCTGGGCGGATTTGATCCCATCGCCCAGGGATGCGGCGGCGGTGTTTGTGCCGTCAGTGCTTTACATGCCGCTCAACAGATTGCCCAACGCGCAGGAGGCCAACAATGA
>Cluster_103
ATGAAAACTCGCGACTCGCAATCAAGTGACGTGATTATCATTGGCGGCGGCGCAACGGGAGCCGGGATTGCCCGCGACTGTGCCCTGCGCGGGCTGCGCGTGATTTTGGTTGAGCGCCACGACATCGCAACCGGTGCCACCGGGCGTAACCACGGCCTGCTGCACAGCGGTGCGCGCTATGCGGTAACCGATGCGGAATCGGCCCGCGAATGCATTAGTGAAAACCAGATCCTGAAACGCATTGCACGTCACTGCGTTGAACCAACCAACGGCCTGTTTATCACCCTGCCGGAAGATGACCTCTCCTTCCAGGCCACTTTTATTCGCGCCTGCGAAGAAGCAGGGATCAGCGCAGAAGCTATAGACCCGCAGCAAGCGCGCATTATCGAACCTGCCGTTAACCCGGCACTGATTGGCGCGGTGAAAGTTCCGGATGGCACCGTTGATCCATTTCGTCTGACCGCAGCAAACATGCTGGATGCCAAAGAACACGGTGCCGTTATCCTTACCGCTCATGAAGTCACGGGGCTGATTCGTGAAGGCGCGACGGTGTGCGGTGTTCGTGTACGTAACCATCTCACCGGCGAAACTCAGGCCCTTCATGCACCTGTCGTGGTTAATGCCGCTGGGATCTGGGGGCAACACATTGCCGAATATGCCGATCTGCGCATTCGCATGTTCCCGGCGAAAGGATCGCTGCTGATCATGGATCACCGCATTAACCAGCATGTGATCAACCGCTGCCGTAAACCTTCCGACGCCGATATTCTGGTGCCTGGCGATACCATTTCGCTGATTGGTACCACCTCTTTACGTATTGATTACAACGAGATTGACGATAATCGAGTGACGGCAGAAGAGGTTGATATTCTGCTGCGTGAAGGGGAAAAACTGGCCCCCGTGATGGCGAAAACGCGCATTTTGCGGGCCTATTCTGGCGTGCGCCCGCTGGTTGCCAGCGATGACGACCCGAGCGGACGTAACGTCAGCCGTGGCATCGTGCTGCTCGACCATGCTGAACGCGATGGTCTGGACGGATTTATCACCATCACCGGTGGCAAACTGATGACCTATCGGCTGATGGCTGAATGGGCTACCGACGCGGTATGCCGCAAACTGGGCAACACGCGCCCCTGTACGACTGCCGATCTGGCACTGCCTGGTTCACAAGAACCCGCTGAAGTTACCTTGCGTAAAGTCATCTCCCTGCCTGCCCCGCTGCGCGGTTCTGCGGTTTATCGTCATGGCGATCGCACGCCTGCCTGGCTGAGCGAAGGCCGTCTGCACCGTAGCCTGGTATGTGAGTGCGAAGCGGTAACTGCGGGTGAAGTGCAGTACGCGGTAGAAAATTTAAACGTTAATAGCCTGCTGGATTTACGCCGTCGTACCCGTGTGGGGATGGGCACCTGCCAGGGCGAACTCTGCGCCTGCCGCGCTGCCGGACTGCTGCAACGTTTTAACGTCACGACGTCCGCGCAATCTATCGAGCAACTTTCCACCTTCCTTAACGAACGCTGGAAAGGCGTGCAACCCATCGCCTGGGGAGATGCACTGCGCGAAAGCGAATTTACCCGCTGGGTTTATCAGGGATTGTGTGGTCTGGAGAAGGAGCAGAAAGATGCGCTTTGA
>Cluster_104
ATGTTGAGTATTTTTAAACCAGCGCCACACAAAGCGCGCTTACCTGCCGCGGAGATCGATCCGACTTATCGTCGATTGCGCTGGCAAATTTTCCTGGGGATATTCTTTGGCTATGCGGCTTACTATTTGGTTCGTAAGAACTTTGCGCTTGCTATGCCTTATCTGGTTGAGCAGGGATTCTCACGCGGTGATTTAGGTTTTGCCCTTTCGGGGATCTCGATTGCTTATGGATTTTCGAAATTCATCATGGGTTCGGTATCGGATCGCTCGAATCCGCGCGTTTTCCTGCCCGCAGGTTTGATTCTGGCGGCGGCAGTGATGTTGTTTATGGGCTTTGTGCCATGGGCGACGTCGAGCATTGCGGTGATGTTTGTACTGTTGTTCCTCTGCGGTTGGTTCCAGGGGATGGGGTGGCCGCCGTGTGGTCGTACTATGGTGCACTGGTGGTCGCAGAAAGAACGTGGCGGCATTGTGTCAGTGTGGAACTGTGCGCACAACGTCGGTGGTGGTATTCCGCCGCTGCTGTTCCTGCTGGGGATGGCCTGGTTCAATGACTGGCATGCGGCGCTCTATATGCCTGCTTTCTGCGCCATTCTGGTGGCATTATTCGCCTTTGCGATGATGCGCGATACCCCGCAATCCTGTGGCTTGCCGCCGATCGAAGAGTACAAAAATGATTATCCGGACGACTATAACGAAAAAGCGGAACAGGAGCTGACGGCGAAGCAAATCTTCATGCAGTACGTACTGCCGAACAAACTGCTGTGGTATATCGCCATCGCCAACGTGTTCGTTTATCTGCTGCGTTACGGCATCCTCGACTGGTCACCGACTTATCTGAAAGAGGTTAAGCATTTCGCGCTAGATAAATCCTCCTGGGCCTACTTCTTTTATGAATATGCAGGTATTCCGGGCACTCTGCTGTGCGGCTGGATGTCGGATAAAGTCTTCCGTGGCAACCGTGGGGCAACCGGCGTTTTCTTTATGACACTGGTGACCATCGCGACTATCGTTTACTGGATGAACCCGGCAGGTAACCCAACCGTCGATATGATTTGTATGATTGTTATCGGCTTCCTGATCTACGGTCCTGTGATGCTGATCGGTCTGCATGCGCTGGAACTGGCACCGAAAAAAGCGGCAGGTACGGCAGCGGGCTTTACCGGGCTGTTTGGTTACCTGGGCGGTTCGGTGGCGGCGAGCGCGATTGTTGGCTACACCGTGGACTTCTTCGGCTGGGATGGCGGCTTTATGGTAATGATTGGCGGCAGCATTCTGGCGGTTATCTTGTTGATTGTTGTGATGATTGGCGAAAAACGTCGCCATGAACAATTACTGCAAGAACGCAACGGAGGCTAA
>Cluster_105
ATGAAATTGAAGCTGAAAAACCTTAGCATGGCGATCATGATGAGCACTATAGTCATGGGAAGCAGTGCAATGGCGGCGGACAGCAACGAAAAAATAGTCATCGCCCATCGCGGTGCCAGTGGATATTTGCCGGAGCATACGCTGCCAGCAAAAGCGATGGCGTATGCGCAGGGAGCGGATTATCTGGAACAGGATTTGGTGATGACCAAAGACGACCATCTGGTTGTTCTGCATGACCATTATCTCGATCGTGTTACTGATGTTGCCGATCGTTTCCCGGATCGGGCGCGCAAAGACGGTCGTTACTACGCGATAGATTTCACGCTGGATGAAATTAAGTCGCTGAAATTTACCGAAGGTTTCGATATTGAAAACGGTAAAAAAGTACAGACTTATCCGGGGCGTTTCCCAATGGGTAAGTCCGACTTCCGGGTGCACACCTTTGAAGAAGAGATTGAATTTGTTCAGGGGTTAAATCACTCTACCGGGAAAAATATCGGTATCTATCCAGAAATCAAAGCGCCGTGGTTCCATCATCAGGAAGGGAAGGATATTGCGGCAAAAACGCTGGAAGTGCTGAAGAAATATGGTTACACCGGTAAGGACGATAAAGTTTATTTGCAATGTTTTGATGCTGATGAGCTGAAGCGTATTAAGAATGAGCTGGAACCCAAAATGGGCATGGAGCTCAATTTGGTACAGCTGATTGCCTATACCGACTGGAATGAAACGCAGCAGAAACAGCCGGACGGAAGCTGGGTTAATTACAACTACGACTGGATGTTTAAGCCGGGTGCCATGAAACAGGTGGTGGAATATGCAGATGGTATTGGTCCGGATTACCATATGTTGATTGAGGAGACATCGCAGCCGGGTAATATCAAACTCACTGGCATGGTGCAAGATGCTCAGCAGAACAAGCTGGTAGTGCATCCTTATACCGTGCGGTCAGATAAACTGCCTGAATACACAACTGATGTGAATCAGTTATATGATGCTCTGTATAACAAAGCGGGTGTAAATGGGTTGTTTACTGATTTCCCTGATAAGGCAGTAAAATTTCTTAATAAAGAGTAA
>Cluster_106
ATGAATTTTATTCGACAGGGATTAGGCATCGCCTTACAACCAGAGTTAACGCTGAAACGCATTGCAGGTGAATTGTGTTCCGTTCCTCTCGAACCAACTTTCTATCGACAGATTTCGTTGCTGGCTAAAGAAAAGCCGGTAGAAGGCAGTCCACTGTTTTTACTACAAATGTGCATGGAACAATTAGTGGCGATTGGAAAAATTTGA
>Cluster_107
ATGGCAGTTTCAGCAAAGTACGACGAATTTAATCACTGGTGGGCAACAGAGGGCGACTGGGTTGAAGAGCCTAACTATCGCCGTAATGGTATGAGCGGGGTGCAATGCGTCGAGCGCAACGGCAAAAAGCTGTATGTAAAGCGCATGACGCATCATCTGTTTCATTCCGTACGTTATCCGTTCGGCCGACCGACGATTGTCCGTGAGGTTGCGGTAATTAAAGAACTGGAGCGGGCCGGTGTCATCGTGCCGAAGATCGTTTTTGGTGAAGCGGTGAAAATTGAGGGTGAATGGCGTGCGTTGCTGGTGACTGAAGATATGGCGGGGTTCATCAGCATTGCTGACTGGTATGCCCAGCATGCAGTATCGCCTTATTCTGACGAAGTACGGCAAGCCATGTTGAAAGCAGTGGCGCTGGCGTTTAAGAAAATGCATAGCATTAATCGTCAGCATGGCTGTTGTTATGTTCGCCATATCTATGTGAAAACAGAAGGTAAGGCAGAAGCTGGTTTTCTTGACCTGGAGAAAAGTCGTCGCCGCTTGCGTCGCGATAAAGCGATTAATCATGACTTCCGCCAGCTGGAAAAATATCTGGAGCCAATCCCCAAAGCGGACTGGGAGCAGGTGAAAGCGTATTACTACGCCATGTAA
>Cluster_108
ATGGCCCGCGTTACCCTGCGCATCACTGGCACACAACTGCTGTGCCAGGATGAACACCCTTCTCTTCTGGCAGCGCTGGAATCCCACAATGTGGCGGTTGAGTACCAGTGTCGCGAAGGTTACTGCGGCTCCTGTCGCACACGCCTGGTTGCAGGTCAGGTTGACTGGATTGCCGAACCGTTAGCCTTTATTCAGCCGGGGGAAATTTTGCCCTGTTGTTGCCGGGCAAAAGGCGATATTGAAATCGAGTTGTGA
>Cluster_109
ATGGCATATACCACCTTTTCACAGACGAAAAATGATCAGCTCAAAGAACCGATGTTCTTTGGTCAGCCGGTCAACGTGGCTCGCTACGATCAGCAAAAATATGACATCTTCGAAAAGCTGATCGAAAAGCAGCTCTCTTTCTTCTGGCGTCCGGAAGAAGTTGACGTTTCTCGCGACCGTATCGATTACCAGGCACTGCCTGAACACGAAAAACACATCTTTATCAGCAACCTGAAATATCAGACACTGCTGGATTCCATTCAGGGCCGTAGCCCGAACGTGGCACTGCTGCCGCTGATCTCGATCCCGGAACTGGAGACTTGGGTCGAAACCTGGGCGTTTTCAGAAACGATTCATTCCCGTTCCTATACTCATATCATTCGTAATATCGTTAACGATCCGTCTGTTGTGTTTGACGATATCGTCACCAACGAGCAGATCCAGAAACGTGCGGAAGGGATCTCCAGCTATTACGATGAGCTGATCGAAATGACCAGCTACTGGCATCTGCTGGGCGAAGGTACCCACACCGTTAACGGTAAAACTGTGACCGTTAGTCTGCGCGAGCTGAAGAAAAAACTGTATCTCTGCCTGATGAGCGTTAACGCGCTGGAAGCGATTCGTTTCTACGTCAGCTTTGCTTGTTCCTTCGCATTTGCAGAACGCGAATTGATGGAAGGCAACGCCAAAATTATTCGCCTGATTGCCCGCGACGAAGCCCTGCACCTGACCGGCACCCAGCATATGCTGAATCTGCTGCGCAGCGGCGCGGACGATCCTGAGATGGCGGAAATTGCCGAAGAGTGTAAGCAGGAGTGCTATGACCTGTTTGTTCAGGCAGCTCAACAGGAGAAAGACTGGGCGGATTATCTGTTCCGCGACGGTTCGATGATTGGTCTGAATAAAGACATTCTCTGCCAGTACGTTGAATACATCACCAATATCCGTATGCAGGCAGTCGGTTTGGATCTGCCGTTCCAGACGCGCTCCAACCCGATCCCGTGGATCAACACTTGGCTGGTGTCTGATAACGTGCAGGTTGCTCCGCAGGAAGTGGAAGTCAGTTCTTATCTGGTCGGGCAGATTGACTCGGAAGTGGACACCGACGATTTGAGTAACTTCCAGCTCTGA
>Cluster_110
ATGAATCAGAATCTGCTGGTGACAAAGCGCGACGGTAGCACAGAGCGCATCAATCTCGACAAAATCCATCGCGTTCTGGATTGGGCGGCAGAAGGACTGCATAACGTTTCGATTTCCCAGGTCGAGCTGCGCTCCCACATTCAGTTTTATGACGGTATCAAGACCTCTGACATCCACGAAACCATTATCAAGGCTGCCGCAGACCTGATCTCCCGTGATGCGCCGGATTATCAGTATCTCGCCGCGCGCCTGGCGATCTTCCACCTGCGTAAAAAAGCCTACGGCCAGTTTGAGCCGCCTGCGCTGTACGACCACGTGGTGAAAATGGTCGAGATGGGCAAATACGATAATCATCTGCTGGAAGACTACACGGAAGAAGAGTTCAAGCAGATGGACACCTTTATCGATCACGACCGTGATATGACCTTCTCTTATGCTGCCGTTAAGCAGCTGGAAGGCAAATATCTGGTACAGAACCGCGTGACCGGCGAAATCTATGAGAGCGCCCAGTTCCTTTATATTCTAGTTGCCGCGTGCTTGTTCTCGAACTACCCGCGTGAAACGCGCCTGCAATATGTGAAGCGTTTTTACGACGCGGTTTCCACATTTAAAATTTCGCTGCCGACGCCAATCATGTCCGGCGTGCGTACCCCGACTCGTCAGTTCAGCTCCTGCGTACTGATCGAGTGCGGTGACAGCCTGGATTCCATCAACGCCACCTCCAGCGCGATTGTTAAATACGTTTCCCAGCGTGCCGGGATCGGCATCAACGCCGGGCGTATTCGTGCGCTGGGTAGCCCGATTCGCGGTGGTGAAGCGTTCCATACCGGCTGCATTCCGTTCTACAAACATTTCCAGACAGCGGTGAAATCCTGCTCTCAGGGCGGTGTGCGCGGCGGTGCGGCAACGCTATTCTACCCGATGTGGCATCTGGAAGTGGAAAGCCTGCTGGTGTTGAAAAACAACCGTGGTGTGGAAGGCAACCGCGTGCGTCATATGGACTACGGGGTACAAATCAACAAACTGATGTATACCCGTCTGCTGAAAGGTGAAGATATCACCCTGTTCAGCCCGTCCGACGTACCGGGGCTGTACGACGCGTTCTTCGCCGATCAGGAAGAGTTTGAACGTCTGTATACCAAATATGAGAAAGACGACAGCATCCGCAAGCAGCGTGTGAAAGCCGTTGAGCTGTTCTCGCTGATGATGCAGGAACGTGCGTCTACCGGTCGTATCTATATTCAGAACGTTGACCACTGCAATACCCATAGCCCGTTTGATCCGGCCATCGCGCCAGTGCGTCAGTCTAACCTGTGCCTGGAGATAGCCCTGCCGACCAAACCGCTGAACGACGTCAACGACGAGAACGGTGAAATCGCGCTGTGTACGCTGTCTGCTTTCAACCTGGGCGCAATTAATAACCTGGATGAACTGGAAGAGCTGGCAATTCTGGCGGTTCGTGCACTTGACGCGCTGCTGGATTATCAGGATTACCCGATCCCGGCCGCCAAACGTGGAGCGATGGGTCGTCGTACGCTGGGTATTGGTGTGATCAACTTCGCTTACTACCTGGCGAAGCACGGTAAACGCTACTCCGACGGCAGCGCCAACAACCTGACGCATAAAACCTTCGAAGCCATTCAGTATTACCTGCTGAAAGCCTCTAATGAGCTGGCGAAAGAGCAAGGCGCGTGCCCGTGGTTTAACGAAACCACTTACGCGAAAGGGATCCTGCCGATCGATACCTATAAGAAAGATCTGGATACCATCGCTAATGAGCCGCTGCATTACGACTGGGAAGCTCTGCGTGAGTCAATCAAAACGCACGGTCTGCGTAACTCCACGCTTTCTGCTCTGATGCCGTCCGAGACTTCTTCGCAGATCTCTAACGCCACTAACGGTATTGAACCGCCGCGCGGTTACGTCAGCATCAAAGCGTCGAAAGACGGTATTTTGCGCCAGGTGGTGCCGGACTACGAGCACCTGCACGACGCCTATGAGCTGCTGTGGGAAATGCCGGGTAACGATGGTTATCTGCAACTGGTGGGTATCATGCAGAAATTTATCGATCAGTCGATCTCTGCCAACACCAACTACGATCCGTCACGCTTCCCGTCAGGAAAAGTGCCGATGCAGCAGTTGCTGAAAGACCTGCTCACCGCCTACAAATTCGGGGTCAAAACACTGTATTATCAGAACACCCGTGACGGCGCTGAAGACGCACAAGACGATCTGGTGCCGTCAATCCAGGACGATGGCTGCGAAAGCGGCGCATGTAAGATCTGA
>Cluster_111
ATGTTTCGCAATAACATCGCTAATGATGGCAAAGGTGGCGCAATTTATACCATTAATAATGACGTTTATTTAAGTGATGTTATTTTTGATAACAACCAGGCATATACATCAACAAGTTACAGTGATGGCGATGGCGGGGCAATCGATGTTACCGATAATAATAGCGACAGCAAGCATCCTTCAGGTTATACGATAGTAAATAACACTGCCTTTACAAATAACACTGCCGAAGGTTATGGCGGGGCGATATATACCAATAGCGTGACGGCTCCCTATCTTATTGATATTTCTGTTGATGACAGCTACAGCCAGAACGGAGGCGTGTTAGTCGATGAGAACAATAGCGCAGCAGGCTATGGAGATGGTCCTTCCTCTGCGGCGGGTGGCTTTATGTATCTCGGCTTAAGTGAAGTTACCTTTGATATTGCCGACGGAAAAACGCTGGTTATTGGCAATACAGAGAATGACGGAGCTGTTGACTCTATTGCTGGTACCGGGTTAATCACCAAAACAGGTTCCGGCGATCTGGTACTTAATGCAGATAACAATGACTTTACTGGTGAGATGCAGATTGAAAACGGTGAAGTTACCCTGGGCCGCAGCAACTCCCTGATGAATGTCGGCGATACGCATTGCCAGGACGATCCGCAAGACTGCTACGGTCTGACGATAGGGAGTATTGATCAGTATCAGAATCAGGCTGAGCTAAACGTTGGCTCGACCCAACAAACTTTTGTGCACGCATTGACGGGCTTTCAGAATGGCACTTTAAATATCGATGCTGGTGGCAACGTTACTGTTAATCAGGGCAGTTTTGCTGGCATCATCGAAGGTGCTGGTCAGCTCACCATTGCGCAAAACGGCAGCTACGTGCTGGCAGGGGCGCAGTCGATGGCGCTAACCGGCGATATAGTCGTTGATGATGGTGCGGTGCTTTCGCTGGAAGGCGACGCGGCAGATCTTACCGCTCTCCAGGACGATCCGCAGTCGATCGTGTTAAACGGCGGTGTGCTCGATCTCTCTGATTTCTCCACCTGGCAGAGCGGCACATCATACAACGATGGCCTTGAAGTCAGTGGCAGCAGCGGAACGGTTATCGGCAGTCAGGATGTGGTAGATCTTGCAGGTGGCGACAATTTGCATATCGGCGGCGACGGGAAAGATGGCGTCTACGTGGTGGTCGATGCGAGCGACGGGCAGGTAAGTCTGGCAAACAATAATAGTTATTTGGGCACAACACAAATCGCCTCCGGTACGCTGATGGTGAGCGACAACTCGCAGCTTGGAGATACCCACTATAACCGCCAGGTTATCTTTACCGATAAGCAACAAGAAAGCGTGATGGAGATTACCTCCGACGTTGACACGCGTTCAGATGCGGCAGGCCACGGACGTGATATTGAAATGCGCGCCGACGGTGAAGTGGCAGTTGATGCGGGGGTAGACACGCAGTGGGGCGCACTGATGGCTGACAGCAGCGGGCAGCATCAGGATGAGGGTAGCACATTGACTAAAACGGGGGCTGGTACACTGGAGCTGACCGCCAGCGGTACAACGCAGTCGGCGGTACGTGTCGAAGAAGGCACCCTGAAAGGTGATGTTGCTGATATCCTTCCTTATGCTTCGTCACTGTGGGTTGGTGATGGGGCAACGTTCGTTACTGGCGCGGATCAGGATATTCAGTCAATTGATGCTATTTCCAGCGGCACTATCGACATCAGCGATGGTACGGTTTTGCGCCTGACCGGGCAGGATACTTCCGTCGCCCTTAATGCCTCACTATTTAACGGCGATGGGACGCTGGTGAATGCCACCGATGGTGTGACGTTGACAGGTGAGCTTAATACCAACCTTGAAACTGACAGCCTGACTTATCTTTCCAACGTGACGGTTAATGGCAATCTGACCAATACGTCCGGTGCGGTTAGCCTGCAAAATGGCGTCGCTGGCGATACGCTGACGGTAAACGGTGATTATACCGGCGGCGGTACGCTACTGCTCGATAGCGAATTAAACGGCGATGACTCGGTAAGCGATCAATTGGTGATGAACGGTAATACTGCTGGCAACACAACTGTGGTGGTTAACTCCATTACAGGGATTGGTGAGCCGACATCGACAGGCATTAAAGTGGTTGATTTCGCAGCTGATCCCACGCAGTTTCAAAACAATGCGCAGTTCAGTCTGGCAGGCAGCGGCTACGTCAATATGGGAGCGTATGACTACACGCTGGTGGAAGATAACAACGACTGGTATCTGCGATCGCAAGAAGTAACGCCGCCATCGCCACCTGATCCAGACCCGACTCCCGATCCTGATCCCACGCCGGATCCTGATCCAACACCCGACCCGGAACCTACGCCTGCTTACCAGCCGGTGTTGAATGCCAAAGTTGGCGGTTATCTCAATAACCTGCGGGCGGCAAATCAGGCGTTTATGATGGAGCGACGCGATCACGCAGGTGGCGATGGTCAGACGCTGAATTTACGTGTTATCGGCGGAGATTATCATTACACAGCAGCGGGGCAACTGGCTCAACATGAAGACACTTCTACGGTGCAACTTAGCGGCGATCTGTTTAGCGGGCGCTGGGGCACGGATGGCGAGTGGATGCTTGGGATTGTTGGTGGCTACAGCGATAACCAGGGCGACAGCCGCTCGAATATGACCGGAACTCGCGCCGATAACCAGAACCACGGTTATGCCGTTGGGCTGACATCAAGCTGGTTTCAGCACGGTAATCAGAAGCAAGGGGCCTGGCTGGATAGCTGGCTGCAATACGCGTGGTTTAGCAATGATGTTTCCGAACAAGAAGATGGCACAGATCATTACCACTCGTCGGGGATTATCGCCTCGCTGGAGGCGGGGTATCAGTGGTTACCGGGGCGTGGTGTGGTGATTGAACCGCAGGCGCAGGTGATTTATCAGGGCGTGCAGCAGGATGATTTTACCGCCGCTAACCGTGCGCGCGTGTCACAATCGCAGGGTGATGATATTCAGACGCGGCTGGGTTTACACAGCGAATGGCGTACCGCTGTTCATGTCATACCAACATTAGATCTGAATTATTATCACGATCCCCATTCGACGGAAATTGAAGAGGATGGCAGCACTATCAGTGACGATGCGGTGAAGCAACGGGGTGAAATAAAAGTGGGAGTCACGGGCAATATCAGTCAGCGAGTGTCCCTGCGCGGCAGCGTGGCGTGGCAGAAAGGGAGTGATGATTTTGCCCAGACGGCAGGGTTTTTGTCGATGACGGTGAAATGGTAA
>Cluster_112
ATGAATGCCGAAAAATCGCCGGAAAACCATAACGTAGACCACGAAGAGATCGCTAAATTTGAAGCCGTCGCCTCCCGCTGGTGGGATCTTGAAGGTGAGTTCAAACCGTTGCACCGCATTAACCCGCTGCGTCTGGGCTATATTGCCGAGCGTGCTGGCGGTTTATTTGGCAAAAAGGTGCTCGATGTCGGTTGTGGCGGCGGCATTCTGGCCGAGAGTATGGCGCGCGAAGGCGCGACGGTGACCGGTCTGGATATGGGCTTTGAGCCATTGCAGGTGGCAAAACTGCACGCGCTGGAAAGCGGCATTCAGGTGGATTATGTGCAGGAAACCGTGGAAGAGCACGCGGCAAAACATGCCGGGCAGTATGATGTGGTGACCTGCATGGAGATGCTGGAGCACGTCCCCGATCCGCAGTCAGTGGTCAGAGCCTGTGCGCAACTGGTGAAACCAGGCGGCGATGTCTTTTTCTCGACACTTAACCGCAACGGCAAGTCATGGCTGATGGCGGTGGTTGGTGCGGAATATATTTTGCGCATGGTGCCCAAAGGCACGCATGATGTGAAGAAGTTTATTAAACCGGCAGAATTGCTGGGCTGGGTGGATCAGACCAGTTTAAAAGAGCGGCATATCACTGGGCTGCATTACAACCCGATCACTAATACTTTTAAACTCGGCCCCGGCGTGGATGTGAACTATATGCTGCACACGCAGAATAAGTGA
>Cluster_113
ATGAGCGACCTTGCGAGAGAAATTACACCGGTCAACATTGAGGAAGAGCTGAAGAGCTCCTATCTGGATTATGCGATGTCGGTCATTGTTGGCCGTGCGCTGCCAGATGTCCGAGATGGCCTGAAGCCGGTACACCGTCGCGTACTTTACGCCATGAACGTACTAGGCAATGACTGGAACAAAGCCTATAAAAAATCTGCCCGTGTCGTTGGTGACGTAATCGGTAAATACCATCCCCATGGTGACTCGGCGGTTTATGACACGATCGTCCGTATGGCGCAGCCATTCTCGCTGCGTTACATGCTGGTAGACGGTCAGGGTAACTTCGGTTCCATCGACGGCGACTCTGCGGCGGCAATGCGTTATACGGAAATCCGTCTGGCGAAAATTGCCCATGAACTGATGGCCGATCTCGAAAAAGAGACGGTCGATTTCGTTGATAACTATGACGGCACGGAAAAAATTCCCGACGTCATGCCAACCAAAATTCCTAACCTGCTGGTGAACGGTTCTTCCGGTATCGCCGTAGGTATGGCAACCAACATCCCGCCGCACAACCTGACGGAAGTCATCAACGGTTGTCTGGCGTATATCGATGATGAAGACATCAGCATTGAAGGGCTGATGGAACACATCCCGGGGCCGGACTTCCCGACGGCGGCAATCATTAACGGTCGTCGCGGTATTGAAGAAGCTTACCGTACCGGTCGCGGCAAGGTGTATATCCGCGCTCGCGCAGAAGTGGAAGTTGACGCCAAAACCGGTCGTGAAACCATTATCGTCCACGAAATTCCGTATCAGGTAAACAAAGCGCGCCTGATCGAGAAGATTGCGGAACTGGTAAAAGAAAAACGCGTGGAAGGCATCAGCGCGCTGCGTGACGAGTCTGACAAAGACGGTATGCGCATCGTGATTGAAGTGAAACGCGATGCGGTCGGTGAAGTTGTGCTCAACAACCTCTACTCCCAGACCCAGTTGCAGGTTTCTTTCGGTATCAACATGGTGGCATTGCACCATGGTCAGCCGAAGATCATGAACCTGAAAGACATCATCGCGGCGTTTGTTCGTCACCGCCGTGAAGTGGTGACCCGTCGTACTATTTTCGAACTGCGTAAAGCTCGCGATCGTGCTCATATCCTTGAAGCATTAGCCGTGGCGCTGGCGAACATCGACCCGATCATCGAACTGATCCGTCATGCGCCGACGCCTGCAGAAGCGAAAACTGCGCTGGTTGCTAATCCGTGGCAGCTGGGCAACGTTGCCGCGATGCTCGAACGTGCTGGCGACGATGCTGCGCGTCCGGAATGGCTGGAGCCAGAGTTCGGCGTGCGTGATGGTCTGTACTACCTGACCGAACAGCAAGCTCAGGCGATTCTGGATCTGCGTTTGCAGAAACTGACCGGCCTTGAGCACGAAAAACTGCTCGACGAATACAAAGAGCTGCTGGATCAGATCGCGGAACTGTTGCGTATTCTTGGTAGCGCCGATCGTTTGATGGAAGTGATCCGTGAAGAGCTGGAGCTGGTTCGTGAACAGTTCGGTGACAAACGTCGTACTGAAATCACCGCCAACAGCGCAGACATCAACCTGGAAGATCTGATCACTCAGGAAGATGTGGTAGTGACGCTCTCTCACCAGGGCTACGTTAAGTATCAGCCGCTTTCTGAATACGAAGCGCAGCGTCGTGGCGGGAAAGGTAAATCTGCCGCACGTATTAAAGAAGAAGACTTTATCGACCGACTGCTGGTGGCGAACACTCACGACCATATTCTGTGCTTCTCCAGCCGTGGTCGCGTCTATTCGATGAAAGTTTATCAGTTGCCGGAAGCCACTCGTGGCGCGCGCGGTCGTCCGATCGTCAACCTGCTGCCGCTGGAGCAGGACGAACGTATCACTGCGATCCTGCCAGTGACCGAGTTTGAAGAAGGCGTGAAAGTCTTCATGGCGACCGCTAACGGTACCGTGAAGAAAACTGTCCTCACCGAGTTCAACCGTCTGCGTACCGCCGGTAAAGTGGCGATCAAACTGGTTGACGGCGATGAGCTGATCGGCGTTGACCTGACCAGCGGCGAAGACGAAGTAATGCTGTTCTCCGCTGAAGGTAAAGTGGTGCGCTTTAAAGAGTCTTCTGTCCGTGCGATGGGCTGCAACACCACCGGTGTTCGCGGTATTCGCTTAGGTGAAGGCGATAAAGTCGTCTCTCTGATCGTGCCTCGTGGCGATGGCGCAATCCTCACCGCAACGCAAAACGGTTACGGTAAACGTACCGCAGTGGCGGAATACCCAACCAAGTCGCGTGCGACGAAAGGGGTTATCTCCATCAAGGTTACCGAACGTAACGGTTTAGTTGTTGGCGCGGTACAGGTAGATGACTGCGACCAGATCATGATGATCACCGATGCCGGTACGCTGGTACGTACTCGCGTTTCGGAAATCAGCATCGTGGGCCGTAACACCCAGGGCGTGATCCTCATCCGTACTGCGGAAGATGAAAACGTAGTGGGTCTGCAACGTGTTGCTGAACCGGTTGACGAGGAAGATCTGGATACCATCGACGGCAGTGTCGCGGAAGGGGACGATGAAATCGCTCCGGAAGTGGACGTTGACGACGAGCCAGAAGAAGAATAA
>Cluster_114
ATGAGGCACGGGCTGCTGGCGCTGATTTGCTGGCTGTGTTGTGTTGTTGCCCATAGCGAAATGCTGAATGTCGAACAATCCGGGCTGTTTCGCGCCTGGTTTGTACGCATTGCACAAGAACAGCTCCGCCAGGGGCCAAGTCCACGCTGGTATCAGCAGGATTGTGCGGGCCTGGTGCGATTTGCGGCGAACGAGACGCTGAAAGTTCACGACAGTAAATGGCTAAAAAGTAACGGTTTATCTAGCCAGTATTTGCCGCCAGAGATGACGCTAACACCTGAACAGCGTCAACTGGCGCAAAACTGGAATCAGGGGAACGGGAAAACCGGCCCCTATGTGACCGCGATTAATTTGATTCAGTACAACAGCCAGTTTATTGGCCAGGACATAAACCAGGCGCTGCCTGGCGATATGATTTTTTTCGATCAGGGCGATGCCCAGCACTTAATGGTCTGGATGGGGCGTTACGTCATCTACCACACCGGAAGCGCCACGAAAACTGACAACGGAATGCGCGCAGTCAGTCTGCAACAACTTATGACATGGAAGGACACCCGATGGATACCCAACGATTCCAATCCCAATTTCATTGGCATTTATCGTTTAAATTTTCTGGCGCGATAG
>Cluster_115
GTGAACTGGCGCAGAATCGTCTGGCTATTGGCGTTGGTTACTCAGCCAACGCTTGCGGAGGAGACGCCGTTACAACTGGCACTGCGTGGTGCGCAGCACGATCAACTGTATCAGCTGTCGTCATCAGACGTGACCAAAGTCTCAGCATTACCTGACTCGCTCACCACGCCGTTAGGGAGTTTGTGGAAACTGTATGTTTACGCCTGGCTGGAGGATACCCATCAACCGGAGCAGCCCTACCAGTGTCGCGGAAACTCCCCGGAAGAGGTTTATTGTTGTCAGGCTGGGGAGAGCATAACGCGCGATACCGCGCTGGTACGTTCCTGTGGGCTCTATTTTGCGCCGCAGCGGTTGCATATTGGCGCAGATGTGTGGGGGCAATACTGGCAACAGCGTCAGGCGCCTGCGTGGTTAGCGTCTCTTACTACGCTGAAGCCAGAAACCTCGGTAACGGTTAAATCGCTGCTTGATTCATTAGCGACGTTACCTGCGCAAAACAAAGCTCAGGAAGTCTTACTGGATGTGGTGCTGGACGAGGCGAAAATCGGTGTCGCATCCATGCTCGGTAGTCGGGTACGGGTGAAAACCTGGAGCTGGTTTGCCGATGATAAACAGGAAATCCGTCAGGGTGGTTTTGCCGGCTGGTTAACCGATGGTACACCGCTGTGGGTTACTGGCAGTGGCACCAGCAAAACGGTACTAACCCGTTATGCGAAGGTGCTTAATCGGGTTTTGCCAGTGCCGACGCAGGTTGCCAGTGGGCAATGTGTAGAGGTGGAGCTGTTTGCCCGCTATCCGCTGAAGAAAATCACAGCGGAAAAGAGTACGACGGCAGTAAAACCCGGCGTACTTAATGGGCGCTATCGTGTGACGTTTACTAATGGTAACCACATTACGTTTGTCAGCCACGGTGAGACGACCTTACTGAGCGAAAAGGGCAAACTGAAATTGCAGTCGCATCTCGATCGTGAAGAGTACGTTGCCAGAGTTCTGGATCGCGAGGCGAAAAGTACGCCCCCTGAGGCAGCGAAAGCCATGACCGTGGCGATTCGCACTTTTTTACAGCAAAACGCCAATCGGGAAGGCGATTGCCTGACCATCCCCGACAGCAGCGCCACGCAGCGTGTTTCTGCTTCGCCAGCGACCACGGGGGCGCGAACGATGACCGCCTGGACGCAGGATCTCATCTATGCAGGCGATCCGGTTCATTATCATGGCAGTCGAGCTACCGAAGGGACACTTTCCTGGCGGCAAGCCACGGCCCAGGCGGGGCAGGGAGAGCGTTACGACCAGATACTCGCGTTTGCTTATCCCGACAACAGCCTTAGCCGCTGGGGAGCGCCACGCTCAACCTGCCAGTTATTACCCAAAGCGAAAGCCTGGCTGGCGAAAAAAATGCCGCAGTGGCGGCGTATATTACAAGGCGAGACGGGGTACAACGAACCAGACGTGTTTGCGGTCTGTCGTTTAGTCTCAGGTTTCCCCTATACCGATCGGCAGCAGAAACGGCTGTTTATTCGTAACTTCTTTACGCTTCAGGATCGGCTGGATTTAACCCATGAGTATCTGCACCTGGCCTTTGATGGTTATCCCACCGGGCTTGATGAGAACTATATCGAAACGCTGACCCGACAATTATTAATGGACTAA
>Cluster_116
ATGCGAAAGATTTTTCTTCCGTTGTTACTGGTGGCACTTTCGCCTGTCGCTCACAGTGAAGGTGTGCAGGAAGTCGAGATTGACGCACCGCTCTCTGGCTGGCATCCGGCAGAGGGCGAAGATGCCAGTTTTTCACAATCGATCAATTACCCGGCGTCGTCCGTCAACATGGCAGATGATCAAAATATCTCAGCGCAGATCCGCGGTAAAATAAAGAATTATGCTGCGGCGGGTAAGGTTCAGCAGGGCCGGCTGGTGGTCAACGGTGCCAGTATGCCGCAGAGAATTGAATCCGATGGTTCATTTGCACGCCCTTATATTTTCACTGAAGGCAGCAACAGTGTGCAGGTCATCAGCCCGGATGGGCAAAGCCGACAAAAAATGCAGTTTTACTCAACGCCGGGTGCTGGGGCGATTCGTGCACGTTTACGGCTGGTTCTCTCGTGGGATACGGACAATACCGATCTCGATCTCCATGTTGTCACGCCCGATGGCGAACACGCCTGGTACGGTAACACCGTGCTGAAAAACAGTGGTGCACTGGATATGGATGTCACGACGGGGTACGGACCCGAGATTTTCGCCATGCCAGCGCCAGTTCACGGACGCTATCAGGTGTATATCAACTACTATGGTGGGCGCAGCGAAACGGAATTAACCACCGCCCAACTGACGCTGATTACCGATGAAGGATCGGTCAATGAGAAACAGGAAACATTTATTGTACCGATGCGTAATGCTGGCGAGCTGACGCTGGTGAAAAGTTTTGACTGGTGA
>Cluster_117
ATGAAAAATTGTGTCATCGTCAGTGCGGTACGTACTGCTATCGGTAGTTTTAACGGTTCACTCGCTTCCACCAGCGCCATCGACCTGGGGGCGACAGTAATTAAAGCCGCCATTGAACGTGCAAAAATCGATTCACAACACGTTGATGAAGTGATTATGGGTAACGTGTTACAAGCCGGGCTGGGGCAAAATCCGGCGCGTCAGGCACTGTTAAAAAGCGGGCTGGCAGAAACGGTGTGCGGATTCACGGTCAATAAAGTATGTGGTTCGGGTCTTAAAAGTGTGGCGCTTGCCGCCCAGGCCATTCAGGCAGGTCAGGCGCAGAGCATTGTGGCGGGGGGTATGGAAAATATGAGTTTAGCCCCCTACTTACTCGATGCAAAAGCACGCTCTGGTTATCGTCTTGGAGACGGACAGGTTTATGACGTAATCCTGCGCGATGGCCTGATGTGCGCCACCCATGGTTATCATATGGGGATTACCGCCGAAAACGTGGCTAAAGAGTACGGAATTACCCGTGAAATGCAGGATGAACTGGCGCTACATTCACAGCGTAAAGCGGCAGCCGCAATTGAGTCCGGTGCTTTTACAGCCGAAATCGTCCCGGTAAATGTTGTCACTCGAAAGAAAACCTTCGTCTTCAGTCAAGACGAATTCCCGAAAGCGAATTCAACGGCTGAAGCGTTAGGTGCATTGCGCCCGGCCTTCGATAAAGCAGGAACAGTCACCGCTGGGAACGCGTCTGGTATTAACGACGGTGCTGCCGCTCTGGTGATTATGGAAGAATCTGCGGCGCTGGCAGCAGGCCTTACCCCCCTGGCTCGCATTAAAAGTTATGCCAGCGGTGGCGTGCCCCCCGCATTGATGGGTATGGGGCCAGTACCTGCCACGCAAAAAGCGTTACAACTGGCGGGGCTGCAACTGGCAGACATTGATCTCATCGAAGCTAATGAAGCATTTGCTGCACAGTTCCTTGCCGTTGGGAAAACCTTGGGCTTTGATCCTGAGAAAGTGAATGTCAACGGCGGGGCCATCGCGCTCGGGCATCCTATCGGTGCCAGTGGTGCTCGTATTCTGGTCACACTATTACATGCCATGCAGGCACGCGATAAAACGCTGGGGCTGGCAACACTGTGCATTGGTGGCGGCCAGGGAATTGCGATGGTGATTGAACGGTTGAATTAA
>Cluster_118
ATGATTGGTCGCATATCGCGTTTTATGACGCGTTTTGTCAGCCGGTGGCTTCCCGATCCACTGATCTTTGCCATGTTGCTGACATTGCTAACATTCGTGATCGCGCTTTGGTTAACACCACAAACGCCGATCAGCATGGTGAAAATGTGGGGTGACGGTTTCTGGAACTTGCTGGCGTTTGGTATGCAGATGGCGCTTATCATCGTTACCGGTCATGCCCTTGCCAGCTCTGCTCCGGTGAAAAGTTTGCTGCGTACTGCCGCCTCCGCCGCAAAGACGCCCGTACAGGGCGTCATGCTGGTCACTTTCTTCGGTTCAGTCGCTTGTGTCATCAACTGGGGATTTGGTTTGGTTGTCGGCGCAATGTTTGCCCGTGAAGTCGCCCGGCGAGTCCCCGGTTCTGATTATCCGTTGCTCATTGCCTGCGCCTACATTGGTTTTCTCACCTGGGGTGGCGGCTTCTCTGGATCAATGCCTCTGTTGGCTGCAACACCGGGCAACCCGGTTGAGCATATCGCCGGGCTGATCCCGGTGGGCGATACTCTGTTCAGTGGTTTTAATATTTTCATCACTGTGGCGTTGATTGTGGTGATGCCATTTATCACCCGCATGATGATGCCAAAACCGTCTGACGTGGTGAGTATCGATCCGAAACTACTCATGGAAGAGGCTGATTTTCAAAAGCAGCTACCGAAAGATGCCCCACCATCCGAGCGACTGGAAGAAAGCCGCATTCTGACGTTGATCATCGGCGCACTCGGTATCGCTTACCTTGCGATGTACTTCAGCGAACATGGCTTCAACATCACCATCAATACCGTCAACCTGATGTTTATGATTGCGGGTCTGCTGCTACATAAAACGCCAATGGCTTATATGCGTGCTATCAGCGCGGCAGCACGCAGTACTGCCGGTATTCTGGTGCAATTCCCCTTCTACGCTGGGATCCAACTGATGATGGAGCATTCCGGTCTGGGCGGACTCATTACCGAATTCTTCATCAATGTTGCGAACAAAGACACCTTCCCGGTAATGACCTTTTTTAGTTCTGCACTGATTAACTTCGCCGTTCCGTCTGGCGGCGGTCACTGGGTTATTCAGGGACCTTTCGTGATACCCGCAGCCCAGGCGCTGGGCGCTGATCTCGGTAAATCGGTAATGGCGATCGCCTACGGCGAGCAATGGATGAACATGGCACAACCATTCTGGGCGCTGCCAGCACTGGCAATCGCCGGACTCGGTGTCCGCGACATCATGGGCTATTGCATCACTGCCCTGCTCTTCTCCGGCGTCATTTTCGTCATTGGTTTAACGCTGTTCTGA
>Cluster_119
ATGGATGCGAAACAACGTATTGCGCGCCGTGTGGCGCAAGAGCTTCGTGATGGTGACATCGTTAACTTAGGGATCGGTTTACCCACAATGGTCGCCAATTATTTACCGGAGGGTATTCATATCACTCTGCAATCGGAAAACGGCTTCCTCGGTTTAGGCCCGGTCACGACAGCGCATCCAGATCTGGTGAACGCTGGCGGACAACCGTGCGGTGTTTTACCCGGTGCAGCCATGTTTGATAGCGCCATGTCATTTGCGCTAATCCGTGGCGGTCATATTGATGCCTGCGTGCTCGGCGGTTTGCAAGTAGACGAAGAAGCAAACCTCGCGAACTGGGTAGTGCCTGGGAAAATGGTGCCCGGTATGGGTGGCGCGATGGATCTGGTGACCGGGTCGCGCAAAGTGATCATCGCCATGGAACATTGCGCCAAAGATGGTTCAGCAAAAATTTTGCGCCGCTGCACCATGCCACTCACTGCACAACATGCGGTGCATATGCTGATTACTGAACTGGCTGTCTTTCGTTTTATTGACGGCAAAATGTGGCTCACCGAAATTGCCGACGGGTGTGATTTAGCCACCGTGCGTGCCAAAACAGAAGCTCGGTTTGAAGTCGCCGCCGATCTGAATACGCAACGGGGTGATTTATGA
>Cluster_120
ATGAAAACAAAATTGATGACATTACAAGACGCCACCGGCTTCTTTCGTGACGGCATGACCATCATGGTGGGCGGATTTATGGGGATTGGCACTCCATCCCGCCTGGTTGAAGCATTACTGGAATCTGGTGTTCGCGACCTGACATTGATAGCCAATGATACCGCGTTTGTTGATACCGGCATCGGTCCGCTCATCGTCAATGGTCGAGTCCGCAAAGTGATTGCTTCACATATCGGCACCAACCCGGAAACAGGTCGGCGCATGATATCTGGTGAGATGGACGTCGTTCTGGTGCCGCAAGGTACGCTAATCGAGCAAATTCGCTGTGGTGGAGCTGGACTTGGTGGTTTTCTCACCCCAACGGGTGTCGGCACCGTCGTAGAGGAAGGCAAACAGACACTGACACTCGACGGTAAAACCTGGCTGCTCGAACGCCCACTGCGCGCCGACCTGGCGCTAATTCGCGCTCATCGTTGCGACACACTTGGCAACCTGACCTATCAACTTAGCGCCCGCAACTTTAACCCCCTGATAGCCCTTGCAGCTGATATCACGCTGGTAGAGCCAGATGAACTGGTCGAAACCGGCGAGCTGCAACCTGACCATATTGTCACCCCTGGTGCCGTTATCGACCACATCATCGTTTCACAGGAGAGCAAATAA
>Cluster_121
ATGACTGCTATTAATCGCATCCTTATTGTGGATGATGAAGATAATGTTCGCCGTATGCTGAGCACCGCTTTTGCACTACAAGGATTCGAAACACATTGTGCGAACAACGGACGCACAGCATTACACCTGTTTGCTGATATTCACCCTGACGTGGTGTTGATGGATATCCGCATGCCAGAGATGGACGGCATCAAGGCACTAAAGGAGATGCGCAGCCATGAAACCCGGACACCCGTTATTCTGATGACGGCCTATGCGGAAGTGGAAACCGCCGTCGAAGCGCTACGCTGCGGAGCCTTCGACTATGTTATTAAACCGTTTGATCTCGATGAGTTGAATTTAATCGTTCAGCGCGCTTTACAACTCCAGTCAATGAAAAAAGAGATCCGTCATCTGCACCAGGCACTGAGCACCAGCTGGCAATGGGGGCACATTCTCACCAACAGCCCGGCGATGATGGATATCTGCAAAGACACCGCCAAAATTGCCCTTTCTCAGGCCAGCGTCTTGATTAGCGGTGAAAGCGGCACCGGGAAAGAGTTGATTGCCAGAGCGATTCACTACAATTCGCGGCGGGCAAAGGGGCCGTTCATTAAAGTCAACTGCGCGGCGCTGCCGGAATCGTTGCTCGAAAGTGAACTGTTTGGTCATGAAAAAGGTGCATTTACTGGTGCTCAAACCTTGCGTCAGGGATTATTTGAACGTGCCAACGAAGGTACTCTGCTCCTCGACGAAATTGGCGAAATGCCGCTGGTACTGCAAGCCAAATTACTACGCATTCTGCAGGAACGGGAATTTGAACGGATTGGCGGCCATCAGACCATAAAAGTTGATATCCGCATCATTGCTGCCACCAACCGTGACTTGCAGGCAATGGTAAAAGAAGGCACCTTCCGTGAAGATCTCTTTTATCGCCTTAACGTTATTCATTTAATACTGCCGCCTCTGCGCGATCGCCGGGAAGATATTTCCCTGTTAGCTAATCACTTTTTGCAAAAATTCAGTAGTGAGAATCAGCGCGATATTATCGACATCGATCCGATGGCAATGTCACTGCTTACCGCCTGGTCATGGCCGGGAAATATTCGAGAGCTTTCCAACGTTATTGAACGCGCCGTCGTGATGAATTCAGGCCCGATCATTTTTTCTGAGGATCTTCCACCGCAGATTCGTCAGCCAGTCTGTAATGCTGGCGAGGTAAAAACAGCCCCTGTCGGTGAGCGTAATTTAAAAGAGGAAATTAAACGCGTCGAAAAACGCATCATTATGGAAGTGCTGGAACAACAAGAAGGAAACCGAACCCGCACTGCTTTAATGCTGGGCATCAGTCGCCGTGCATTGATGTATAAACTCCAGGAATACGGTATCGATCCGGCGGATGTATAA
>Cluster_122
ATGCATTATATGAAGTGGATTTATCCACGCCGCTTACGCAATCAAATGATCCTGATGGCAATCCTGATGGTCATTGTCCCAACGCTTACTATTGGTTATATCGTAGAAACGGAAGGACGTTCAGCAGTCTTATCTGAAAAAGAGAAAAAACTTTCTGCCGTGGTCAACCTGCTTAATCAGGCACTAGGCGATCGCTATGATCTCTACATCGACTTACCACGTGAGGAGCGTATCCGCGCATTAAATGCAGAACTTGCCCCCATTACCGAAAATATCACTCACGCCTTCCCTGGCATCGGTGCTGGTTATTACAACAAAATGCTGGATGCGATAATCACCTACGCGCCTTCAGCGCTATATCAGAATAATGTCGGCGTTACCATTGCCGCAGATCACCCTGGTCGCGAAGTCATGCGTACAAATACCCCTTTGGTTTATTCAGGCAGGCAGGTGCGCGGCGATATTTTGAATTCAATGCTCCCCATTGAGCGTAATGGTGAAATCCTCGGCTATATCTGGGCCAATGAATTAACCGAAGATATTCGCCGCCAGGCCTGGAAAATGGATGTGAGGATTATCATTGTGCTCACCGCTGGTTTGCTGATAAGCCTGCTGTTGATTGTCCTTTTCTCCCGTCGCCTGAGCGCCAATATTGATATCATCACCGATGGCCTCTCGACTCTGGCACAAAATATTCCCACTCGATTACCACAATTGCCCGGTGAAATGGGGCAAATCAGTCAGAGTGTTAATAACCTCGCCCAGGCACTGCGTGAAACGCGGACACTTAACGATCTGATTATTGAAAACGCTGCCGATGGCGTCATTGCCATTGACCGCCAGGGTGATGTAACCACCATGAACCCAGCAGCAGAAGTTATCACTGGCTATCAACGCCATGAACTGGTAGGGCAGCCTTACTCCATGTTGTTCGACAATACTCAGTTCTACAGTCCAGTACTGGATACGCTGGAACATGGCACCGAACATGTGGCGCTGGAGATCAGTTTTCCAGGTCGTGACCGTACCATTGAACTCAGTGTCACTACCAGTCGTATTCATAACACGCACGGTGAAATGATAGGTGCTTTGGTGATTTTCTCTGATTTAACTGCCCGCAAAGAAACCCAGCGCCGCATGGCGCAAGCAGAACGCCTCGCCACACTGGGTGAGCTGATGGCTGGCGTCGCGCATGAAGTACGTAATCCGTTAACGGCTATTCGTGGTTATGTACAGATCTTGCGCCAACAAACCAGTGACCCAATACATCAGGAATATCTGTCCGTAGTACTCAAAGAAATCGATTCAATTAACAAAGTTATTCAGCAATTGCTCGAATTTTCACGTCCACGCCACAGTCAATGGCAACAAGTCAGCCTCAATGCATTGGTTGAAGAAACTCTGGTACTGGTACAAACCGCCGGCGTACAAGCGCGGGTCGACTTCATAAGCGAACTGGATAATGAATTAAGCCCGATTAACGCCGATCGTGAACTGCTCAAACAGGTACTACTGAATATCCTGATCAATGCCGTCCAGGCTATCAGCGCACGAGGGAAAATTCGCATTCGAACCTGGCAGTACAGCGACTCACAACAAGCCATTTCGATAGAGGACAACGGCTGTGGCATTGATCTCTCGCTGCAAAAAAAAATCTTCGATCCCTTTTTCACCACCAAAGCCTCAGGAACCGGGCTTGGTCTGGCGTTAAGTCAACGCATCATTAATGCCCATCAGGGTGATATTCGCGTCGCCAGTTTGCCGGGCTACGGCGCAACCTTCACGCTTATTTTACCGATCAACCCGCAGGGAAATCAGACTGTATGA
>Cluster_123
TTGAAATACCTTGCTTCTTTTCGTACAACCCTGAAAGCCTCGCGCTACATGTTCAGAGCATTGGCGTTAGTGCTCTGGCTGTTGATTGCTTTTTCATCCGTTTTTTACATCGTTAATGCGTTACATCAGCGAGAATCGGAAATTCGTCAGGAATTTAATCTGAGTTCCGATCAGGCTCAGCGCTTTATTCAACGCACCTCTGATGTGATGAAAGAGCTGAAGTACATCGCCGAAAATCGCTTATCGGCAGAAAACGGTGTGCTTTCCCCGCGTGGACGAGAAACGCAGGCGGATGTGCCTGCGTTTGAACCGCTGTTTGCCGACTCCGATTGTTCCGCAATGAGTAACACCTGGCGAGGTTCTCTGGAGTCATTGGCGTGGTTTATGCGCTACTGGCGCGATAATTTTTCTGCGGCTTACGATCTAAACCGGGTATTTTTAATCGGCAGCGATAACCTCTGCATGGCCAATTTCGGTCTGCGTGATATGCCAGTGGAACGCGATACCGCGTTGAAAGCTTTGCATGAACGCATCAATAAATATCGAAATGCACCACAAGATGATAGCGGCAGTAACCTCTACTGGATCAGCGAAGGTCCGCGCCCTGGCGTCGGGTATTTTTACGCGTTGACGCCAGTTTATCTGGCGAACCGGTTGCAGGCGCTTTTGGGTGTCGAGCAGACCATCCGGATGGAGAACTTTTTCTTACCGGGTACGTTGCCGATGGGGGTTACCATTCTTGATGAAAATGGTCATACCCTGATTTCGCTTACCGGACCAGAAAGTAAAATTAAGGGCGATCCTCGCTGGATGCAGGAACGCTCCTGGTTTGGCTATACGGAAGGGTTCCGGGAGCTGGTGCTGAAGAAAAATCTGCCACCCTCATCGCTAAGCATCGTGTATTCGGTGCCGGTTGATAAGGTGCTGGAACGCATTCGCATGTTGATCCTTAACGCAATTTTGCTGAATGTGCTTGCCGGAGCTGCATTGTTTACTCTCGCACGGATGTACGAGCGACGTATTTTCATTCCGGCGGAAAGCGACGCCCTGCGACTGGAAGAACATGAGCAGTTCAATCGCAAGATTGTCGCCTCCGCGCCAGTGGGTATCTGCATTTTGCGTACCGCTGATGGCGTCAATATTTTAAGTAACGAACTGGCGCATACCTATCTCAATATGCTTACGCATGAGGACCGCCAACGACTGACGCAAATTATCTGTGGGCAGCAGGTCAATTTTGTTGATGTCCTGACCAGCAACAATACCAATCTGCAAATCAGCTTCGTCCATTCGCGCTATCGTAATGAAAACGTGGCCATTTGTGTGCTGGTGGATGTTTCTTCGCGCGTGAAGATGGAAGAGTCGTTGCAGGAGATGGCACAAGCAGCGGAACAGGCGAGCCAGTCAAAATCGATGTTCCTTGCCACCGTCAGTCATGAGCTGCGAACGCCGCTGTATGGCATTATCGGTAACCTGGATCTGTTGCAAACCAAAGAGTTACCGAAAGGCGTCGATCGGCTGGTGACGGCAATGAACAACTCTTCCAGCCTGTTGTTGAAAATTATCAGCGATATTCTCGATTTCTCGAAGATTGAATCGGAACAGTTGAAGATCGAACCGCGTGAGTTTTCACCGCGTGAAGTGATGAACCACATCACCGCCAACTATTTACCGCTGGTGGTACGCAAGCAGCTAGGCTTGTACTGCTTTATTGAACCGGATGTGCCAGTGGCCTTAAATGGCGACCCGATGCGTTTACAGCAGGTCATCTCCAATCTGTTGAGTAACGCCATAAAATTCACCGATACCGGCTGTATAGTTTTGCATGTTCGCGCGGATGGCGATTATCTCTCTATCCGTGTTCGCGATACCGGCGTGGGGATACCGGCGAAAGAAGTGGTGCGCTTGTTTGATCCCTTCTTCCAGGTCGGAACGGGCGTACAGCGTAATTTCCAGGGGACCGGTCTGGGTCTGGCGATTTGTGAAAAACTGATCAGCATGATGGACGGCGATATCTCGGTAGATTCAGAACCGGGAATGGGCAGCCAGTTTACCGTGCGTATTCCGTTGTACGGCGCTCAGTACCCGCAGAAAAAAGGCGTGGAAGGGTTGAGTGGTAAACGCTGCTGGCTGGCGGTCCGCAATGCGTCGCTCTGTCAGTTCCTGGAAACCAGTTTGCAGCGCAGCGGCATCGTCGTTACAACATACGAAGGGCAGGAACCGACTCCCGAAGATGTGTTGATCACTGACGAGGTAGTGAGTAAAAAATGGCAGGGCAGAGCGGTAGTGACCTTCTGTCGTCGCCATATTGGTATTCCGCTGGAGAAAGCGCCAGTGGAGTGGGTACACAGTGTGGCTGCTCCGCATGAGCTACCGGCATTGTTGGCGCGTATTTATTTGATCGAGATGGAGAGCGACGATCCTGCTAACGCTCTGCCGTCAACGGACAAAGCGGTCAGCGATAATGACGATATGATGATTCTGGTCGTGGATGATCATCCGATTAACCGGCGTTTGCTGGCAGATCAGTTGGGATCGTTGGGCTATCAATGTAAAACCGCGAATGATGGCGTCGATGCGCTTAATGTACTTAGCAAGAATCATATTGATATCGTGCTTAGCGACGTCAACATGCCAAATATGGATGGTTACCGCTTGACGCAACGCATTCGTCAGTTGGGACTGACGTTGCCGGTAATCGGAGTAACTGCTAATGCGTTGGCTGAAGAGAAGCAGCGGTGTCTGGAGTCCGGTATGGACAGCTGCCTGTCGAAGCCGGTAACGCTGGATGTGATAAAACAGACGCTGACGTTATATGCCGAGAGGGTCAGGAAATCGCGGGATTCGTAG
>Cluster_124
ATGAACAATATGAACGTAATTATTGCCGATGACCATCCGATAGTCTTGTTCGGTATTCGCAAATCACTTGAGCAAATTGAGTGGGTGAATGTTGTCGGCGAATTTGAAGACTCTACAGCACTGATCAACAACCTGCCGAAACTGGATGCGCATGTGTTGATTACCGATCTCTCCATGCCTGGCGATAAGTACGGCGATGGCATTACCTTAATCAAGTACATCAAGCGCCATTTCCCAAGCCTGTCGATCATTGTTCTGACTATGAACAACAACCCGGCGATTCTTAGTGCGGTATTGGATCTGGATATCGAAGGGATCGTGCTGAAACAAGGTGCACCGACCGATCTGCCGAAAGCTCTCGCCGCGCTGCAGAAAGGGAAGAAATTTACCCCGGAAAGCGTTTCTCGCCTGTTGGAAAAAATCAGTGCTGGTGGTTACGGTGACAAGCGTCTCTCGCCAAAAGAGAGTGAAGTTCTGCGCCTGTTTGCGGAAGGCTTCCTGGTGACCGAGATCGCTAAAAAGCTGAACCGCAGTATTAAAACCATCAGTAGCCAGAAGAAATCTGCGATGATGAAGCTGGGTGTCGAGAACGATATCGCCCTGCTGAATTATCTCTCTTCAGTGACCTTAAGTCCGGCAGATAAAGACTAA
>Cluster_125
ATGCGTCAGAAAGAGACAACGGCCACGACCCGCTTTTCACTCCTACCGGGGAGCATTACCCGCTTCTTTTTACTGTTGATCATTGTGTTACTGGTGACGATGGGTGTAATGGTACAAAGCGCCGTTAACGCCTGGCTGAAAGATAAAAGTTACCAGATTGTCGACATTACCCATGCTATCCAAAAGCGCGTCGATAACTGGCGTTACGTGACCTGGCAGATCTACGACAACATTGCCGCGACGACCTCCCCCTCCTCCGGCGAAGGTTTACAAGAGACGCGCCTGAAACAGGATGTCTACTATCTGGAGAAACCACGCCGCAAAACGGAAGCGTTAATCTTTGGCTCTCACGACAACTCAACGCTTGAGATGACTCAGCGGATGTCCACTTATCTGGATACATTGTGGGGCGCAGAAAATGTACCGTGGTCGATGTATTACCTGAATGGTCAGGATAACAGTCTGGTGCTGATCTCAACCCTACCCCTTAAAGATCTCACCTCCGGATTTAAAGAATCGACCGTCAGCGACATTGTTGATTCACGTCGTGCAGAGATGTTGCAACAGGCCAACGCCCTCGATGAACGCGAAAGCTTTTCTAACATGCGCCGCCTGGCCTGGCAGAACGGTCATTACTTTACCTTGCGTACTACCTTTAACCAGCCAGGACATCTGGCAACGGTCGTGGCTTTTGATCTGCCGATTAATGATTTGATCCCACCGGGTATGCCGCTGGACAGTTTCCGCCTTGAGCCAGACGCGACGGCAACGGGAAACAATGATAATGAGAAAGAAGGGACGGATAGCGTCAGTATCCACTTTAACAGTACGAAGATTGAAATCTCCTCGGCACTCAACTCTACCGATATGCGCCTGGTCTGGCAGGTTCCTTATGGCACCTTATTGCTGGATACGTTGCAAAACATTCTGCTGCCACTGCTGCTGAACATCGGTTTGCTGGCGCTGGCGTTATTTGGCTATACCACATTCCGCCATTTCTCCAGCCGCAGTACAGAAAACGTCCCCAGCACGGCGGTCAATAACGAATTGCGCATTTTACGGGCAATCAATGAAGAGATAATCTCACTGCTGCCGCTCGGCCTGCTGGTTCACGATCAGGAATCGAACCGCACTGTCATAAGTAACAAAATTGCCGATCATTTGCTGCCGCATTTGAATCTGCAAAACATCACCACCATGGCGGAACAGCATCAGGGGATTATTCAGGCGACGATCAATAACGAGCTGTATGAGATCCGCATGTTCCGCAGCCAGGTCGCGCCGCGCACACAAATTTTCATTATTCGCGATCAGGATCGCGAAGTGCTGGTAAACAAGAAACTCAAGCAGGCGCAGCGTCTGTATGAGAAAAACCAGCAGGGGCGGATGATCTTTATGAAAAACATTGGCGATGCGCTGAAAGAACCCGCACAGTCCCTGGCGGAGAGCGCGGCTAAACTCAACGCCCCGGAAAGCAAACAACTGGCGAATCAGGCAGATGTGCTGGTGCGGCTGGTTGATGAAATACAGTTAGCGAACATGCTTGCGGATGATAGCTGTAAAAGTGAGACGGTGCTGTTCTCCGTGCAGGATTTAATTGATGAAGTTGTGCCTTCAGTGTTGCCTGCCATCAAGCGTAAAGGTCTGCAACTGCTGATTAACAATCATCTGAAAGCACACGATATGCGCCGCGGCGATCGCGATGCCTTACGACGTATTTTGCTGCTACTGATGCAATATGCCGTGACCTCAACGCAATTGGGAAAAATCACCCTTGAGGTTGATCAGGATGAGTCCTCCGAAGACCGCCTGACGTTCCGCATTCTGGACACGGGAGAAGGCGTAAGTATTCATGAAATGGATAATTTGCACTTCCCGTTTATCAACCAGACCCAAAACGATCGCTATGGCAAGGCGGACCCGCTGGCATTCTGGCTGAGCGATCAACTGGCACGTAAACTGGGCGGTCATTTAAACATCAAAACGCGGGATGGGCTTGGTACACGCTACTCTGTGCATATCAAAATGCTCGCAGCTGACCCGGAAGTTGAAGAGGAAGAAGAGCGTTTACTGGATGATGTCTGCGTAATGGTGGATGTTACTTCGGCAGAAATTCGGAATATTGTCACTCGCCAGTTAGAAAATTGGGGTGCAACCTGTATCACACCCGATGAAAGATTAATTAGTCAAGATTATGATATCTTTTTAACGGATAATCCGTCTAATCTTACTGCCTCTGGCTTGCTTTTAAGCGATGATGAGTCTGGCGTACGGGAAATTGGGCCTGGTCAATTGTGCGTCAACTTCAATATGAGCAACGCTATGCAGGAAGCGGTCTTACAATTAATTGAAGTGCAACTGGCGCAGGAAGAGGTGACAGAATCGCCTCTGGGCGGAGATGAAAATGCGCAACTCCATGCCAGCGGCTATTATGCGCTCTTTGTAGACACAGTACCGGATGATGTTAAGAGGCTGTATACTGAAGCAGCAACCAGTGACTTTGCTGCGTTAGCCCAAACGGCTCATCGTCTTAAAGGCGTATTTGCCATGCTAAATCTGGTACCCGGCAAGCAGTTATGTGAAACGCTGGAACATCTGATTCGTGAGAAGGATGTTCCAGGAATAGAAAAATACATCAGCGACATTGACAGTTATGTCAAGAGCTTGCTGTAG
>Cluster_126
ATGGAAATAAGCTTTACCCGCGTGGCACTGCTGGCTGCCGCGCTCTTCTTTGTTGGTTGCGATCAAAAACCACAACCCGCCAAAACCCACGCTACTGAAGTTACCGTTCTTGAAGGTAAAACCATGGGTACCTCCTGGCGTGCCAGCATCCCGGGCATTGATGCCAAACGCAGTGCCGAACTTAAAGAAAAGATTCAGACCCAGCTGGACGCCGACGATCAGCTGCTTTCGACCTATAAAAAAGATTCCGCGCTGATGCGCTTTAACGACTCGCAAAGTTTGTCGCCGTGGTCGGTAAGTGAAGCGATGGCCGATATCGTCACCACCTCGCTGCGCATTGGCGCAAGGACCGATGGTGCGATGGATATAACCGTCGGGCCGCTGGTGAATCTGTGGGGCTTTGGCCCGGAACAACAGCCGGTTCAAATTCCGAGCCAGGAACAGATCGATGCGATGAAAGCCAAAACCGGCTTACAGCACCTGACGGTCATTAATCAGTCGCATCAGCAATATCTGCAAAAAGACCTGCCGGATTTATATGTCGATCTCTCCACCGTCGGTGAAGGTTATGCGGCGGATCACCTGGCACGCTTGATGGAGCAGGAAGGGATTTCCCGCTATCTGGTGTCGGTGGGCGGCGCGCTGAACAGCCGTGGTATGAACGGTGAAGGCCAGCCGTGGCGGGTAGCGATTCAAAAACCAACCGATAAAGAAAACGCGGTTCAGGCTGTGGTGGATATCAACGGTCATGGGATTAGCACCTCTGGCAGCTACCGTAACTATTACGAACTGGACGGCAAACGTCTTTCCCATGTTATCGATCCGCAAACCGGGCGTCCCATCGAACACAATCTGGTATCCGTGACGGTGATTGCTCCGACGGCGCTGGAAGCCGATGCCTGGGATACTGGCTTGATGGTACTCGGGCCGGAGAAAGCCAAAGAGGTTGTTCGCCGGGAAGGGCTGGCGGTTTATATGATCACCAAAGAAGGCGATAGCTTTAAAACCTGGATGTCACCACAGTTTAAAAGCTTCCTTGTCAGCGAAAAAAATTAA
>Cluster_127
ATGAAAAAAGCCACATGCTTAACTGACGATCAACGCTGGCAATCTGTCTTAGCCCGCGACCCGAATGCCGACGGCGAATTCGTTTTCGCCGTGCGTACCACAGGCATCTTTTGCCGTCCGTCTTGCCGCGCCAGACATGCTTTGCGGGAAAACGTCTCCTTCTACGCAAATGCCAGCGAGGCACTCGCCGCTGGCTTTCGCCCCTGCAAACGTTGTCAGCCAGAAAAAGCCAATGCCCAGCAACATCGGTTGGATAAAATCACCCACGCGTGTCGACTGCTGGAACAGGAAACGCCTGTAACGTTGGAAGCCTTAGCCGACCAGGTGGCGATGAGTCCATTTCATCTACATCGGTTGTTTAAAGCGACTACCGGAATGACGCCTAAAGCCTGGCAACAGGCCTGGCGCGCTCGCCGTTTGCGCGAATCGCTGGCGAAAGGGGAGAGCGTGACGACGTCTATTCTTAACGCCGGATTCCCCGACAGCAGCAGTTACTATCGCAAAGCTGACGAAACGCTGGGCATGACGGCTAAACAATTCCGTCACGGTGGCGAAAATCTGGCGGTGCGTTACGCGCTGGCTGATTGTGAGCTGGGTCGTTGCCTGGTGGCAGAAAGCGAGCGGGGGATTTGCGCGATATTGCTGGGCGATGATGACGCGACACTAATCAGCGAGTTGCAGCAGATGTTTCCCGCTGCCGACAACGCGCCTGCCGATCTGATGTTTCAGCAACATGTGCGTGAAGTGATCGCCAGCCTCAATCAACGCGATACGCCGCTGACGTTACCGCTGGACATTCGCGGCACTGCTTTTCAGCAACAAGTCTGGCAGGCACTGCGCACGATACCTTGCGGTGAAACCGTCAGTTATCAGCAACTGGCTAACGCCATCGGCAAACCGAAAGCGGTACGGGCCGTTGCCAGCGCCTGTGCCGCCAACAAGCTGGCTATCATAATACCCTGTCATCGGGTGGTCCGTGGTGATGGCACACTTTCCGGTTACCGCTGGGGCGTGTCGCGTAAAGCGCAACTGCTGCGCCGCGAAGCTGAAAATGAGGAGAGGTAA
>Cluster_128
ATGTTGGATCTGTTTGCCGATGCTGAACCGTGGCAAGAGCCACTGGCGGCTGGAGCGGTAATTTTGCACCGTTTTGCTTTTAACGCTGCGGAGCAACTAATCCGCGATATTAATGACGTTGCCAGCCAGTCGCCGTTTCGCCAGATGGTCACCCCCGGGGGATATACCATGTCGGTGGCGATGACCAACTGTGGGCATCTGGGCTGGACGAGCCATCGGCAAGGTTATCTCTATTCGCCCATTGATCCGCAAACAAATAAACCGTGGCCCGCCATGCCACAGAGTTTTCATAATTTATGTCAACGTGCGGCTACGGCGGCGGGCTATCCAGATTTCCAGCCAGATGCTTGTCTTATCAACCGCTACGCTCCTGGCGCGAAACTGTCGCTGCATCAGGATAAAGACGAACCGGATCTGCGCGCGCCAATTGTTTCTGTTTCTCTGGGCTTACCCGCGATTTTTCAATTTGGTGGCCTGAAACGTAATGATCCGCTCAAACGTTTGTTGTTGGAACATGGCGATGTGGTGGTATGGGGCGGTGAATCGCGGCTGTTTTATCACGGTATTCAACCGTTGAAAGCGGGGTTTCATCCACTCACCACCGACTGCCGCTACAACCTGACATTCCGTCAGGCAGGTAAAAAAGAATAA
>Cluster_129
ATGGAACTTCTTGTACTTGTCTGGCGGCAGTATCGCTGGCCATTTATCAGTGTGATGGCGCTAAGCCTCGCCAGTGCGGCATTAGGCATTGGCTTAATTGCTTTTATCAATCAGCGCCTTATCGAAACGGCGGATACCAGTCTGCTGGTGTTGCCGGAGTTTCTTGGATTATTACTGCTGTTGATGGCAGTCACTCTCGGATCGCAACTGGCGCTCACCACTTTGGGGCATCACTTCGTTTACCGACTGCGTAGTGAATTTATCAAGCGGATTCTGGATACCCACGTCGAGCGCATTGAACAACTCGGTAGCGCCTCGTTGCTGGCGGGATTAACCAGCGATGTGCGCAATATCACCATTGCTTTTGTGCGTCTTCCGGAACTGGTGCAGGGGATCATTCTCACTATCGGTTCCGCGGCGTATCTGTGGATGCTGTCGGGCAAAATGTTGCTGGTAACGGCTATCTGGATGGCGATCACCATCTGGGGTGGTTTTGTACTGGTGGCGCGGGTGTACAAACATATGGCGACCCTGCGTGAAACCGAAGACAAGCTGTACACGGATTTTCAAACCGTACTCGAAGGGCGCAAAGAGCTGACTCTGAACCGGGAACGCGCCGAGTATGTGTTTAACAACCTCTACATCCCCGATGCGCAAGAGTATCGCCATCATATTATTCGCGCAGACACCTTCCATCTTAGCGCCGTGAACTGGTCAAACATCATGATGCTGGGCGCTATCGGCCTGGTGTTCTGGATGGCGAACAGTCTCGGTTGGGCTGATACCAACGTTGCTGCGACCTATTCGTTGACGCTGTTATTCCTGCGTACGCCGCTGCTTTCGGCGGTTGGCGCATTGCCGACGCTGCTGACGGCGCAGGTGGCGTTTAACAAGCTGAACAAATACGCGCTCGCGCCTTTCAAAGCTGAGTTTCCGCGCCCGCAGGCTTTTCCCAACTGGCAAACGCTGGAGCTGCGTAACGTGACGTTTAGCTATCAGGATAACGCGTTTTCCGTTGGGCCGATTAACCTCACCATTAAACGTGGCGAGCTGCTGTTTCTGATTGGTGGCAACGGTAGTGGAAAATCGACGCTGGCGATGTTGCTGACGGGCTTGTACCAGCCACAAAGCGGCGAAATCTTGCTGGATGGCAAACCTGTCAGTGGCGAACAACCGGAAGATTATCGCAAACTGTTTTCGGCAGTGTTTACCGATGTCTGGCTGTTTGATCAACTGCTGGGGCCGGAGGGTAAACCCGCTAACCCGCAACTGGTTGAGAAGTGGCTGGCGCAGCTGAAAATGGCTCATAAGCTTGAGTTAAGCAACGGGCGTATTGTTAACCTGAAGTTATCAAAAGGGCAGAAAAAACGCGTGGCGCTGTTGCTGGCGCTGGCAGAAGAACGCGATATTATCCTGCTGGATGAATGGGCGGCGGATCAGGATCCACACTTCCGTCGTGAGTTTTATCAGGTGTTGCTGCCGCTGATGCAGGAGATGGGTAAAACTATTTTCGCTATCAGTCATGATGATCATTACTTTATCCACGCCGACCGCCTGCTGGAAATGCGCAATGGGCAACTTAGCGAGCTGACGGGCGAAGAGCGCGATGCCGCTTCGCGTGATGCCGTTGCCCGGACGGCATAA
>Cluster_130
ATGAAAAAAGTGACTGCCATGCTCTTCTCGATGGCCGTGGGGCTTAATGCCGTTTCGATGGCGGCAAAAGCGAAAGCGTCCGAGGAGCAGGAAACTGATGTACTGTTGATTGGCGGCGGCATTATGAGCGCCACGTTGGGGACCTATTTACGCGAGCTGGAGCCTGAATGGTCGATGACCATGGTGGAGCGCCTGGAGGGTGTCGCGCAGGAGAGTTCGAACGGCTGGAATAACGCCGGAACCGGGCATTCTGCACTGATGGAACTGAACTACACCCCGCAAAACGCCGATGGCAGCATCAGTATTGAAAAAGCAGTCGCCATTAACGAAGCATTTCAGATTTCCCGCCAGTTCTGGGCGCACCAGGTTGAGCGCGGCGTGCTGCGTACTCCGCGTTCATTTATCAATACCGTTCCGCATATGAGCTTTGTCTGGGGCGAGGATAACGTTAATTTCCTGCGCGCCCGTTACGCCGCGTTGCAACAAAGCTCGCTGTTTCGCGGTATGCGTTACTCTGAAGATCACGCGCAGATCAAAGAGTGGGCACCGTTAGTGATGGAAGGGCGCGATCCGCAACAGAAAGTGGCAGCCACGCGTACGGAAATTGGTACCGATGTGAACTACGGCGAGATCACCCGCCAGTTAATTGCTTCCTTGCAGAAGAAATCTAACTTCTCGCTGCAACTCAGCAGCGAAGTCCGCGCCCTAAAGCGTAATGACGATAACACCTGGACCGTTACCGTTGCCGATCTGAAAAATGGCACTGCACAGAACATTCGTGCCAAATTTGTCTTTATCGGCGCGGGCGGTGCGGCGCTGAAGCTGTTACAGGAATCGGGGATTCCGGAAGCGAAAGACTACGCCGGTTTCCCGGTGGGCGGACAGTTCCTTGTTTCGGAAAACCCGGACGTGGTTAATCACCATCTGGCGAAGGTTTACGGTAAAGCATCCGTTGGCGCACCACCGATGTCGGTTCCGCATATCGATACCCGCGTTCTGGACGGTAAACGCGTAGTGCTGTTTGGGCCATTTGCCACCTTCTCAACCAAATTCCTCAAAAACGGTTCATTGTGGGATCTGATGAGTTCCACCACCACCTCTAACGTGATGCCGATGATGCACGTCGGGCTGGATAATTTCGATCTGGTGAAATATCTGGTGAGTCAGGTGATGTTGAGTGAAGAGGATCGTTTTGAAGCGTTGAAAGAGTACTATCCGCAGGCGAAAAAAGAGGACTGGCGTTTGTGGCAAGCGGGGCAGCGCGTGCAGATTATCAAGCGTGATGCCGAGAAAGGTGGCGTACTGCGTCTGGGTACTGAAGTCGTCAGTGACCAGCAAGGAACCATTGCCGCGCTCCTGGGGGCATCGCCAGGGGCGTCAACCGCCGCGCCGATTATGTTGAATCTGCTGGAAAAAGTATTTGGCGATCGCGTTTCCAGCCCGCAATGGCAGGCTACGTTGAAAGCGATCGTTCCGTCTTATGGACGCAAGCTGAACGGTGATGTAGCGGCAACAGAACGCGAGTTGCAGTACACCAGCGAAGTGCTGGGGTTGAACTACGACAAGCCGCAGGCAGCAGATAGTACGCCGAAACCGCAGTTGAAACCGCAACCCGTTCAAAAAGAAGTGGCGGATATTGCGTTGTAA
>Cluster_131
ATGAAGACCATTCTACCTGCAGTATTGTTTGCCGCTTTCGCTACCACTTCCGCCTGGGCGGCAGAAAGCGTCCAGCCACTGGAAAAAATCGCGCCTTATCCACAAGCTGAAAAAGGGATGAAGCGTCAGGTGATTCAGTTAACCCCGCAAGAAGATGAATCTACCCTGAAAGTAGAACTGTTAATCGGTCAGACGCTGGAAGTCGATTGCAATTTGCATCGTCTCGGCGGGAAGCTGGAAAACAAAACGCTGGAAGGCTGGGGCTATGATTATTATGTCTTTGATAAAGTCAGTTCCCCGGTTTCGACGATGATGGCCTGCCCGGATGGCAAGAAAGAGAAGAAATTTGTCACCGCGTATCTGGGCGATGCTGGAATGCTGCGTTACAACAGCAAGCTGCCGATCGTGGTGTATACGCCAGACAATGTAGATGTGAAGTACCGCGTCTGGAAGGCGGAAGAGAAAATTGACAACGCGGTAGTTCGCTAA
>Cluster_132
ATGCATACCCCGATCGGGGTAAAACCTGTAGCAGGATCAAAAGAGTGGCGGGAAGCGTGGCAAAAACGGGCTTTTGCTCACATTTCAAATGGTTATAAATATATTTATATAGCGATTAATTCACCAGAGATATTTCTGCTGGTTTGCTCTCTCATTAGAATTTAA
>Cluster_133
GTGAAGATTGATGCATCCCGTCGGGGCATACTCACTGGTCGCTGGCGCAAAGCCAGTAACGGTATCCGTCCGCCCTGGTCCGGTGATGAATCTCATTTTCTGACCCATTGCACCCGCTGCGACGCCTGTATTAATGCTTGTGAAAACAACATTCTGCAACGCGGCGCGGGCGGCTATCCGAGCGTTAATTTCAAAAATAACGAGTGCAGCTTCTGTTACGCCTGCGCGCAGGCTTGCCCCGAATCGCTATTTTCTCCGCGCCACACCAGGGCCTGGGATTTGCAGTTCACCATTGGGGACGCGTGCCTGGCGTATCAGTCTGTTGAATGCCGCCGCTGTCAGGATAGCTGTGAGCCAATGGCAATTATCTTTCGCCCGACGCTCTCCGGGATCTACCAGCCGCAACTTAATAGCCAACTTTGCAACGGATGTGGAGCATGTGCAGCCAGCTGTCCGGTATCAGCCATAACTGCGGAGTATCTCCATGCACACTAA
>Cluster_134
ATGCACACTAACTGGCAAGTTTGCAGCCTGGTCGTGCAGGCCAAAAGCGAACGAATTTCAGACATCAGCACCCAACTGAACGCCTTTCCCGGCTGTGAAGTTGCTGTCAGCGACGCGCCGAGCGGTCAGTTGATTGTGGTGGTGGAAGCAGAAGACAGCGAAACGCTGATCCAAACCATTGAGTCAGTACGCAACGTAGAGGGCGTGCTGGCGGTGTCGCTGGTTTATCACCAGCAGGAAGAGCAAGGTGAGGAAACACCATGA
>Cluster_135
ATGAAACTCAGTCGTCGTAGCTTTATGAAAGCTAACGCCGTTGCGGCCGCTGCGGCGGCTGCCGGTCTCAGCGTGCCGGGCGTTGCCCGCGCCGTTGTTGGTCAGCAGGAAGCCATCAAATGGGATAAAGCGCCGTGCCGTTTCTGCGGTACTGGTTGCGGCGTTCTGGTCGGAACGCAGCAGGGACGTGTGGTGGCCTGTCAGGGCGACCCGGACGCACCGGTTAACCGTGGCCTGAACTGCATTAAGGGCTATTTCCTGCCCAAAATCATGTACGGTAAAGACCGTTTGACGCAGCCGCTGCTGCGTATGAAAAACGGTAAATATGACAAAGAAGGCGAATTTACCCCAATCACCTGGGATCAGGCTTTCGATGTGATGGAAGAGAAATTCAAAACCGCCCTGAAAGAAAAAGGGCCGGAATCGATCGGTATGTTCGGTTCTGGTCAGTGGACTATCTGGGAAGGTTATGCCGCGTCCAAGCTGTTTAAAGCGGGCTTCCGTTCGAACAACATCGACCCGAACGCACGTCACTGTATGGCGTCGGCAGTAGTTGGCTTTATGCGTACCTTTGGTATGGATGAGCCGATGGGCTGCTATGACGACATCGAGCAGGCTGACGCGTTTGTGCTGTGGGGCGCTAACATGGCGGAGATGCACCCGATCCTCTGGTCACGCATCACTAACCGTCGTCTCTCTAACCAGAACGTCACCGTGGCGGTGCTTTCTACCTACCAGCATCGTAGCTTCGAGCTGGCGGATAACGGCATCATCTTTACGCCGCAATCTGACTTGGTGATCCTGAACTACATCGCCAACTATATCATTCAAAACAATGCGATAAATCAGGACTTCTTCAGCAAACACGTTAACCTGCGCAAAGGGGCGACGGACATCGGCTACGGTTTACGTCCGACCCATCCGCTGGAAAAAGCAGCGAAGAATCCAGGTTCTGACGCTTCCGAACCGATGAGCTTTGAAGATTACAAAGCCTTCGTTGCTGAGTATACGCTGGAAAAAACCGCTGAAATGACCGGCGTGCCGAAAGACCAGTTAGAACAACTGGCGCAGCTGTATGCCGATCCGAACAAGAAAGTCATCTCCTACTGGACGATGGGCTTCAACCAGCATACCCGTGGTGTGTGGGCCAACAACCTGGTCTACAACCTGCACCTGCTGACCGGCAAAATTTCCCAGCCGGGTTGCGGTCCGTTCTCCCTGACCGGGCAGCCTTCCGCGTGTGGTACTGCGCGTGAAGTGGGCACCTTTGCTCACCGTCTGCCTGCGGACATGGTGGTGACTAACGAGAAACATCGTGATATCTGCGAGAAGAAGTGGAATATCCCGAGCGGCACCATTCCGGCGAAAATCGGTCTGCATGCGGTAGCACAAGACCGTGCGCTGAAAGACGGCAAGCTGAATGTTTACTGGACCATGTGTACCAACAACATGCAGGCCGGGCCGAACATCAATGAAGAGCGTATGCCGGGCTGGCGCGATCCGCGCAACTTCATCATCGTCTCCGATCCGTATCCGACAGTCAGTGCGCTGGCCGCCGACTTGATCCTGCCGACCGCAATGTGGGTAGAGAAAGAGGGCGCTTACGGTAACGCCGAACGCCGTACTCAGTTCTGGCGTCAGCAGGTACAGGCACCGGGCGAAGCGAAATCGGATCTCTGGCAGTTAGTCCAGTTCTCCCGCCGCTTCAAAACTGAAGAAGTATGGCCGGAAGAGCTGCTGGCGAAGAAACCGGAACTGCGTGGCAAAACGCTGTACGAAGTTCTGTATGCCACCCCCGAAGTGAGCAAATTCCCGGTATCCGAACTGGCGGAAGATCAGCTGAACGATGAATCCCGCGAGCTGGGCTTCTATCTGCAAAAAGGGCTGTTCGAAGAGTACGCATGGTTTGGTCGCGGTCACGGTCACGATCTGGCACCGTTCGATGACTACCACAAAGCGCGCGGTCTGCGCTGGCCGGTGGTGAACGGTAAAGAAACGCAGTGGCGTTACAGCGAAGGTAACGACCCGTACGTGAAAGCGGGCGAAGGCTACAAGTTCTACGGTAAACCGGATGGCAAAGCGGTGATCTTCGCGCTGCCGTTCGAACCGGCGGCGGAAGCACCGGATGAAGAGTACGACCTGTGGCTCTCTACCGGACGCGTCCTGGAGCACTGGCACACCGGCAGTATGACTCGCCGTGTGCCGGAACTGCACCGCGCCTTCCCGGAAGCGGTCCTGTTTATTCACCCGCTGGATGCGAAAGCGCGCGATCTGCGCCGTGGCGACAAAGTGAAAGTGGTTTCTCGCCGTGGCGAAGTGATCTCGATTGTTGAAACGCGCGGTCGTAACCGTCCGCCACAGGGCCTGGTGTACATGCCGTTCTTCGACGCCGCACAGCTGGTTAACAAACTGACGCTGGATGCGACCGATCCGCTCTCGAAAGAGACGGACTTCAAGAAGTGCGCGGTCAAACTGGAGAAGGTGTAA
>Cluster_136
ATGTCCCGGTCAGCGAAACCTCAAAATGGTCGCCGCCGCTTTCTGCGCGATGTTGTTCGCACAGCAGGCGGGCTGGCTGCCGTGGGTGTGGCGCTGGGGTTACAACAGCAAACCGCACGCGCATCTGGCGTGCGGTTGCGCCCGCCCGGAGCCATAAACGAGAACGCCTTTGCCAGTGCCTGTGTGCGTTGCGGTCAGTGTGTTCAGGCTTGCCCTTACGACACCTTAAAACTGGCGACGCTGGCCTCTGGTCTGTCGGCGGGCACGCCATATTTTGTCGCACGGGATATTCCTTGCGAAATGTGTGAGGACATTCCGTGCGCCAAAGTGTGCCCGAGCGGTGCGCTGGATCGTGAGATCGAATCGATCGACGACGCGCGGATGGGGCTGGCGGTACTGGTGGACCAGGAAAACTGTCTCAACTTTCAGGGGCTGCGCTGCGATGTTTGTTATCGCGAATGCCCGAAAATTGATGAGGCCATCACCCTGGAGCTGGAGCGCAACACGCGTACCGGTAAGCACGCCCGCTTTCTGCCGACGGTTCACAGCGACGCCTGTACCGGTTGCGGTAAGTGCGAAAAAGTATGCGTGCTGGAACAACCGGCAATCAAGGTGTTACCGCTGTCACTGGCGAAAGGGGAGTTAGGTCACCATTACCGCTTCGGCTGGCTGGAGGGGAACAATGGCAAATCGTAA
>Cluster_137
ATGGCAAATCGTAAACGTGACGCCGGGCGCGAGGCGCTGGAGAAAAAAGGCTGGTGGCGCAGTCACCGTTGGCTGGTGTTACGTCGCCTTTGTCAGTTCTTCGTGCTGGGGATGTTTTTGAGCGGTCCATGGTTTGGTGTGTGGATCTTGCACGGCAACTACAGCAGTAGCCTGTTATTCGACACCGTTCCGCTGACCGATCCGCTGATGACGCTGCAAAGTCTTGCCAGTGGTCATCTGCCTGCCACGGTGGCGTTGACCGGTGCGGTGATTATCACCGTGCTCTACGCCCTGGCGGGAAAGCGATTATTTTGCAGCTGGGTCTGCCCGCTGAACCCGATTACCGACTTAGCGAACTGGTTACGCAGGCGCTTTGACCTCAATCAGTCTGCGACGATCCCTCGCCACATTCGCTACGTGCTGTTGGTGGTCATTCTGGTGGGATCAGCCTTAACTGGCACGCTCATTTGGGAATGGATCAACCCCGTTTCTCTGATGGGGCGTAGCCTGGTAATGGGCTTCGGCAGCGGCGCGCTGCTTATTCTCGCGCTGTTTTTATTTGATCTACTGGTCGTTGAACACGGCTGGTGCGGGCACATTTGTCCGGTTGGCGCGCTGTATGGCGTGCTGGGTAGCAAAGGTGTGATTACCGTTGCGGCCACCGATCGGCAGAAATGTAACCGCTGTATGGATTGTTTTCATGTTTGCCCGGAACCGCATGTGCTACGTGCCCCGGTGCTGGATGAACAAAGCCCGGTGCAGGTCACCAGCCGCGATTGCATGACGTGCGGTCGCTGCGTGGATGTCTGTTCTGAGGATGTATTTACAATAACTACACGATGGAGTTCGGGAGCGAAATCATGA
>Cluster_138
ATGAAAAGCCATGACCTGAAGAAAGCGCTGTGTCAATGGACGGCGATGCTGGCCCTGGTGGTAAGCGGCGCGGTTTGGGCGGCTAATGGCGTCGATTTTAGCCAGTCGCCGGAAGTATCCGGGACACAGGAAGGGGCCATTCGGATGCCAAAAGAGCAGGAACGGATGCCGCTGAACTATGTGAATCAGCCGCCAATGATCCCGCATAGCGTTGAAGGTTATCAGGTAACGACCAATACCAACCGCTGCTTGCAGTGCCACGGTGTCGAAAGCTATCGCACCACTGGCGCGCCGCGTATCAGTCCTACTCACTTTATGGACAGCGACGGCAAAGTGGGCGCGGAAGTGGCTCCGCGTCGTTATTTCTGTCTGCAATGTCACGTACCGCAGGCCGATACCGCGCCAATCGTGGGGAATACCTTTACCCCATCAAAAGGTTACGGGAAATAA
>Cluster_139
ATGGGAAATTCTGACCGTAAGCCTGGTCTGATTAAGCGCCTGTGGAAATGGTGGCGTACCCCCAGCCGTCTGGCGCTGGGGACGCTGCTGTTGATCGGTTTTGTTGGCGGCATCGTCTTCTGGGGTGGCTTTAACACCGGGATGGAAAAAGCCAATACCGAAGAGTTCTGCATTAGCTGCCACGAAATGCGCAACACGGTGTATCAGGAATACATGGATTCCGTGCACTACAACAACCGTAGCGGCGTCCGTGCGACCTGTCCGGATTGTCACGTTCCGCACGAGTTTGTGCCGAAGATGATACGCAAGCTCAAAGCAAGTAAAGAGCTGTATGGTAAAATTTTTGGCGTTATTGACACGCCGCAGAAATTTGAAGCTCATCGTCTGACGATGGCACAGAATGAGTGGCGGCGCATGAAGGACAATAACTCGCAGGAGTGCCGTAACTGTCACAACTTCGAGTATATGGATACAACCGCCCAGAAATCGGTTGCCGCGAAGATGCATGACCAGGCGGTGAAAGATGGGCAAACCTGTATTGATTGCCATAAAGGGATAGCGCACAAGCTGCCCGATATGCGTGAAGTCGAGCCAGGTTTTTAA
>Cluster_140
ATGATGTTCTGGCGCATTTTCCGTCTTGAGCTGCGTGTAGCGTTTCGCCATAGCGCCGAAATCGCCAACCCGCTGTGGTTCTTCCTGATTGTAATTACCCTTTTTCCGCTCAGTATCGGTCCGGAGCCGCAACTGCTGGCGCGTATTGCACCGGGCATTATCTGGGTTGCTGCGCTGCTTTCATCCTTGCTGGCGCTGGAACGACTGTTCCGTGACGATTTGCAGGACGGCAGTCTTGAACAATTGATGTTGTTGCCGTTACCCTTGCCCGCCGTTGTGCTGGCGAAGGTGATGGCGCACTGGATGGTAACCGGTCTGCCGTTACTCATCCTTTCGCCACTGGTAGCAATGCTACTGGGAATGGATGTTTATGGCTGGCAAGTGATGGCGCTGACGCTGCTGCTGGGAACGCCTACGCTTGGCTTTCTCGGTGCACCGGGTGTGGCGTTGACAGTGGGACTTAAGCGCGGTGGTGTGCTGCTCAGCATACTGGTGTTACCGCTGACTATCCCATTACTCATCTTTGCCACCGCCGCGATGGACGCGGCTTCCATGCATTTGCCCGTTGACGGGTATCTGGCAATTTTAGGCGCGTTGCTGGCAGGCACCGCGACATTAAGTCCTTTTGCGACGGCGGCAGCGTTACGAATCAGCATTCAATAA
>Cluster_141
ATGACCCCTGCATTTGCTTCCTGGAATGAATTTTTCGCAATGGGCGGTTACGCCTTTTTTGTCTGGCTGGCGGTGGTGATGACCGTTATTCCGCTGGTGGTTTTGGTCGTGCACTCGGTGATGCAACATCGCGCAATTCTGCGTGGTGTGGCGCAACAGCGGGCGCGTGAGGCGCGTTTACGTGCTGCGCAACAGCAGGAGGCTGCATGA
>Cluster_142
ATGAATATTCGCCGTAAAAACCGCTTGTGGATTGCCTGTGCCGTGTTGGCAGGGCTGGCGCTGACTATCGGTCTGGTGCTATATGCGCTGCGCTCGAATATCGATCTCTTTTATACGCCGGGGGAAATTCTCTACGGCAAGCGTGAAACTCAGCAAATGCCGGAAGTCGGTCAGCGTCTGCGCGTTGGCGGGATGGTGATGCCGGGTAGCGTGCAGCGCGATCCCAATTCGCTAAAAGTAACTTTCACCATTTACGACGCTGAAGGTTCAGTAGATGTCTCTTACGAAGGCATTTTGCCGGATCTGTTCCGTGAAGGGCAGGGCGTTGTGGTGCAGGGCGAACTGGAAAAAGGCAATCATATCCTCGCAAAAGAAGTGCTGGCGAAACACGACGAAAACTACACGCCGCCAGAAGTTGAGAAAGCGATGGAAGCCAATCACCGTCGCCCGGCGAGTGTTTATAAGGACCCAGCATCATGA
>Cluster_143
ATGATGCCGGAAATTGGTAACGGGCTGCTGTGTCTGGCGCTAGGAATTGCGCTGCTGCTGTCCGTGTATCCGCTATGGGGCGTAGCGCGCGGAGATGCGCGCATGATGGCGTCTTCCCGCTTGTTTGCCTGGCTGCTGTTTATGTCTGTGGCTGGCGCATTTCTGGTACTGGTCAATGCCTTCGTGGTCAACGACTTCACCGTCACCTATGTTGCCAGCAACTCCAATACCCAGCTTCCGGTGTGGTATCGCGTGGCGGCTACCTGGGGCGCGCATGAAGGCTCGCTCCTGCTGTGGGTGCTGCTGATGAGCGGCTGGACCTTTGCGGTAGCGATTTTTAGTCAGCGTATTCCGCTGGATATTGTGGCCCGCGTACTGGCGATAATGGGGATGGTCAGCGTCGGCTTTTTGCTGTTCATTCTCTTTACCTCTAACCCGTTCTCACGCACGTTGCCGAACTTCCCGATTGAAGGGCGCGATCTTAACCCGCTGTTACAGGATCCGGGGCTGATCTTCCATCCGCCTCTGCTCTATATGGGGTACGTGGGGTTCTCGGTGGCGTTTGCTTTTGCCATTGCTTCTTTGCTGAGCGGGCGTCTGGACAGCACTTATGCGCGTTTTACTCGCCCGTGGACGCTGGCGGCGTGGATTTTCCTGACGCTCGGCATTGTGCTCGGTTCCGCATGGGCCTATTACGAACTCGGCTGGGGCGGCTGGTGGTTCTGGGATCCGGTAGAAAACGCCTCGTTTATGCCGTGGCTGGTGGGGACTGCGCTGATGCACTCACTGGCGGTCACTGAACAACGCGCCAGTTTCAAAGCGTGGACATTACTGCTGGCAATCAGTGCCTTCTCGTTGTGTCTGCTGGGGACCTTCCTCGTGCGTTCCGGCGTGCTGGTATCGGTACACGCGTTTGCGTCTGATCCGGCGCGCGGTATGTTTATCCTCGCCTTTATGGTGCTGGTGATTGGCGGTTCGCTGCTGCTGTTTGCCGCGCGTGGACACAAAGTTCGCTCACGCGTAAACAATGCGCTGTGGTCGCGGGAATCTTTGCTGTTAGCGAACAATGTTTTGCTGGTCGCTGCGATGCTGGTGGTGTTGCTGGGGACGCTGCTGCCGTTGGTGCATAAGCAACTGGGACTGGGCAGTATTTCGATTGGCGAACCGTTCTTCAACACCATGTTTACCTGGCTGATGGTGCCGTTTGCGCTACTGCTTGGTGTCGGTCCTCTGGTGCGCTGGGGGCGGGATCGCCCGCGTAAGATCCGCAATTTATTGATTATCGCCTTCATCTCTACGCTGGTGCTGTCGCTGCTGTTGCCGTGGCTGTTCGAAAGCAAAGTTGTGGCGATGACGGTGCTCGGCCTGGCAATGGCCTGCTGGATTGCGGTGCTGGCAATTGCGGAAGCTGCGCTACGTATTTCACGCGGCACGAAAACCACCTTCAGTTATTGGGGGATGGTGGCGGCTCACCTTGGGCTGGCAGTGACAATTGTTGGCATTGCCTTTAGCCAGAACTATAGCGTTGAGCGTGATGTGCGCATGAAGTCCGGCGATAGCGTCGATATTCATGAATATCGCTTCACCTTCCGTGATGTCAAAGAGGTGACTGGCCCGAACTGGCGTGGCGGTGTGGCGACTATCGGCGTAACGCGCGATGGCAAGCCGGAAACGGTGCTGTATGCGGAAAAACGTTATTACAACACTGCCGGGTCGATGATGACCGAAGCGGCAATTGACGGCGGCATCACGCGTGACCTGTACGCCGCGCTCGGTGAAGAGCTGGAAAACGGCGCGTGGGCCGTGCGTCTTTACTACAAACCATTTGTTCGCTGGATTTGGGCGGGCGGGCTGATGATGGCGTTGGGCGGACTGCTGTGTCTGTTTGATCCTCGCTATCGTAAGCGCGTGAGTCCGCAAAAAACTGCGCCGGAGGCCGTATGA
>Cluster_144
ATGAAGCGCAAAGTATTGTTAATTCCGTTGATTATCTTCCTGGCGATTGCCGCGGCGCTGCTGTGGCAGCTGGCGCGTAATGCCGAAGGGGATGATCCGACCAATCTGGAATCGGCGCTCATTGGCAAGCCTGTGCCGAAGTTTCGTCTCGAATCACTGGACAATCCGGGGCAGTTTTATCAGGCGGATGTGCTGACTCAGGGCAAACCAGTACTGCTTAACGTCTGGGCGACCTGGTGTCCGACCTGCCGTGCGGAACATCAATATCTGAATCAGCTTTCAGCGCAGGGCATTCGCGTGGTCGGCATGAACTATAAAGACGATCGCCAGAAGGCAATCAGCTGGCTGAAAGAGCTGGGCAATCCTTACGCGCTAAGCCTGTTTGATGGCGACGGCATGTTAGGGCTGGATCTCGGTGTCTATGGCGCGCCAGAAACCTTCCTTATTGACGGCAACGGTATCATTCGCTATCGCCATGCGGGCGATCTCAATCCTCGCGTCTGGGAAGAAGAGATCAAGCCGCTGTGGGAGAAATACAGTAAGGAGGCCGCACAATGA
>Cluster_145
ATGAGGTTTTTATTGGGCGTGCTGATGCTGATGATCTCCGGCTCAGCACTGGCGACCATCGACGTGTTGCAGTTTAAAGATGAAGCACAGGAACAACAGTTCCGTCAGCTCACTGAAGAACTGCGCTGCCCGAAATGCCAGAACAACAGCATTGCCGATTCCAACTCGATGATTGCCACCGACCTGCGTCAGAAAGTGTATGAACTGATGCAGGAAGGTAAAAGTAAAAAAGAGATTGTCGATTATATGGTGGCGCGTTACGGCAACTTCGTCACTTACGATCCGCCGTTAACGCCGCTGACCGTGCTGCTGTGGGTGCTTCCGGTAGTGGCTATTGGCATTGGCGGTTGGGTCATATACGCCCGCTCGCGGCGTCGGGTACGCGTAGTGCCGGAAGCGTTTCCTGAACAAAGCGTGCAGGAAGGTAAGCGTGCCGGATATATTGTTTATCTGCCGGGTATTGTGGTGGCGTTAATTGTGGCTGGCGTCAGCTACTACCAGACTGGCAATTATCAGCAGGTGAAAATCTGGCAGCAGGCCACGGCACAGGCTCCGGCGTTGCTGGACAGGGCGCTGGATCCGAAAACCGATCCGCTCAACGAAGAAGAGATGTCGCGTCTTGCGCTGGGGATGCGTACTCAACTGCAAAAAAATCCGGGAGATATAGAAGGCTGGATTATGTTGGGCCGCGTTGGCATGGCGCTGGGTAACGCTAGTATCGCCACCGATGCATACGCTACTGCGTATCGCCTCGATCCGAAAAACAGCGATGCCGCACTGGGTTATGCTGAAGCGTTGACACGTTCATCTGATCCCAACGACAACCGCCTCGGTGGTGAACTGCTGCGCCAGTTGGTGAGAAGCGACCACAGCAATATCCGTGTGTTAAGCATGTATGCGTTTAATGCCTTTGAGCAGCAGCGATTTGGCGAAGCCGTTGCCGCGTGGGAGATGATGTTGAAACTCTTACCTGCCAACGATACTCGCCGTGCGGTGATTGAACGTAGTATCGCGCAGGCGATGCAACATTTGTCGCCGCAGGAGAGTAAATAA
>Cluster_146
ATGCCTGAAGCAACGCCTTTTCAGGTGATGATTGTGGATGATCATCCACTTATGCGACGCGGTGTTCGTCAGTTACTGGAGCTTGATCCTGGCTTTGAAGTGGTCGCCGAAGCGGGCGACGGCGCGAGCGCTATCGATCTGGCGAATAGACTGGATATCGACGTGATCTTGCTGGATCTCAATATGAAAGGTATGAGTGGCCTGGATACTCTCAATGCCTTGCGCAGGGATGGCGTTACCGCGCAAATTATTATCCTGACCGTATCCGATGCCTCCAGCGATGTCTTTGCGCTGATAGACGCAGGCGCAGACGGTTATCTGTTGAAAGACAGCGACCCGGAAGTATTGCTGGAAGCGATTCGTGCCGGAGCGAAAGGCAGCAAAGTCTTTAGCGAACGCGTCAATCAGTACTTACGTGAACGTGAAATGTTTGGCGCGGAAGAAGATCCCTTCAGCGTGCTGACGGAGCGCGAGCTGGATGTTCTGCACGAGCTGGCACAGGGGCTGTCAAATAAACAGATTGCCTCGGTGTTGAATATTTCCGAGCAGACAGTAAAAGTACATATTCGCAATCTGCTGCGTAAACTCAATGTCCGCTCACGCGTGGCGGCCACCATTCTGTTCCTGCAACAACGCGGGGCACAATAA
>Cluster_147
ATGCATCAATCTGGTTCTGTTTCTCTTTGTCGTTCCGCAATATCTGTTCTGGTGGCTACAGCGTTATATTCACCCATAGCATTGGCATCAACTGTTGAGTATGGTGAGACAGTTGATGGTGTTGTCCTGGAAAAAGATATCCAGCTGGTTTATGGGACCGCCAATAATACGAAAATCAATCCTGGCGGAGAACAGCATATAAAAGAATTTGGTGTAAGTAATAATACTGAAATTAACGGAGGGTATCAGTACATTGAAATGAATGGCGCCGCAGAATACTCAGTATTAAATGACGGTTATCAAATTGTTCAAATGGGTGGCGCGGCAAACCAGACTACGCTCAATAATGGTGTGCTACAGGTTTATGGCGCGGCGAATGATCCCACGATTAAAGGCGGGCGCTTAATCGTTGAAAAAGATGGGGGGACCGTCTTTGCCGCTATCGAAAAGGGAGGATTACTGGAGGTTAAAGAGGGGGGATTTGCATTTGCGGTAGATCAGAAAGCAGGCGGTGCTATTAAAGCAACCACGCGGGTCATGGAGGTATTCGGAACAAACCGTCTCGGTCAGTTCGAAATCAAGAATGGTATTGCTAACAATATGCTGTTGGAAAACGGCGGGAGTTTGCGAGTTGAAGAAAATGACTTCGCTTATAATACTACTGTAGATAGTGGCGGCTTACTGGAGGTTATGGATGGCGGGACTGCAACTGGCGTTGATAAAAAAGCAGGCGGAAAATTAATTGTCTCAACGAATGCGCTGGAAGTGAGTGGTACAAACAGTAAAGGCCAATTTAGTATAAAAGATGGTGTGTCAAAAAATTATGAACTGGATGATGGTTCCGGGCTCATTGTTATGGAGGACACGCAGGCCATTGACACTATCCTTGATGAGCATGCCACTATGCAATCGCTGGGAAAGGATACTGGTACGAAAGTGCAGGCAAATGCGGTATATGATCTCGGTCGATCAGACCAGAATGGAAGTATCACGTATTCCTCAAAAGCCATCTCTGAAAATATGGTAATCAACAATGGCCGCGCTAATGTCTGGGCTGGCACAATGGTTAACGTGTCAGTCAGAGGGAATGATGGCATTCTTGAGGTCATGAAGCCGCAAATAAATTATGCACCCGCTATGTTGGTGGGTAAGGTAGTGGTTTCTGAGGGCGCTTCTTTTAGAACGCATGGTGCCGTGGATACCAGCAAAGCGGATGTTTCGCTCGAAAATAGCGCATGGACCATCATTGCCGATATCACTACGACGAACCAAAACACCCGCCTCAATTTAGCCAACCTTGCGATGTCTGGCGCAAATGTGATTATGATGGATGAGCCAGTGACTCGTTCATCTGTGACGGCAAGTGCGGAAAATTTCATTACGTTGACCACTAATACCCTGTCGGGAAACGGCAATTTTTATATGCGTACCGATATGGCCAATCATCAGAGCGATCAGCTCAACGTGACCGGTCAGGCAACAGGTGATTTCAAAATATTCGTGACGGACACCGGTGCCAGCCAGGCAGCAGGAGATAGCCTTACACTGGTAACAACGGGCGGCGGTGATGCTGCATTTACGTTGGGCAATGCCGGAGGCGTTGTTGATATCGGTACGTATGAATATACCTTGCTGGATAATGGCAACCATAGCTGGAGTTTGGCAGAGAATCGCGCGCAAATTACCCCTTCAACCACTGATGTGCTGAATATGGCGGCCGCACAACCGCTGGTATTTGATGCAGAACTGGACACCGTGCGTGAGCGTCTTGGTAGCGTAAAAGGCGTTAGTTACGATACGGCGATGTGGAGTTCGGCAATTAACACCCGCAACAACGTGACCACTGATGCGGGAGCTGGTTTTGAGCAAACATTGACGGGCCTGACGCTCGGTATCGATAGCCGTTTCTCCCGTGAAGAAAGCAGTACAATTCGCGGCTTGATCTTTGGTTACTCTCATTCTGATATTGGTTTTGATCGCGGCGGCAAAGGTAATATCGATAGCTATACCCTGGGGGCTTATGCCGGTTGGGAGCATCAGAACGGTGCCTATGTTGATGGGGTGGTGAAAGTTGACCGTTTTGCCAACACCATCCATGGCAAGATGAGTAATGGGGCAACAGCGTTTGGCGATTACAATAGTAACGGCGCGGGTGCTCATGTTGAGAGCGGGTTCCGTTGGGTTGACGGATTGTGGAGTGTTAGACCCTATCTGGCCTTTACCGGCTTTACCACAGATGGTCAGGACTACACGTTATCAAACGGCATGCGCGCGGATGTGGGAAATACCCGGATATTACGCGCTGAAGCGGGAACGGCGGTAAGCTATCACATGGACCTGCAAAACGGTACGACGCTGGAACCCTGGCTGAAAGCGGCCGTGCGTCAGGAATACGCCGATTCTAACCAGGTGAAAGTTAATGACGATGGCAAATTTAATAATGATGTGGCTGGAACCAGTGGCGTTTATCAGGCTGGGATAAGGTCATCGTTTACCCCGACGTTAAGCGGTCATTTGTCAGTCAGCTATGGCAATGGCGCAGGGGTAGAATCGCCGTGGAATACTCAGGCGGGTGTGGTCTGGACGTTCTGA
>Cluster_148
ATGAAATCGCACCTGATGAACAAAAAAACTATGGCGCAAAGCTGCCGCGTAAGTGCGACAGCGTTCGACAAGTGGGGAGTGACTCCCGTTGAGCGTAAAGGCCGTGAGGCGTTTTATGATGTTGCTAGCGTGATAGACAATAGGGTTAACAATGCAATTAACCAACTTACAAACGACAAAGGCGAGATTGATGATGATGAACTTTTACGCGTAAGAATCAGATTAATGACGGCCCAGGCGGAAGCGCAGGAACTTAAAAACGAGCGCGAACGCGGCGAGGTGATTGATACAAAGTTTTGCATCTACGCGATTTCAAAGCTGGCACAACAAATTTCTTCAATCATGGACAGCCTCCCGCTCACAATGCAAAGGCGCTTTCCCGATATAAGGCCGTATATGCTGGATGAACTAAAAAGGGAAATAGTCAAAGCATGTAACGCATGTGCAAGACTTGACGAAAACCTGCCACAGATACTGGCTGATTACCTGATGGAAACTACCGGAAACGTGCCTGAGAAGTTGCTACAGAACAAAGGCGAGTAA
>Cluster_149
ATGCAGAATCATTACAATGACCTTAAGCCAATTGCCGAAATGATGTATCCGGATCCAGCAGTAGAGGAATTAAAGGCTATTGCTGACAAAATGCGTTTAAGTGAACGCCTTGTTGATATGAATCAGGTGATGGAACTTACTACCCTTAGCCGTCGCACATTGCTAAACCTTGAGGCTCGTGGAGAGTTCCCCGAACGCGTACAGGTTACGGAAGGGCGTAAGGCCTGGTATTTAAGTGAAGTGATCGACTGGATAAACAATATTCCTCGAGCTTCTGAATATTGCCGCGTACCTGTCCCCAAAAAGCCAGATGCGGCGCTATGCCTCAAGATTGAGCGTGTACGTCGCAATGCACGGGATGGTCGCTATAAGTTGATTGGTTGA
>Cluster_150
ATGGCTACTCATTACACTGAACTCATGTCTGGTACTGAAGCACTGGTTACTACGCTGGGGATATTTTCAGCCAATAAAGGGGTAATACCTGCGTTTACGCCACTGATGCAGGAAGATGCAACTGGTGCGCTAGTGGTATGGGATGGAACGAGCGCAGGCAAAGCGGTTTATGTTTCCGCTGTACAAATCGACACAGCGAAAAAAACACAGGCACAGGTTTATAAGACAGGTGTTTTAAATGTTGATGCTCTGAACTGGCCTGAGTCTGTAAGAGAACTGTCGGCAAAGGTTGCCGCGTTTGTTGGCTCAGGTATTTCTGTTCAGCCGCTGGCTCGTGTGTAA
>Cluster_151
ATGGTTGATTTATATTCGCCTACACAGCTTGTGCAGGTGGCTAATGCTGAAGATGTGCAAAAAAAACTAAATGCGTTGTTTACCAGTTTGTTTTTCACTCGCTCGGTAATGTTTGAATCGAGAGACATTATTCTTGATACGATCGACGATCCAAATATCCCGATCGCGGCGTTTTGCTCTCCTATGGTGGGCAGTAAAGTTTCACGAGATGAGGGATACGAATCAAAAACAATTCGCCCAGGCTATATGAAACCGAAAAGCAGTATTGATCCAAATAAGTTAGCTGTGCGCCCTGCTGGTGTATCACCTGAACAATACAATGCTTTTGGAGCGCGTAATATTAAAGTTAAACAGGCGATTGTAAATCAGGCTAAAGCTATACGTGCACGTATTGAATGGATTGCTGTTCAGGCAATCACAACGGGGAAAAATATCATTGAGGGCGATGGTATTGAACGTTATGAACTGGACTGGAATATAAAACCACAAAATATTATCACGCAGTCTGGCGGTGCTGAGTGGTCAGGTAAGGATAAAGAAACTTTTGATCCAAATGATGATATTGAGAGCTACGCAGAATTTAGTGAGGGCGTCACTAATATCATCATTATGGGCGGTAATGTATGGAAGAAATACCGTTCATTCAGAGCGATAAAAGAGGCTCTGGATACCCGTCGTGGTTCTAATTCCGAACTGGAAACGGCCCTTAAAGACCTTGGTGATTCGGTGAGTTTTAAAGGGTATATGGGCGATGTTGCGATTGTTGTTTACAGCGGACGTTATACCGACGAGGACGGAACTGAAAAACATTTCCTTGATCCTGATTTGATGGTGCTTGGCAATACGGCTCTTCAGGGGATTGTCGCCTATGGCGGTATTCAGGATCCGGAGCTAATCCGAATGGGGCTGACTAAAGCCGAACTTGCACCGAAAAACTATATTGTGCCTGGTGATCCGGCTATTGAGTACGTACAAACGCACTCTGCACCACAGCCAATACCGGCCCGCATCAATCGTTTTGTTACCGTTCGCATTGGCTAA
>Cluster_152
ATGAAACTGGCACCGAACGTAAAACTGTTACCGAAAGATAAACACACTGAGGCGGTTATTTTTGCGGGTGATAATGCTCACTCCTTTGCAGAACATTACATGATTGCACAGGCCAAAAAAGCAGGCGATCCCATCCCTCCGGTTTACCTGGGCCGTTATCAGTTAAGCGAACTGGACAACCTGCAGATTGTTGATGAGGGGCGATACAGGGTAACGGTGATACGCGCCGGAAATATTGACGAAGCGCAGCTGTTAACCATAGCGACAAAACTGGCGATCGCCGGAGTCCAGGAAGCGCGGCTGCTTTCTGAAAACTTCGAATTACTGGAGAAATGGACCGACCAGCTTCCACGGCTACGGGAGACATGGGAGAGAGGGGAAAGCCTGATCATGAATGGAGGAAAACAAAAAATCACGCTACCGATTTCATGGGGTTCTGAGGGATTCGACGCGCAGCAAAGCTACGTAATTAAGGGGCTTATTCCGGCTGAATCATTATGCAGCACCTACGGGGCCAGCGGTTCTTATAAATCGTTCCTGGCTATTTCCTGGTCGTGCCATGTTGCCACAGGTATGGCATGGGGAGGCCGCAGGGTAAGTAAGGGCGCGGTTATCTATATCGCTGGCGAAGGCAGTATGGGCGTAAAACGCCGCGTTAAGGCGTGGGAGATAACCCACGACAAGGTGGTTACGGATTTGTGCATCGTTAACGCGCCTGTCTTCCCTGCATCGCCTGACTATGTGGAGCAGGTTATCAGGACCGCCGGATTAGTGCAGGACAGAACGGGCGAAAGGGTGCGGATGATTGTCATTGACACGCTGGCCCGTTGCTTTGGTGGTCATGATGAAAATGACTCCCGCGACATGGGGGCGTTTATCCAGGGGTGTGACGCGATAAAGCAGGCCACGGGGGCCACGGTTCTGGTTGTGCATCATTCCGGCAAGGATGAGACGAAAGGGGCGCGGGGTTCCAGTGCATTCCGTGCGGCGCTTGATGCTGAGTTCCGAATCAGTCGGGAACATTCAGAGGCTACGGCGCTGGTTGCAGCATGTACGAAGATGAAGGACGCGGAGGAGCCAAAAGAAAGCGCCTACGACCTTAAGAGCGTGGAGGTATTTACGGATCCTGAGGGTGAAGAAATCGTGTCCATGGTGGTGATTGACGTTCCCCGCGCCCCTGCTGAACTGGAGCGCATAGAGGAGGCCGGGAACAAGACGGAAAATCACACGGCTTTATGGGGTTGTATCCGGTCACGTATACAGCATGGTGATAAATGCACGATCCCGCTGCTACGTGATGACATGAAAAAGCTGGGATATGACACAAAACACCTTAAACGATGGTTAGCCAAACTGGAAAAAGACGGCGTGATTTGCGTCGATGGGGATGATGTTCACCCACTGTAA
>Cluster_153
ATGAAACAGAAAATTTCTGGCTTTACTGCCAGCGGCCCCGCTCGGCCTGAAATCCGCCCCGGCGATATTTTCCGGGATAACTATGGCGGCACGGTAACGATAAAAGGCGTGGCAGAACGGCGCATCACTTACCGCCGTGATGGCTACGAATATGACTGCGTGATGCCTGTTTATCAGTTCCGGCGTGATTTCACGCTGGTGGGCCATCGTAAAGCCGTAAATCAGAAACGTGCAGCAAGTCATATCCGCAAAATTCGTGAAATGCTGGTCGCAGGGGGTAAAAAATGA
>Cluster_154
ATGCATGATGACCGTTATTTTAAATCAATGAGCCATGCAGAAAACGCACTGACTAACAGTGAATGTTTGAGGCAAATATTTCTTATCTGGCTTGATGGTTTAAGTGATGCGCCGGAAGATGAGCGTGAGTCTAATCTTGCTGGTGCGTTTATTTCATTACTCGATACGGTAATCGTCGAATTAAATAAAGCGATCGAAATTCACGATAAAAAAATAAACGCGGAATAA
>Cluster_155
ATGCACAATAAAACCACACCGGACGCAGCCGCCGAAGCCATCAAAACGCTGATGCACGCGCTGATTGATATTTCTGTTATCGCAGACAAGGCGCATAAGCGCGCCACCAGCGAAACAGAATATGCCGGGGCTTTCGTTCCTCACTCACTGGCTGTTATGCAACTTAGTGCTGATATGGCGCTGAATGAAGCAGGCAAAATTCTTACCGCAGATATTCAAGGGGCGCACCATGCATGA
>Cluster_156
ATGAGAAATTATACCAGACACCCGCAAGGGCGGGACTCGTACAACCTGAATAAATACATCTGGCGTTTTATCGCCCTGAGCACGGCACAACCGCGCGTGATTACCATTGAGGCCACCAGCGAACAGGAAGCGCGTCAGCAATCTCCTGATGGCTGCGTGATGGTATTCGCTGCCCGTATTCGCCAGGGGGAAACCTATGCACAATAA
>Cluster_157
ATGGCAACAGGAAATATCAACAGCAGATCGCAAATGAAAAATATCCGCTTCCCCCATGATGTAATCGAGGAAATGGAAAATTCGAAAACGGAAGGGGAAACAATAGCCGCTTTCGTGATTACAGCCGTTCGCGGTGAGATCGCCCGCCGCCAGGCAGAAGGAAGCGGAGAAAATCCCCTGGTTTCTTCGCTCGATGCACTGGCGCAGGTGGAAAAAATCGGAGTCAAAGCAGCCGAGGAGATCGGGCAACTCATCACCGTCGCGCGTGAAGAACTCCAGCGTCGCAAGGCCAAAGAGCAGGAGTGA
>Cluster_158
ATGGAAGTAATCAGAAAAATTCTTACCCGTCAGGAAGTAAAAAATATTCTGCGCATCAAGGCAGACAGTTCGCTACAGGACATGATCAACGCCGGAAAATTCCCGAAAGGCTTCAAAATCGGTCTGCGCCGTGTTGGCTGGTATGAAGATGAGGTGCAGGCCTGGTTGAAAGAACGCGAGGAAGAAGCGCGCGGAACGGCTGCGTAA
>Cluster_159
ATGGTCTGGCACGAAAAATCATCCAATGTCTGCGGTGAAGGGCTGCAACTGGCGTTAATGGCAAATCGTGAATTCTGGTCAACATACGATCCGGAAGACAAATCAACAGCCCCCACAAAACACGAGGTAGTCAGTTTTTTACGCTCGCGTGGCGCATCGAAAAATCTGGCTGAAAGCATCGACAAGGTGCTGAGGCCCACCAGCCTTAAATGTGGTGGGCGACCTAAGAAGTGGAAACGGTAA
>Cluster_160
ATGGCACGAAAAACCACCCCACTAACTATTACGGAGATCAAAAACGCACGACCAGGGGAAAAGGAATATACCCTGCAGGATGGCGGAGGATTATTTCTTCTGGTGAAGCCCTCCGGATCAAAAATCTGGCGTTTTACGTACTACCGTCCGGCAGATAAAAAACGGACTATTATCAGCCTTGGATCGCTAAATGATGTTTCCCTGTCTGATGCCAGAGAGCGACGGAATGAATACAGGTCACTCATAGCAAAGGGAACTGACCCACAGGACTACGAACGCCGGAAACGTGAAGCAGAGAGCAGGAAAAAGGGCAACACGTTCGAAAAAGTTGCCTTGGACTGGTACGAGATGAAAAAAGGCCAGAATCTGGCTTACAACACGATTAAGGATATCTGGCGATCCCTGGAAAAATACGTATTCCCGTACATCGGAAACACGCCAATAGATACCCTCACCGCTCGCCGCTTTGTTGAGATACTCACACCCATTAAAGCACGCGGCAACCTGGAAACTCTGAAACGCGTTTTACAACGCATCAATGAAGTGATGGATTTTGCTGCCAACAGTGGGCTGATTGACATCAACACCGCCGCGAACGTCCGCAAGGCATTCCCTTCCCCCACTAAAAAGCATATGCCAACCATCCGACCGGAACAGCTACCGCAGCTAATGCACGATTTATCGGTCGCCAGCATAGAACGGCAAACCAGATTGCTAATCGAGTGGCAACTGCTGACCGTAGCACGCCCAGCCGAAGCAGCCGCCGCACGCTGGGAAGAAATAGATCTCGATGCCGAAACATGGACGATTCCAGCCGGACGCATGAAGATGCGCCGTGACCATGTGATCCCTCTTTGCGGTCAGGCGATGGCTGTACTGGAAACAATGAAGCCAATCAGCGCACACAGGGAACATGTTTTTCCCAGCCTTAAAAATCCAATGCTGCCAATGAGCAGCCAGACCGCTAACGCTGCATTGCGCCGGATGGGATACGCTGGTGTGCTGGTGTCTCACGGATTACGCGCCATATTCAGTACAGCAGCGAACGAGGAAGGATTCGAGCCGGACGTAATCGAGGCCGCACTCGCACACGTGGACACGAACGAGGTAAGGCGAGCATATAACCGAAGTAACTACCTGGAAAAACGTGTAGTACTTATGCGCTGGTGGGGTGAATTTGTGGAAGCCGCAGCAACCGGAGTGACCATAGCCAGTGGTAAAAGGGGTATCCGTGCGGTGTAA
>Cluster_161
ATGGTAACTCATCGTCAGCGCTACCGTGAAAAAGTCTCCCAGATGGTCAGTTGGGGGCACTGGTTTGCACTGTTCAATATTCTGCTTTCGCTCGTCATTGGCAGCCGTTACCTGTTTATCGCCGACTGGCCGACCACGCTTGCTGGTCGCATTTATTCCTACGTAAGCATTATCGGCCATTTCAGCTTCCTGGTGTTCGCCGCCTACTTGCTGATCCTCTTCCCGCTGACCTTTATCGTCGGCTCCCAGAGGCTGATGAGGTTTTTGTCCGTCATTCTGGCAACGGCGGGAATGACGCTATTACTGATCGATAGCGAAGTCTTTACTCGTTTCCATCTCCATCTTAATCCCATCGTCTGGCAACTGGTTATCAACCCAGACGAAAATGAGATGGCGCGCGACTGGCAGCTGATGTTCATCAGCGTGCCGGTTATTTTATTGCTTGAACTGGTGTTTGCGACGTGGAGCTGGCAAAAGCTGCGCAGCCTGACGCGTCGTCGGCGCTTCGCGCGTCCGCTGGCCGCATTCTTATTTATCGCCTTTATCGCCTCGCATGTGGTGTATATCTGGGCCGATGCCAACTTCTATCGCCCTATCACCATGCAGCGCGCTAACCTGCCGCTTTCGTACCCGATGACGGCGCGACGTTTTCTTGAGAAGCATGGCCTGCTTGATGCGCAGGAGTATCAACGCCGTCTTATTGAGCAAGGTAATCCAGACGCCGTTTCCGTTCAGTATCCGTTAAGCGAACTGCGCTATCGCGATATGGGCACTGGGCAGAATGTGCTGTTGATTACTGTCGATGGCCTGAACTACTCACGCTTCGAGAAGCAGATGCCTGCGCTGGCAGGTTTTGCTGAGCAAAATATTTCGTTCACGCGCCATATGAGCTCCGGCAACACTACAGACAACGGCATCTTTGGCCTGTTCTATGGCATCTCGCCGAGCTATATGGACGGCATTCTGTCGACCCGTACGCCTGCGGCATTAATTACTGCGCTTAATCAGCAAGGCTATCAGCTGGGGTTATTCTCATCAGATGGCTTTACCAGCCCGCTGTATCGCCAGGCATTGTTGTCAGATTTCTCGATGCCGAGCGTACGCACCCAATCTGACGATCAGACCGCCACGCAGTGGATCAACTGGCTGGGCCGCTACGCACAAGAAGATAACCGCTGGTTCTCATGGGTTTCTTTCAATGGCACTAACATTGACGACAGCAATCAGCAGGCATTTGCACGGAAATATAGCCGGGCGGCAGGCAATGTCGATGACCAGATCAACCGCGTGCTCAATGCACTGCGTGATTCTGGCAAACTGGACAATACGGTGGTGATCATCACTGCCGGTCGGGGTATTCCACTGAGCGAAGAGGAAGAAACCTTTGACTGGTCCCACGGTCATCTGCAGGTGCCATTAGTGATTCACTGGCCAGGCACGCCGGCGCAGCGTATTAATGCTCTGACTGATCATACCGATCTGATGACGACGCTGATGCAACGCCTGCTACATGTCAGCACACCTGCCAGCGAATATTCGCAAGGTCAGGATTTGTTCAACCCTCAACGCCGTCATTACTGGGTTACTGCAGCGGATAACGATACGCTGGCAATTACCACCCCGAAAAAGACGCTGGTGCTGAACAATAACGGTAAATACCGCACTTACAACTTACGTGGTGAAAGAGTGAAAGATGAAAAACCACAGTTAAGTTTGTTATTGCAAGTGCTGACAGACGAGAAGCGTTTTATCGCTAACTGA
>Cluster_162
ATGCCACAAATTTCCCGCTACAGTGATGAACAGGTTGAACAATTGCTCGCAGAGCTGCTCAACGTACTGGAAAAACATAAGGCTCCGACCGACCTTTCCCTGATGGTGTTAGGCAACATGGTCACTAACCTTATCAACACCAGCATTGCCCCGGCCCAACGCCAGGCAATTGCCAACTCTTTTGCCCGCGCCTTACAGTCCTCTATCAACGAAGACAAAGCGCACTAA
>Cluster_163
ATGAGTCTGGATATCAACCAGATTGCTCTGCACCAGCTTATCAAGCGTGATGAGCAGAACCTTGAGCTGGTGTTGCGCGATTCATTGCTGGAACCGACAGAAACCGTCGTTGAGATGGTGGCAGAACTGCATCGGGTCTATAGCGCCAAAAATAAAGCTTACGGCTTGTTTAGCGAAGAGAGTGAACTGGCGCAGACGCTGCGCTTACAGCGTCAGGGCGAAGAGGACTTTCTGGCATTTAGCCGCGCGGCAACCGGTCGCCTGCGTGACGAATTAGCGAAATATCCTTTTGCTGACGGTGGATTCGTGCTGTTTTGCCACTACCGTTATCTGGCGGTGGAGTATCTGCTGGTGGCAGTCCTGAGCAACCTGAGCAGTATGCGCGTTAACGAAAATCTCGACATCAACCCAACCCATTATCTTGATATCAATCATGCGGATATTGTTGCGCGTATCGATTTAACCGAATGGGAAACCAATCCAGAGTCGACCCGCTATCTCACTTTCCTGAAAGGGCGAGTAGGGCGCAAAGTGGCGGATTTCTTTATGGATTTCCTCGGGGCCAGCGAAGGATTGAATGCGAAAGCGCAAAACCGTGGGCTGTTGCAAGCGGTTGATGATTTCACTGCCGAAGCACAACTGGATAAAGCAGAGCGACAGAACGTGCGCCAGCAGGTTTATAGCTACTGTAATGAGCAGCTGCAGGCAGGCGAAGAGATCGAACTGGAATCGCTGTCGAAAGAGCTGGCAGGCGTAAGCGAAGTGAGCTTCACGGAGTTTGCGGCTGAAAAAGGCTACGAACTGGAAGAGAGCTTCCCGGCAGACCGTAGCACACTGCGTCAGTTGACGAAGTTTGCCGGTAGCGGCGGTGGCTTGACTATTAATTTTGATGCGATGCTGTTGGGTGAACGCATCTTCTGGGATCCGGCGACCGATACCCTGACTATTAAAGGCACGCCGCCGAATTTGCGCGACCAATTGCAGCGCCGGACGTCTGGCGGCAATTAA
>Cluster_164
ATGTTTACTATCAACGCAGAAGTACGTAAAGAGCAGGGTAAGGGTGCGAGCCGCCGCCTGCGTGCCGCTAACAAGTTCCCGGCAATCATCTACGGTGGCAAAGAAGCACCGCTGGCTATCGAGCTGGATCACGACAAAGTCATGAACATGCAAGCTAAAGCTGAATTCTACAGCGAAGTTCTGACCATCGTTGTTGACGGTAAAGAAATCAAAGTTAAAGCTCAGGACGTACAGCGTCACCCGTACAAACCGAAGCTGCAGCACATCGACTTCGTTCGCGCTTAA
>Cluster_165
ATGCGACTTGATAAATTTATCGCACAGCAACTCGGCGTTAGCCGTGCTATTGCCGGGCGTGAAATCCGCGGCAATCGTGTCACCGTCGATGGCGAAATCGTCCGTAATGCAGCGTTCAAACTGCTTCCTGAACATGATGTCGCTTACGATGGCAACCCGCTGGCGCAGCAACACGGTCCACGTTACTTCATGCTCAATAAGCCTCAGGGCTATGTTTGCTCCACGGACGACCCTGATCACCCAACGGTGCTCTATTTTCTGGATGAACCGGTAGCCTGGAAACTGCACGCAGCAGGGCGGCTGGATATCGATACCACCGGTCTGGTGCTAATGACTGATGATGGTCAGTGGTCGCACCGCATTACTTCTCCGCGCCATCATTGCGAGAAGACCTATCTGGTGACGCTGGAATCACCCGTAGCTGACGATACGGCAGAGCAATTTGCTAAAGGCGTGCAGCTGCATAACGAAAAAGATCTCACTAAGCCGGCGGTGCTGGAAGTGATTACCCCAACGCAGGTTCGTCTGACCATCAGCGAAGGGCGTTATCATCAGGTGAAACGCATGTTCGCCGCTGTGGGTAACCATGTGGTTGAGCTGCATCGTGAACGTATTGGCGGCATTACGCTGGATGCTGATTTAGCCCCCGGTGAATATCGTCCGTTAACTGAAGAAGAAATTGCCAGCGTCGTCTAA
>Cluster_166
GTGACCACCCGACAGCATTCGTCGTTTGCTATTGTTTTTATCCTTGGCCTGCTGGCCATGTTGATGCCGCTGTCGATTGATATGTATCTGCCCGCGCTACCGGTAATTTCAGCGCAGTTTGGCGTACCGGCGGGCAGTACGCAGATGACCCTCAGTACTTATATTCTGGGCTTTGCGTTGGGGCAGTTAATCTACGGGCCGATGGCAGACAGCTTCGGGCGTAAGCCGGTGGTTCTTGGCGGTACGCTGGTGTTTGCCGCCGCCGCGGTGGCGTGTGCGTTGGCACAAACCATCGATCAGCTGATTGTGATGCGTTTCTTCCACGGGCTGGCGGCGGCTGCGGCCAGCGTGGTTATCAACGCTTTGATGCGTGATATCTACCCGAAAGAAGAGTTCTCGCGGATGATGTCGTTTGTCATGCTGGTGACAACCATTGCACCGCTGATGGCACCGATAGTTGGCGGCTGGGTGCTGGTGTGGCTGAGCTGGCATTACATCTTCTGGATCCTCGCCGTGGCGGCGATTCTGGCTTCGGCAATGATCTTCTTTCTGATCAAAGAAACCTTACCACCGGAGCGTCGCCAGCCTTTTCACATTCGTACCACTATTGGTAACTTTGCGGCGCTGTTCCGTCATAAGCGTGTCCTGAGTTATATGCTGGCCAGTGGTTTCAGCTTTGCCGGGATGTTCTCGTTCTTAAGCGCCGGACCGTTTGTCTACATTGAAATTAACCACGTCGCGCCGGAAAACTTTGGTTATTACTTTGCACTAAACATTGTTTTCCTGTTCGTGATGACCATCTTTAATAGCCGCTTCGTCCGCCGTATTGGCGCGTTAAATATGTTCCGCTCGGGGTTGTGGATACAATTTATTATGGCAGCGTGGATGGTCATCAGTGCGCTGCTGGGGCTGGGATTTTGGTCGCTGGTGGTTGGCGTTGCGGCGTTTGTGGGCTGCGTGTCGATGGTGTCATCCAATGCGATGGCGGTCATTCTTGATGAGTTTCCCCATATGGCGGGAACGGCATCTTCGCTGGCAGGAACCTTCCGTTTTGGCATAGGGGCAATTGTTGGCGCATTGCTTTCTCTTGCGACCTTTAACTCTGCATGGCCGATGATTTGGTCAATTGCATTCTGCGCAACCAGCTCCATTCTCTTCTGTCTGTACGCCAGTCGGCCGAAAAAACGGTGA
>Cluster_167
GTGACTTCATTACAACTCTCAATCGTCCATCGACTGCCGCAGAACTATCGCTGGTCTGCTGGTTTCGCAGGTTCGAAGGTTGAACCGATTCCGCAAAATGGACCGTGCGGTGACAACAGCCTGGTGGCGCTTAAATTGCTTAGCCCGGATGGTGATAATGCATGGTCGGTGATGTATAAACTAAGCCAGGCGTTAAGCGACATCGAAGTTCCATGTTCGGTGCTGGAGTGTGAAGGTGAGCCGTGCCTGTTTGTAAATCGCCAGGACGAGTTTGCTGCAACATGCCGATTGAAAAATTTTGGTGTGGCAATTGCCGAACCCTTTTCAAACTACAATCCTTTTTAA
>Cluster_168
ATGACGCAAACTCTGTTAGCGATTGAAAATTTGTCGGTGGGTTTTCGCCATCAGCAAACCGTACGTACAGTAGTCAATGATGTTTCACTACAGATTGAGGCTGGCGAAACGCTGGCGCTGGTGGGTGAGTCAGGTTCAGGCAAAAGCGTTACCGCGCTGTCAATTTTACGCCTGCTCCCTTCCCCGCCGGTTGAATATCTCTCCGGCGATATTCGTTTTCATGGCGAATCGCTGCTTCATGCCAGCGATCAAACGTTGCGCGGTGTACGCGGTAATAAGATCGCCATGATTTTTCAGGAACCGATGGTGTCGTTAAATCCATTGCATACCCTGGAAAAACAGCTTTATGAAGTGCTTTCACTCCACCGCGGGATGCGTCGGGAAGCGGCTCGTGGCGAAATTCTTAACTGCCTTGATCGCGTTGGTATCCGCCAGGCGGCAAAACGGCTGACAGATTATCCGCATCAGCTCTCCGGCGGCGAACGCCAGCGGGTGATGATTGCGATGGCGCTGTTAACGCGACCGGAATTATTAATTGCCGATGAACCGACCACCGCACTGGACGTCTCTGTCCAGGCGCAGATTTTACAGCTGTTGCGCGAACTGCAAGGCGAGCTGAATATGGGCATGCTGTTTATTACTCATAACCTCAGCATTGTCAGAAAACTGGCCCACCGCGTGGCGGTAATGCAAAACGGTCGCTGTGTCGAGCAAAATAACGCCGCTACGCTATTTGCCTCACCCACTCATCCTTACACACAAAAGCTACTCAACAGTGAACCGTCAGGCGACCCGGTGCCGTTGCCAGAACCTGCCTCAACGTTGCTGGATGTTGAACAGCTTCAGGTTGCCTTCCCCATTCGCAAAGGGATTTTGAAGCGCATTGTGGATCATAATGTGGTGGTGAAAAACATCAGTTTTACGCTACGAGCGGGTGAAACACTGGGTTTAGTGGGCGAGTCCGGTTCCGGGAAAAGCACGACGGGACTGGCGCTGCTGCGACTGATTAATTCTCAGGGCAGCATCATCTTTGACGGTCAGCCACTGCAAAATTTAAATCGCCGCCAGCTGTTACCTATTCGTCATCGCATTCAGGTGGTATTTCAGGATCCAAACTCCTCGCTCAACCCACGACTCAACGTTTTGCAGATTATTGAGGAAGGCTTACGGGTTCACCAGCCGACGCTTTCTGCCGCACAACGCGAACAACAAGTGATAGCCGTGATGCATGAAGTGGGATTAGATCCTGAAACACGCCACCGTTATCCGGCGGAGTTCTCTGGTGGTCAGCGGCAACGTATTGCGATTGCCAGGGCATTAATTCTTAAACCCTCGCTGATCATACTTGATGAACCAACATCATCACTCGACAAAACGGTGCAGGCGCAAATATTGACGCTATTGAAATCATTGCAACAAAAGCATCAACTGGCCTATTTGTTTATCAGCCACGATTTGCACGTTGTCCGCGCGTTATGTCATCAGGTTATCGTACTGCGACAAGGGGAAGTAGTGGAACAAGGACCGTGCGCGCGCGTGTTTGCCACACCGCAGCAGGAGTATACGCGTCAGCTACTGGCGTTGAGCTGA
>Cluster_169
ATGTCGCGACTCAGCCCCGTCAATCAGGCCCGTTGGGCGCGTTTTCGCCATAACCGTCGCGGCTACTGGTCGTTATGGATTTTCCTCGTTTTGTTTGGTTTGAGTTTGTGTTCTGAACTTATCGCTAACGATAAACCGTTGCTGGTGCGTTATGACGGCAGTTGGTATTTCCCGTTGTTGAAAAACTACAGCGAAAGCGATTTTGGCGGCCCGCTGGCAAGTCAGGCTGATTATCAGGACCCGTGGCTGAAACAACGGCTGGAAAATAACGGCTGGGTACTGTGGGCACCGATTCGCTTTGGTGCTACCAGTATCAACTTTGCTACCGATAAGCCCTTCCCTTCTCCACCCTCCCGGCAAAACTGGCTGGGAACGGATGCCAACGGCGGCGATGTGCTGGCACGCATTCTCTATGGCACGCGGATCTCGGTTCTGTTTGGCCTGATGCTGACTCTCTGTTCCAGCGTGATGGGCGTGCTGGCGGGGGCGCTACAAGGCTATTACGGCGGTAAAGTCGATCTCTGGGGACAACGCTTTATTGAAGTATGGTCGGGGATGCCGACGCTGTTTTTGATTATTTTACTTTCCAGCGTCGTACAGCCTAACTTCTGGTGGCTGCTGGCAATTACTGTCTTGTTTGGCTGGATGAGTCTGGTCGGCGTGGTGCGGGCGGAGTTTTTACGTACTCGTAATTTCGACTACATTCGTGCGGCACAGGCGCTTGGCGTCAGCGATCGCAGTATCATCCTGCGTCATATGTTGCCTAATGCCATGGTCGCGACCCTCACCTTTTTACCGTTTATTTTATGTAGTTCGATAACCACCCTGACCTCGCTCGATTTCCTCGGCTTCGGTCTACCGCTCGGTTCACCGTCACTCGGTGAACTGCTGTTACAAGGGAAAAATAACCTTCAGGCCCCGTGGCTTGGGATCACCGCCTTCTTGTCGGTGGCGATATTATTGTCTTTGCTGATCTTTATTGGTGAAGCCGTCCGCGACGCATTTGATCCTAATAAGGCGGTGTAG
>Cluster_170
ATGGGCGCTTACCTGATTCGCCGTCTGTTGCTGGTGATCCCAACATTATGGGCGATTATCACCATCAACTTTTTCATCGTGCAAATTGCGCCTGGCGGTCCGGTCGACCAGGCCATCGCCGCCATTGAGTTTGGTAATGCCGGAGTATTACCCGGCGCAGGCGGTGAAGGCGTTCGTGCCAGCCATGCGCAAACGGGTGTCGGCAATATCAGCGACAGTAATTACCGTGGCGGACGCGGATTAGATCCAGAAGTGATCGCTGAGATCACTCATCGCTACGGTTTCGATAAGCCGCTCCACGAACGTTACTTCAAAATGCTCTGGGACTACATCCGCTTTGATTTTGGCGATAGCCTGTTTCGCAGCGCCTCGGTGCTGACGCTGATTAAAGACAGTCTGCCGGTTTCCATCACCCTCGGATTATGGAGCACGCTGATTATCTATCTGGTGTCGATTCCGTTAGGCATTCGCAAAGCCGTTTATAACGGCAGCCGCTTTGACGTCTGGAGTAGCGCATTTATCATCATCGGCTACGCCATTCCAGCCTTTTTGTTCGCCATCCTGCTGATTGTCTTCTTCGCGGGCGGCAGCTATTTCGACCTGTTCCCTCTACGCGGCCTGGTTTCCGCTAACTTTGATTCGCTGCCGTGGTATCAGAAAATCACGGATTATCTGTGGCATATCACGCTGCCGGTGCTGGCGACAGTGATTGGCGGCTTTGCGGCTCTGACCATGCTGACAAAAAACTCATTCCTTGATGAAGTGCGTAAGCAATACGTGGTGACCGCCCGAGCGAAAGGGGTAAGTGAAAAAAATATTCTCTGGAAACATGTGTTCCGCAACGCCATGCTGCTGGTGATTGCCGGTTTTCCGGCGACGTTTATCAGCATGTTTTTTACCGGCTCGCTGCTGATTGAGGTGATGTTTTCACTCAATGGTCTTGGCTTACTGGGCTACGAAGCGACCGTCTCGCGCGATTATCCTGTAATGTTTGGTACCTTGTATATTTTCACCCTGATTGGCCTGCTGCTGAATATTGTCAGTGATATCAGCTATACGCTGGTTGATCCGCGTATAGATTTTGAGGGACGTTAA
>Cluster_171
ATGATTGTGCGCATACTGCTGCTGTTTATCGCTCTGTTCACCTTTGGTGTGCAGGCGCAGGCTATCAAGGAAAGCTATGCCTTTGCCGTGCTGGGCGAACCCCGGTACGCGTTTAATTTCAACCATTTTGATTATGTGAACCCCGCCGCGCCAAAAGGTGGGCAGATAACGTTGTCAGCCCTCGGCACCTTCGATAATTTCAACCGCTATGCACTGCGCGGCAACCCGGGCGCACGCACCGAGCAGCTGTACGACACGCTATTTACGACTTCCGATGACGAACCAGGCAGTTATTACCCGCTGATTGCTGAAAGCGCACGCTATGCTGACGATTATTCCTGGGTGGAGGTCGCTATTAATCCGCGCGCCCGTTTTCATGATGGTTCGCCCATTACTGCCCGCGATGTAGAGTTTACTTTTCAAAAATTTATGACCGAAGGCGTGCCGCAATTTCGTCTGGTCTACAAAGGCACCACCGTCAAAGCCATTGCACCGTTAACCGTGCGCATTGAGTTAGCTAAACCCGGCAAAGAAGATATGCTGAGTCTGTTTTCGCTGCCGGTATTTCCAGAAAAGTACTGGAAGGATCACAAACTTAGCGACCCGCTCGCCACGCCTCCGCTTGCCAGTGGTCCGTACCGCGTTACGTCCTGGAAAATGGGGCAAAATATTGTCTATTCCCGCGTGAAAGATTACTGGGCAGCAAACTTACCGGTAAACCGCGGACGCTGGAATTTCGACACCATTCGCTACGATTATTACCTCGATGATAATGTCGCCTTTGAAGCGTTTAAAGCAGGTGCCTTTGATTTGCGTATGGAAAACGACGCCAAAAACTGGGCCACGCGTTATACCGGTAAAAATTTCGATAAAAAATACATCATCAAAGATGAGCAAAAGAACGAATCAGCCCAGGATACGCGCTGGCTGGCGTTTAATATCCAACGTCCGGTATTCAGCGATCGCCGGGTGCGGGAAGCTATCACTCTCGCCTTTGACTTTGAATGGATGAACAAGGCGTTGTTTTACAATGCCTGGAGTCGCACGAACAGTTATTTTCAGAATACCGAATACGCGGCCAGAAATTACCCCGACGCCGCGGAGCTGGTGCTTCTGGCACCAATGAAAAAAGATCTACCGCCAGAAGTCTTCACACAAATCTACCAGCCGCCGGTATCCAAAGGCGATGGCTACGATCGTGACAACCTGTTAAAAGCCGACAAACTTCTCAACGAAGCGGGCTGGGTGCTGAAGGGTCAGCAACGCGTTAATGCCACAACGGGTCAGCCACTCAGCTTTGAATTATTGCTTCCCGCAAGCAGCAATAGTCAGTGGGTATTGCCGTTCCAGCACAGCCTGCAACGGCTGGGTATCAACATGGACATTCGCAAGGTGGATAACTCGCAAATCACCAACCGCATGCGCAGTCGCGACTATGACATGATGCCGCGCCTATGGCGGGCGATGCCGTGGCCCAGTTCCGATTTACAGATTTCCTGGTCATCGGAATATATCAATTCCACTTATAATGCCCCCGGCGTGCAAAGCCCGGTTATCGACTCGCTGATCAACCAAATTATTGCCGCGCAGGGAAATAAAGAAAAATTATTGCCGTTGGGGCGAGCACTGGATCGCGTATTAACGTGGAATTATTACATGCTGCCAATGTGGTACATGGCGGAAGACCGTCTCGCCTGGTGGGATAAATTCTCCCAACCCGCTGTACGCCCTGTTTACAGCCTGGGTATCGATACCTGGTGGTATGACGTTAATAAAGCGGCCAAACTGCCGTCAGCCAGACAACAGGGAGAGTAG
>Cluster_172
ATGGTCAAATCTCAACCGATTTTGAGATATATCTTGCGCGGGATTCCCGCGATTGCAGTAGCGGTTCTGCTTTCTGCATGTAGTGCAAATAACACCGCAAAGAATATGCATCCTGAGACACGTGCAGTGGGTAGTGAAACATCATCACTGCAAGCTTCTCAGGATGAATTTGAAAACCTGGTTCGTAATGTCGACGTAAAATCGCGAATTATGGATCAGTATGCTGACTGGAAAGGCGTACGTTATCGTCTGGGCGGCAGCACTAAAAAAGGTATCGATTGTTCTGGTTTCGTACAGCGTACATTCCGTGAGCAATTTGGCTTAGAACTTCCGCGTTCGACTTACGAACAGCAGGAAATGGGTAAATCTGTTTCCCGCAGTAATTTGCGTACGGGTGATTTAGTTCTGTTCCGTGCCGGTTCAACGGGACGCCATGTCGGTATTTATATCGGCAACAATCAGTTTGTCCATGCTTCCACCAGCAGTGGTGTTATTATTTCCAGCATGAATGAACCGTACTGGAAGAAGCGTTACAACGAAGCACGCCGGGTTCTCAGCCGCAGCTAA
>Cluster_173
ATGATTAAAAATTTGCCGCAAATAGTGTTGTTGAATATTGTCGGCCTCGCGCTGTTTCTTTCCTGGTATATCCCCGTTAATCATGGATTCTGGTTGCCGATTGATGCGGATATTTTTTATTTCTTTAATCAGAAACTGGTCGAAAGTAAGGCCTTTTTGTGGCTGGTTGCATTGACCAACAATCGCGCCTTCGACGGTTGTTCACTGCTGGCGATGGGTATGTTGATGCTGAGTTTCTGGCTGAAAGAAAACGCCCCTGGCAGACGACGTATCGTGATTATTGGTCTGGTCATGCTATTAACTGCAGTGGTATTAAACCAGCTGGGTCAGGCATTAATTCCTGTAAAACGGGCCAGCCCAACATTGACTTTTACCGATATTAACCGCGTCAGCGAACTGCTCTCTGTTCCCACGAAAGATGCCTCACGAGATAGCTTTCCCGGCGATCACGGCATGATGCTGCTTATTTTTTCGGCATTCATGTGGCGTTATTTCGGCAAAGTTGCAGGCCTTATCGCCCTTATTATTTTTGTGGTTTTTGCATTTCCCAGAGTAATGATTGGCGCACACTGGTTTACTGACATCATTGTCGGTTCGATGACCGTGATATTGATCGGTTTGCCCTGGGTGTTGCTGACGCCATTAAGTGATCGATTAATCACCTTTTTTGACAAATCACTACCAGGAAAAAACAAACATTTCCAAAACAAATAA
>Cluster_174
GTGACCAGGACCAACCTCATCACCGGTTTTCTCGGCAGCGGGAAAACCACGTCGATTCTTCATCTGTTAGCCCATAAAGATCCCAACGAAAAATGGGCGGTACTGGTTAATGAATTTGGGGAAGTCGGAATTGATGGTGCTTTGCTCGCCGATAGCGGCGCATTGCTGAAAGAGATCCCCGGCGGCTGCATGTGCTGCGTTAATGGTTTACCCATGCAGGTAGGGTTGAATACCTTACTGCGTCAGGGAAAACCAGACCGCTTGTTGATAGAGCCGACCGGGCTGGGCCATCCGAAACAGATCCTCGATCTGTTAACCGCACCAGTCTATGAACCGTGGATAGATCTGCGCGCCACCTTGTGCATTCTCGATCCACGCCTGCTGCTGGACGAAAAAAGCGCCAGCAATGAAAACTTCCGTGACCAGCTGGCTGCCGCAGACATCATTGTCGCCAATAAATCCGACCGTGCGACGCCCGAAAGTGAGCAAGCGCTACAGCGTTGGTGGCAGCAAAATGGTGGCGATCGACAATTAATTCACAGTGAGCATGGGAAAGTTGACGGTCATCTTCTGGATTTGCCGCGTCGCAATTTAGCCGAGTTGCCCGCCAGCGCCGCGCATTCTCATCAGCATGTCGTGAAAAAAGGGTTAGCAGCGTTAAGCCTGCCAGAGCATCAACGCTGGCGTCGCAGTCTGAACAGCGGGCAAGGATATCAGGCCTGCGGCTGGATATTCGACGCTGATACGGTATTCGACACCATTGGCATTCTGGAATGGGCGCGACTTGCACCGGTGGAACGCGTCAAAGGCGTGCTGCGTATTCCCGAAGGGCTGGTGCGAATCAACCGTCAGGGCGATGACCTGCACATTGAAACGCAAAACGTTGCGCCACCGGACAGCCGTATTGAGCTGATTTCCAGCAGCGAAGCTGACTGGAATGCCTTGCAGAGCGCGCTGTTGAAGCTTCGTTTAGCGACTACCGCGTAA
>Cluster_175
ATGAATACAATCGCCTCCGTTACGCTCCCGCATCATGTACACGCTCCACGCTATGATCGCCAGCAGTTGCAATCACGTATCGTTCATTTTGGCTTTGGAGCCTTTCACCGCGCTCATCAGGCGTTACTGACCGATCGTGTGCTGAATGCCCAGGGCGGCGACTGGGGGATCTGTGAAATCAGCTTGTTCAGCGGTGATCAACTGATGAGCCAGCTCCGCGCACAGAACCATTTATATACCGTGCTGGAGAAAGGGGCGGACGGCAATCAGGCGATAATTGTCGGTGCCGTTCACGAATGCCTTAATGCAAAACTGGATTCCTTAGCGGCAATTATTGAGAAGTTTTGCGAGCCACAGGTGGCAATTGTTTCCCTGACGATTACCGAAAAAGGCTATTGTATTGACCCGGCCACCGGTGCACTCGACACCAGTAATCCGCGGATTATTCACGATCTACAAACCCCTGAAGAACCTCACTCCGCACCGGGTATTCTCGTCGAAGCACTGAAACGCCGCCGTGAGCGCGGCCTTACACCGTTTACCGTGCTCTCCTGCGACAATATTCCCGACAATGGCCATGTGGTGAAAAACGCGGTGCTGGGAATGGCAGAAAAACGTTCGCCAGAACTCGCCGGGTGGATAAAAGAACACGTCAGTTTTCCGGGAACCATGGTCGACCGCATTGTTCCGGCTGCAACCGACGAATCACTGGCAGAAATCAGCCAGCATCTGGGGGTAAATGATCCCTGCGCGATTAGCTGCGAACCGTTTATCCAGTGGGTGGTGGAAGATAACTTCGTCGCTGGGCGTCCTGCCTGGGAAGTCGCAGGTGTACAAATGGTGAATGATGTCCTGCCATGGGAAGAGATGAAACTGCGTATGCTTAATGGCAGCCACTCTTTTCTCGCTTATCTGGGTTACCTTTCAGGATTCGCCCATATCAGTGATTGCATGCAGGATCGCGCATTTCGCCATGCCGCCAGAACATTAATGCTGAATGAGCAAGCGCCGACACTACAAATTAAAGATGTCGATTTAACACAATATGCGGACAAGTTAATTGCACGTTTTGCTAATCCGGCGCTGAAACATAAGACCTGGCAAATCGCAATGGATGGTAGCCAGAAATTACCGCAACGTATGCTGGCAGGTATTCGCATACATCTGGGGCGCGAAACGGACTGGTCGTTGCTGGCATTAGGCGTTGCAGGCTGGATGCGTTACGTCAGCGGCGTTGATGATGCCGGAAATGCCATTGATGTTCGCGATCCGCTTAGCGATAAAATTCGCGAACTTGTTGCGGGCAGCAGCAGTGAACAACGCGTAACCGCCCTGCTTTCCCTGCGTGAAGTTTTCGGTGATGATCTGCCAGATAACCCGCATTTTGTGCAGGCCATCGAACAAGCCTGGCAACAAATCGTACAATTCGGCGCACATCAGGCGCTATTAAACACCCTCAAAATTTAA
>Cluster_176
ATGCCAAGAGCGAACGAAATTAAAAAAGGTATGGTACTGAATTACAACGGCAAACTGCTGCTGGTTAAGGACATTGATATTCAGTCGCCCACTGCCCGCGGTGCCGCTACGCTGTACAAAATGCGTTTTTCTGATGTCCGTACCGGGCTGAAAGTAGAAGAGCGTTTCAAAGGTGATGATATCGTTGACACCGTGACGCTGACCCGCCGTTACGTTGACTTCTCCTATGTCGATGGTAACGAATATGTCTTTATGGATAAAGAAGACTATACCCCGTATACCTTCACCAAAGATCAGATTGAAGAAGAGTTGCTGTTTATGCCAGAAGGCGGCATGCCGGACATGCAGGTGCTGACCTGGGACGGTCAACTGCTGGCGCTTGAGCTGCCGCAGACCGTTGATCTGGAAATCGTTGAAACCGCACCAGGCATCAAAGGGGCATCTGCCAGCGCCCGTAACAAACCGGCGACATTGAGCACTGGTCTGGTGATTCAGGTACCAGAATACTTAAGCCCAGGCGAAAAAATTCGTATCCATATCGAAGAACGCCGTTATATGGGGCGTGCTGACTAA
>Cluster_177
ATGGAATGCCGTCCGGGTTGCGGGGCGTGTTGCACTGCCCCTTCAATTTCCAGCCCTATTCCCGGTATGCCAGATGGCAAGCCCGCCAATACGCCCTGCATTCAGCTTGATGAACAGCAACGCTGTAAAATTTTCACCTCGCCACTGCGGCCGAAAGTCTGTGCAGGCTTACAAGCCAGCGCTGAAATGTGCGGTAACTCGCGTCAGCAGGCAATGACCTGGCTTATCGATCTGGAAATGCTGACTGCGCCTTAA
>Cluster_178
ATGTTCCAGTTATCCGTACAGGACATCCATCCGGGCGAAAAGGCCGGAGACAAAGAAGAGGCGATTCGCCAGGTCGCTGCGGCGCTGGTGCAGGCCGGTAACGTAGCAGAAGGCTACGTCAATGGCATGCTGGCGCGCGAACAGCAAACCTCAACGTTCCTCGGCAATGGTATTGCTATTCCACACGGCACCACCGACACCCGCGATCAGGTGCTGAAAACCGGCGTTCAGGTATTTCAGTTCCCGGAAGGCGTCACCTGGGGTGACGGTCAGGTAGCGTACGTGGCGATCGGTATTGCTGCCAGCTCGGATGAACATCTGGGCCTGCTACGCCAGCTGACCCACGTACTGAGTGATGATTCCGTTGCTGAACAACTGAAGTCAGCAACAACAGCAGAAGAACTTCGCGCATTGCTGATGGGCGAAAAGCAGAGTGAGCAGCTGAAGCTCGACAACGAAATGCTGACGTTGGATATCGTCGCCAGCGATCTGCTGACTCTTCAGGCGCTGAACGCTGCGCGTCTGAAAGAGGCGGGGGCAGTTGACGCCACTTTCGTCACCAAAGCCATCAATGAACAACCGCTGAACCTCGGACAGGGCATCTGGCTGAGCGATAGCGCCGAAGGCAATCTGCGTAGCGCGATTGCGGTAAGCCGTGCGGCAAATGCTTTTGATGTGGACGGCGAAACGGCAGCCATGCTGGTGAGTGTGGCGATGAATGACGATCAGCCCCTCGCGGTTCTTAAGCGTCTCGCTGATTTGTTGCTCGACAATAAAGCTGACCGCTTGCTGAAAGCGGATGCGGCAACGTTGCTGGCGCTGCTGACCAGCGATGATGCGCCGACCGACGACGTGTTAAGCGCGGAGTTTGTGGTGCGCAATGAACACGGCCTGCATGCTCGTCCAGGTACCATGCTGGTCAATACCATTAAACAATTTAACAGTGATATTACCGTGACAAACCTTGATGGCACCGGCAAACCGGCAAACGGACGTAGTCTGATGAAAGTTGTGGCACTTGGCGTTAAGAAAGGTCATCGCCTACGCTTTACCGCCCAGGGTGCAGATGCTGAACAGGCGCTGAAAGCAATCGGCGACGCTATCGCTGCTGGTCTTGGGGAGGGCGCATAA
>Cluster_179
ATGAGCAGACGTGTTGCTACTATCACCCTTAATCCGGCTTATGACCTTGTTGGTTTCTGCCCGGAAATTGAACGCGGCGAAGTGAACCTGGTGAAAACCACCGGTCTGCATGCGGCGGGTAAAGGCATCAACGTGGCCAAAGTATTAAAAGACCTGGGAATTGATGTCACCGTTGGCGGCTTCCTCGGTAAAGACAATCAGGATGGTTTTCAGCAACTGTTCAGCGAGCTGGGCATTGCCAACCGTTTCCAGGTTGTACAGGGGCGCACTCGAATTAACGTTAAGCTGACGGAAAAAGACGGCGAAGTGACCGACTTCAACTTCTCGGGTTTTGAAGTCACCCCCGCCGACTGGGAACGCTTTGTGACTGATTCTCTGAGCTGGCTCGGTCAGTTCGATATGGTCTGTGTCAGCGGAAGCTTACCGTCAGGCGTCAGCCCGGAAGCGTTCACCGACTGGATGACTCGCCTGCGTAGTCAGTGTCCTTGCATTATCTTTGATAGTAGCCGTGAAGCGTTAGTAGCAGGTTTGAAAGCGGCACCATGGCTGGTGAAACCTAACCGCCGCGAGCTGGAAATCTGGGCAGGCCGTAAACTGCCTGAAATGAAAGATGTGATTGAAGCTGCGCATGCGCTGCGTGAACAAGGTATCGCGCATGTTGTTATTTCACTGGGTGCCGAAGGCGCGCTTTGGGTTAATGCCTCCGGCGAATGGATCGCCAAACCACCGTCAGTCGATGTCGTAAGCACCGTTGGCGCAGGGGATTCTATGGTTGGTGGCCTGATTTATGGCTTGCTGATGCGTGAATCCAGTGAACACACACTGCGTCTGGCGACAGCTGTTGCAGCCCTGGCGGTAAGTCAAAGCAATGTGGGTATTACCGATCGTCCGCAGTTGGCCGCAATGATGGCGCGCGTCGACTTACAACCTTTTAACTGA
>Cluster_180
ATGAAAACGCTGCTGATTATTGACGCTAATCTCGGTCAGGCACGCGCCTATATGGCGAAGACCCTGCTGGGCGCGGCGGCGCGAAAAGCAAAACTGGAAATCATCGACAATCCGAACGACGCTGAAATGGCGATTGTTCTCGGTGATTCCATCCCGAATGACAGCGCGCTGAACGGTAAAAATGTCTGGCTGGGTGATATTTCCCGGGTAGTTGCGCACCCTGAGCTGTTCCTGAGTGAAGCCAAAGGCCATGCGAAACCTTACACTGCGCCGGTCACTGCGACAGCACCGGTTGCCGCCAGCGGTCCGAAACGCGTAGTTGCGGTGACTGCTTGCCCGACTGGCGTAGCACACACCTTTATGGCGGCTGAAGCCATTGAAACCGAAGCGAAAAAACGTGGCTGGTGGGTGAAAGTTGAAACCCGTGGTTCTGTTGGCGCGGGTAATGCAATCACTCCCGAGGAAGTAGCCGCAGCGGATCTGGTGATTGTGGCGGCAGATATCGAAGTGGATCTGGCGAAATTTGCTGGTAAACCGATGTATCGTACCTCTACCGGTCTGGCGCTGAAGAAAACCGCGCAGGAACTGGATAAAGCGGTTGCTGAAGCAACGCCGTATGAACCGGCGGGCAAAGCTCAAACGGCGACCACTGAAGGTAAGAAAGAGAGTGCAGGCGCTTATCGTCACTTGCTAACGGGCGTCTCTTACATGCTGCCGATGGTCGTTGCTGGTGGTCTGTGTATCGCGCTTTCTTTTGCTTTTGGTATCGAAGCGTTTAAAGAGCCGGGTACGTTGGCAGCGGCGCTGATGCAGATTGGCGGTGGTTCAGCCTTTGCGCTGATGGTGCCGGTACTGGCAGGTTATATTGCCTTCTCCATTGCCGATCGTCCGGGCCTCACGCCGGGTCTGATTGGCGGTATGCTGGCTGTCAGCACCGGTTCTGGCTTCATTGGCGGTATTATTGCGGGCTTCCTGGCTGGTTACATTGCGAAGTTAATCAGTACGCAACTGAAACTGCCACAGAGTATGGAGGCGCTGAAACCAATCCTGATCATTCCGCTAATTTCCAGTCTGGTGATCGGTCTGGCGATGATCTACCTGATCGGTAAACCAGTTGCTGGCATTCTCGAAGGGTTGACTCACTGGCTGCAAACCATGGGGACTGCGAATGCGGTTCTGCTGGGGGCGATCCTCGGTGGCATGATGTGTACTGACATGGGCGGTCCGGTAAACAAAGCAGCGTACGCATTCGGTGTGGGTCTGCTGAGTACTCAAACCTATGGCCCGATGGCGGCGATTATGGCGGCAGGTATGGTGCCACCGCTGGCAATGGGTCTGGCAACAATGGTGGCGCGTCGCAAATTCGACAAAGCGCAGCAGGAAGGTGGCAAAGCCGCTCTGGTATTGGGACTGTGCTTCATTTCGGAAGGTGCAATTCCGTTTGCTGCTCGTGATCCGATGCGTGTGCTGCCGTGCTGTATCGTGGGTGGGGCGCTGACTGGCGCAATCTCAATGGCGATTGGTGCGAAACTGATGGCACCGCACGGTGGTCTGTTTGTTCTGCTGATCCCTGGCGCTATTACGCCGGTACTGGGTTACCTGGTAGCAATTATTGCCGGTACGCTGGTGGCGGGTTTGGCCTATGCCTTCCTGAAACGTCCGGAAGTGGACGCAGTAGCGAAAGCAGCGTAA
>Cluster_181
ATGCGCGAAAAGGATTATGTCGTAATTATAGGTTCGGCGAATATTGATGTCGCCGGATATTCACATGAATCATTAAATTATGCGGATTAA
>Cluster_182
ATGTCTGAATTAAAAATTTCCCCTGAATTATTACAAATTTCCCCGGAAGTGCAGGACGCTTTAAAAAACAAAAAACCGGTTGTGGCGCTGGAATCGACCATTATTTCTCACGGGATGCCGTTCCCACAAAATGCCCAGACCGCAATTGAAGTAGAAGAAACTATTCGTAAACAGGGCGCTGTACCTGCCACTATCGCCATTATTGGCGGCGTGATGAAAGTGGGTTTAAGCAAAGAAGAAATTGAATTACTGGGTCGTGAAGGGCATAACGTGACCAAAGTTAGTCGTCGCGATTTACCTTTTGTTGTTGCCGCCGGAAAAAATGGCGCAACCACTGTGGCTTCAACGATGATTATTGCGGCGCTTGCCGGAATTAAAGTATTTGCCACCGGGGGAATTGGTGGTGTGCATCGCGGGGCGGAACATACCTTCGATATTTCTGCCGATTTGCAAGAACTGGCAAATACTAATGTCACCGTTGTTTGTGCCGGGGCGAAATCTATTCTCGATTTAGGATTAACCACTGAGTATTTAGAAACCTTCGGTGTGCCGTTAATTGGCTATCAGACTAAAGCGCTGCCTGCGTTTTTCTGCCGTACCAGCTCGTTTGACGTCAGCATTCGTCTCGACAGCGCCAGTGAAATTGCCCGTGCAATGGCGGTGAAATGGCAAAGCGGGCTGAACGGTGGCCTCGTGGTAGCGAACCCGATCCCGGAACAGTTTGCGATGCCGGAGGAATCTATCAATGCAGCCATAGATCAAGCCGTCGCCGAAGCCGAAGAGCAGGGCGTTATTGGTAAAGAAAGTACACCGTTCCTGCTGGCGCGCGTTGCTGAGCTGACCGGCGGTGACAGCCTGAAATCCAATATCCAGCTGGTGTTCAACAACGCCATTCTGGCGAGTGAAATTGCCAAAGAATACCAGCGTCTCGCGGGTTAA
>Cluster_183
ATGGATATAATGAGAAGTGTTGTGGGGATGGTGGTGTTACTGGCAATAGCATTTCTGTTGTCAGTGAATAAAAAGAGCATCAGTTTGCGCACGGTTGGAGCCGCACTGCTGCTGCAAATCGCTATTGGTGGCATCATGCTCTACTTCCCACCGGGAAAGTGGGCAGTAGAACAGGCGGCATTAGGCGTTCATAAAGTGATGTCTTACAGTGATGCCGGTAGCGCCTTCATTTTTGGTTCGCTGGTTGGGCCGAAAATGGATGTCCTGTTTGACGGTGCGGGTTTTATCTTCGCCTTTCGCGTACTTCCGGCGATTATTTTCGTTACTGCGCTCATCAGTCTGCTGTACTACATTGGCGTGATGGGGCTGCTGATTCGCATCCTTGGCAGCATTTTCCAGAAAGCTCTTAACATCAGCAAAATCGAATCTTTTGTCGCAGTCACAACTATTTTCCTCGGGCAAAATGAGATCCCGGCGATCGTTAAACCGTTTATCGATCGCATGAATCGCAACGAGTTGTTTACCGCAATTTGTAGCGGGATGGCGTCCATTGCTGGTTCGATGATGATTGGTTATGCCGGAATGGGCGTACCAATTGACTACCTGTTAGCGGCATCGCTGATGGCGATCCCAGGTGGTATTTTGTTTGCACGTATTCTTAGCCCGGCCACCGAGCCTTCGCAGGTCACATTTGAAAATCTGTCGTTCAGCGAAACGCCGCCAAAAAGCTTTATCGAAGCGGCGGCGAGCGGTGCGATGACCGGGCTGAAAATCGCCGCTGGTGTAGCGACGGTGGTAATGGCGTTTGTCGCAATTATTGCGCTGATCAACGGCATTATCGGCGGAATTGGTGGCTGGTTTGGTTTCGCCAATGCCTCTCTGGAAAGTATTTTTGGCTATGTGCTGGCACCGCTGGCGTGGATCATGGGTGTGGACTGGAGTGATGCCAATCTTGCGGGTAGCCTGATTGGGCAGAAACTGGCGATTAACGAATTCGTCGCTTACCTGAGTTTCTCCCCATACCTGCAAACGGGCGGCACGCTGGAAGTGAAAACCATTGCGATTATCTCCTTTGCGCTTTGTGGTTTTGCTAACTTTGGTTCTATCGGTGTTGTCGTTGGCGCATTTTCGGCTATTTCGCCAAAACGTGCTCCAGAAATCGCCCAGCTTGGTTTACGGGCGCTGGCAGCAGCAACGCTTTCCAACCTGATGAGTGCGACTATTGCCGGGTTCTTTATTGGTCTGGCGTAA
>Cluster_184
ATGGAAAAGAGAAAAATTATTCTGGATTGTGATCCGGGTCATGATGATGCTATTGCAATGATGATGGCAGCGAAACATCCGGCAATAGATTTATTAGGCATCACTATTGTAGCGGGTAATCAGACGCTTGATAAAACATTAATTAATGGCCTGAATGTTTGCCAGAAACTGGAGATTAATGTTCCGGTTTATGCGGGGATGCCGCAACCCATTATGCGTAAACAAATCGTTGCCGATAATATTCACGGTGAAACCGGACTGGATGGCCCGGTATTCGAGCCGCTGACCCGCCAGGCAGAAAGTACCCACGCGGTGAAATACATCATTGATACCCTGATGGCAAGCGATGGCGATATCACTCTGGTGCCGGTTGGTCCGCTTTCAAATATCGCGGTGGCAATGCGTATGCAACCCGCGATCCTGCCCAAAATCCGTGAAATTGTGCTAATGGGCGGCGCTTACGGTACAGGCAACTTCACGCCATCTGCCGAGTTCAACATCTTTGCTGATCCGGAAGCAGCCCGCGTGGTGTTCACCTCCGGCGTTCCATTAGTGATGATGGGCCTCGATCTCACCAACCAGACCGTTTGCACCCCGGACGTGATTGCACGGATGGAAAGGGCAGGCGGCCCTGCCGGAGAGCTGTTCAGCGACATCATGAACTTCACTCTCAAAACGCAGTTCGAAAACTACGGCCTGGCTGGCGGCCCGGTGCACGACGCCACCTGCATCGGTTATCTGATTAACCCTGATGGCATTAAAACCCAGGAGATGTACGTCGAAGTGGACGTCAACAGTGGCCCTTGCTATGGGCGTACCGTCTGCGACGAGCTGGGCGTTCTTGGCAAGCCCGCTAATACCAAAGTCGGCATCACTATTGATACCGACTGGTTCTGGGGCTTAGTCGAAGAGTGCGTGCGCGGCTACATCAAAACCCATTAA
>Cluster_185
ATGGATGTCATGAGAAGTGTTCTGGGAATGGTGGTATTGCTGACGATTGCGTTTTTGCTGTCAGTAAACAAGAAGAAGATCAGCCTGCGTACCGTTGGCGCGGCGTTAGTGTTACAGGTCGTGATTGGCGGGATTATGCTTTGGTTACCGCCAGGGCGTTGGGTCGCTGAAAAAGTCGCTTTTGGCGTGCATAAAGTGATGGCGTACAGCGACGCGGGTAGCGCATTTATCTTCGGTTCGCTGGTCGGGCCGAAAATGGACACGCTGTTTGATGGCGCAGGATTTATCTTTGGTTTCAGGGTATTACCGGCAATTATCTTCGTCACTGCACTGGTGAGTATTCTCTACTACATCGGTGTGATGGGGATTTTAATTCGCATTCTCGGCGGTATATTCCAGAAAGCATTAAATATCAGCAAGATTGAGTCATTCGTCGCGGTCACCACCATTTTCCTCGGGCAAAACGAAATTCCGGCGATCGTCAAACCCTTTATCGATCGTCTGAATCGCAATGAATTATTTACAGCGATTTGTAGTGGCATGGCCTCGATTGCTGGTTCGACAATGATTGGTTACGCCGCCCTGGGCGTACCTGTGGAATATTTGCTGGCGGCATCGTTAATGGCGATCCCAGGCGGGATCTTGTTTGCCCGCCTGTTAAGCCCGGCTACGGAATCTTCGCAGGTTTCCTTTAATAACCTCTCTTTCACCGAAACACCGCCAAAAAGCATTATTGAAGCCGCTGCGACAGGGGCAATGACCGGGCTGAAAATCGCCGCCGGTGTAGCGACAGTTGTTATGGCATTTGTCGCCATCATTGCGTTAATTAATGGTATTATCGGCGGCGTTGGCGGCTGGTTTGGTTTTGCACATGCCTCGCTGGAGTCCATTTTAGGTTACCTGTTGGCCCCATTGGCGTGGGTGATGGGGGTTGACTGGAGTGATGCAAATCTTGCCGGGAGTTTGATTGGGCAGAAGCTGGCGATCAATGAATTTGTCGCTTATCTCAATTTCTCGCCATATCTGCAAACGGGTGGCACTCTGGATGCTAAAACCGTGGCGATTATTTCTTTCGCGTTGTGCGGTTTCGCTAACTTTGGTTCTATCGGGGTGGTGGTGGGGGCGTTTTCTGCGGTTGCGCCACACCGTGCGCCGGAAATCGCCCAACTTGGTTTACGCGCGCTGGCGGCGGCGACACTTTCTAACCTGATGAGTGCTACTATTGCAGGATTCTTTATTGGTTTAGCGTAG
>Cluster_186
ATGAATAACCGGGAAAAGGAGATCCTTGCAATTTTACGGCGTAACCCGCTGATTCAGAAGAACGAAATTGCGGACATGCTGCAAATCAGTCGTTCGCGCGTTGCGGCGCATATTATGGATTTAATGCGCAAAGGGCGGATTAAAGGCAAAGGTTACATTCTCACCGAGCAGGAATACTGCGTAGTGGTGGGGACAATCAATATGGATATTCGCGGGATGGCGGATATCCGTTACCCGCAAGCGGCTTCTCATCCCGGTACAATTCATTGCTCGGCGGGCGGCGTGGGACGCAACATCGCCCACAATCTGGCGCTGTTAGGCCGTGACGTCCATTTGCTTTCAGTGATTGGCGATGACTTTTATGGCGAAATGCTCCTGGAAGAAACGCGCCGTGCCGGCGTGAATGTCTCCGGCTGCGTTCGTTTGCATGGTCAAAGCACATCGACGTATCTGGCAATTGCCAATCGAGACGATCAAACCGTGCTGGCGATTAACGATACCCATCTGCTGGAACAGTTGACACCGCAACTACTGAACGGGTCGCGCGATTTACTTCGTCATGCGGGCGTGGTACTGGCTGATTGCAACCTGACAGCCGAGGCGCTGGAATGGGTCTTTACCCTCGCTGATGAAATCCCGGTGTTTGTCGATACCGTTTCAGAATTCAAAGCGGGCAAAATCAAACACTGGCTGGCGCATATTCACACCCTGAAACCCACTTTACCGGAGCTGGAAATTTTATGGGGACAGGCGATCACCAGCGATGCTGACCGTAATGCCGCAGTGAATGCATTGCATCAGCAAGGTGTTCAGCAACTGTTTGTTTATTTGCCCGATGAGTCAGTTTATTGCAGCGAAAAGGATGGAGAACAATTTTTGCTGACCGCGCCAGCGCATACGACAGTAGACAGTTTTGGTGCTGACGATGGTTTTATGGCGGGCCTGGTATATAGCTTTCTTGAAGGATACAGTTTCCGCGACAGCGCCCGTTTTGCGGTAGCCTGCGCGGCAATTTCGCGCGCCAGCGGCAGCTTAAACAACCCTACCCTGTCTGCCGATAACGCGCTTTCATTAGTGCCAATGGTGTAA
>Cluster_187
ATGAAATACATTGGAGCGCACGTTAGTGCTGCTGGCGGTCTGGCAAATGCCGCAATTCGCGCCGCCGAAATCGACGCAACCGCGTTTGCCTTGTTCACCAAAAACCAACGTCAGTGGCGTGCCGCACCGCTCACGACGCAAACCATCGATGAATTCAAAGCCGCCTGTGAAAAATATCACTACACATCGGCGCAAATTCTTCCCCACGACAGTTATCTGATTAACCTCGGACATCCGGTTGCTGAAGCTCTGGAAAAATCGCGCGATGCCTTTATAGATGAAATGCAGCGTTGCGAACAGCTGGGGCTTTCTTTGCTCAACTTCCACCCTGGCAGCCATCTGATGCAGATTTCAGAAGAGGATTGCCTTGCGCGTATTGCCGAATCCATCAACATTGCGCTGGATAAAACTCAAGGTGTCACCGCGGTGATTGAAAACACCGCCGGTCAGGGCAGTAACTTAGGGTTTAAATTCGAACATCTCGCAGCGATTATCGACGGCGTGGAAGATAAATCCCGCGTCGGCGTCTGCATTGATACCTGCCATGCTTTCGCTGCCGGGTATGATTTGCGTACTCCAGCCGAATGCGAAAAAACGTTCGCTGATTTTGCCCGTATTGTCGGCTTTAAGTATCTGCGCGGGATGCACCTTAACGATGCGAAAAGTACCTTTGGCAGCCGCGTTGACCGCCATCATAGCCTCGGTGAAGGCAATATCGGTCATGATGCGTTCCGCTGGATCATGCAAGACGACCGTTTCGACGGCATTCCGCTGATCCTTGAAACCATCAACCCGGATATCTGGGCAGAAGAGATCGCCTGGCTGAAAGCGCAACAAACTGAAAAAGCGGTAGCCTGA
>Cluster_188
ATGACGAATATCACCTTACAGAAACAACATCGTACACTGTGGCATTTTATTCCGGGGTTAGCCCTGAGTGCAGTTATCACCGGGGTCGCCCTGTGGGGTGGTTCCATTCCCGCGATTGCGGGTGCCGGGTTTAGTGCCCTCACCCTCGCAATCTTGTTGGGGATGGTTTTAGGCAACACCATCTATCCGCACATCTGGAAAAGCTGTGACGGTGGTGTGCTGTTTGCCAAGCAATATTTATTACGTCTGGGTATCATTCTTTATGGCTTCCGTCTGACGTTCTCGCAAATTGCCGATGTCGGTATCAGTGGGATCATCATTGACGTGTTGACGCTGTCCAGTACCTTCCTGCTGGCTTGCTTCCTGGGGCAGAAAGTGTTTGGTCTGGATAAGCACACCAGCTGGTTGATCGGTGCCGGTAGCAGTATCTGTGGTGCTGCCGCGGTACTGGCGACTGAGCCGGTAGTGAAAGCGGAAGCCAGTAAAGTAACCGTGGCTGTTGCAACCGTTGTTATCTTCGGGACCGTCGCGATTTTCCTCTACCCGGCGATATATCCGCTGATGTCTCAATGGTTTAGTCCGGAAACTTTCGGTATCTACATTGGTTCTACTGTGCACGAAGTGGCGCAGGTGGTGGCGGCAGGTCATGCCATCAGCCCGGATGCGGAAAACGCAGCAGTTATTTCCAAAATGCTGCGCGTGATGATGCTGGCTCCGTTCCTCATCCTGCTGGCGGCGCGTGTTAAACAGCTGTCTGGGGCGAACAGCGGCGAGAAAAGCAAAATCACTATTCCATGGTTTGCCATCTTGTTCATCGTAGTTGCCATCTTTAACTCGTTCCACCTGTTACCGCAGAGCGTGGTGAACATGCTGGTAACACTGGATACTTTCCTGCTGGCAATGGCGATGGCGGCGCTGGGTCTGACCACTCACGTCAGCGCGCTGAAAAAAGCCGGGGCGAAACCTCTGCTGATGGCACTGGTACTGTTTGCCTGGCTGATTGTTGGTGGTGGTGCGATTAACTATGTGATTCAAAGCGTCATCGCATAA
>Cluster_189
ATGCACATCACCCTCCGGCAGTTGGAAGTTTTTGCAGAAGTATTGAAAAGTGGATCAACCACCCAGGCGTCGGTGATGCTGGCGTTGTCGCAATCAGCAGTGAGCGCAGCCTTGACCGACCTGGAAGGGCAGCTTGGCGTGCAACTGTTTGATCGCGTAGGGAAAAGACTGGTTGTTAATGAACACGGGCGGCTGCTCTATCCGCGTGCGTTGGCACTGCTTGAACAGGCGGTTGAAATCGAACAACTGTTTCGCGAAGACAACGGCGCGATTCGTATCTATGCCAGTAGTACCATCGGTAACTACATTCTGCCTGCAGTTATCGCCCGTTATCGCCATGATTATCCGCAGTTGCCGATTGAACTTAGCGTTGGGAACAGCCAGGACGTGATGCAAGCGGTGCTGGATTTCCGCGTTGATATTGGCTTTATTGAAGGACCGTGCCACAGCACTGAAATCATTTCTGAACCGTGGCTGGAAGACGAGCTGGTGGTTTTCGCCGCGCCGACTTCGCCGTTGGCCCGTGGTCAGGTCACCTTAGAACAGCTGGCCGCTGCGCCGTGGATCCTGCGTGAACGCGGCTCCGGCACGCGGGAGATTGTCGATTATCTGTTGCTGTCACATTTACCGAAGTTTGAGATGGCGATGGAATTAGGTAACTCCGAGGCAATCAAACATGCGGTGCGTCATGGGTTGGGTATTAGTTGCCTGTCGCGACGGGTGATTGAAGATCAATTGCAGGCAGGCACATTAAGTGAAGTTGCGGTCCCTCTGCCGCGCCTGATGCGTACGTTGTGGCGTATACATCATCGGCAAAAACACCTTTCCAACGCGCTACGGCGCTTTCTGGACTATTGCGATCCCGCGAATGTACCGCGTTAA
>Cluster_190
ATGGTTTCCGAAACTAAAACCACAGAAGCGCCGGGCTTACGCCGTGAATTAAAGGCGCGTCACCTGACGATGATTGCCATTGGCGGTTCCATCGGTACAGGTCTTTTTGTTGCCTCTGGCGCAACGATTTCTCAGGCAGGTCCGGGCGGGGCATTGCTCTCGTATATGCTGATTGGCCTGATGGTTTACTTCCTGATGACCAGTCTCGGTGAACTGGCTGCATATATGCCGGTTTCCGGTTCGTTTGCCACTTACGGTCAGAACTATGTTGAAGAAGGCTTTGGCTTCGCGCTGGGCTGGAACTACTGGTACAACTGGGCGGTGACTATCGCCGTTGACCTGGTTGCAGCTCAGCTGGTCATGAGCTGGTGGTTCCCGGATACACCGGGCTGGATCTGGAGTGCGTTGTTCCTCGGCGTTATCTTCCTGCTGAACTACATCTCAGTTCGTGGCTTTGGTGAAGCGGAATACTGGTTTTCACTGATCAAAGTCACGACAGTTATTGTCTTTATCATCGTTGGCGTGCTGATGATTATCGGTATCTTCAAAGGCGCGCAGCCTGCGGGCTGGAGCAACTGGACAATCGGCGAAGCGCCGTTTGCTGGTGGTTTTGCGGCGATGATCGGCGTAGCTATGATTGTCGGCTTCTCTTTCCAGGGAACCGAGCTGATCGGTATTGCTGCAGGCGAGTCCGAAGATCCGGCGAAAAACATTCCACGCGCGGTACGTCAGGTATTCTGGCGAATCCTGTTGTTCTATGTGTTCGCGATCCTGATTATCAGCCTGATTATTCCGTACACCGATCCGAGCCTGCTGCGTAACGATGTTAAAGACATCAGCGTTAGTCCGTTCACCCTGGTGTTCCAGCACGCGGGTCTGCTCTCTGCGGCGGCGGTGATGAACGCAGTTATTCTGACGGCGGTGCTGTCAGCAGGTAACTCCGGTATGTATGCGTCTACTCGTATGCTGTACACCCTGGCGTGTGACGGTAAAGCGCCGCGCATTTTCGCTAAATTGTCGCGTGGTGGCGTGCCGCGTAATGCGCTGTATGCGACGACGGTGATTGCCGGTTTGTGCTTCCTGACCTCCATGTTTGGCAACCAGACGGTATACCTGTGGCTGCTGAACACCTCCGGGATGACGGGTTTTATCGCCTGGCTGGGGATTGCCATTAGCCACTATCGCTTCCGTCGCGGTTACGTATTGCAGGGACACGACATTAACGATCTGCCGTACCGTTCAGGTTTCTTCCCACTGGGGCCGATCTTCGCATTCATTCTGTGTCTGATTATCACTTTGGGCCAGAACTACGAAGCGTTCCTGAAAGATACCATTGACTGGGGCGGCGTAGCGGCAACGTATATTGGTATCCCGCTGTTCCTGATTATTTGGTTCGGCTACAAGCTGATTAAAGGAACTCACTTCGTACGCTACAGCGAAATGAAGTTCCCGCAGAACGATAAGAAATAA
>Cluster_191
ATGTTTAGGTTGAACCCTTTCGTACGGGTCGGGCTGTGTTTGTCCGCTATTTCTTGTGCATGGCCTGTGTTAGCGGTCGATGACGATGGCGAAACGATGGTTGTCACTGCATCTTCCGTTGAACAAAACCTTAAAGATGCACCCGCCAGTATCAGCGTCATTACCCAGGAAGATCTGCAGCGAAAACCGGTACAGAATCTGAAGGATGTCCTCAAAGAAGTGCCTGGCGTACAACTGACGAACGAAGGGGATAACCGTAAGGGCGTTAGTATTCGTGGTCTGGACAGCAGCTATACCCTGATTCTCGTCGACGGTAAACGCGTGAACTCCCGCAATGCCGTCTTCCGCCACAATGATTTCGATCTGAACTGGATCCCGGTCGATTCCATCGAACGTATTGAAGTGGTCCGTGGCCCGATGTCGTCGCTGTACGGTTCCGATGCGCTCGGCGGTGTAGTGAATATCATCACCAAAAAAATCGGTCAGAAATGGTCGGGTACCGTTACCGTCGATACCACCATTCAGGAACATCGCGATCGCGGTGATACCTATAACGGTCAGTTCTTTACCAGTGGACCATTAATTGATGGTGTGCTGGGAATGAAAGCTTACGGCAGCCTGGCAAAACGTGAAAAGGATGACCCGCAAAACTCAACGACCACCGATACCGGAGAAACGCCGCGTATTGAAGGATTCTCCAGCCGCGACGGCAATGTCGAATTTGCCTGGACACCGAATCAAAATCACGATTTTACTGCCGGATACGGTTTCGACCGTCAGGATCGTGATTCCGACTCGCTGGACAAAAACCGCCTGGAACGCCAGAACTACTCCGTCAGCCATAATGGGCGTTGGGATTACGGCACCAGCGAACTGAAATACTACGGTGAGAAAGTCGAGAACAAAAACCCTGGCAACAGCAGCCCGATAACTTCCGAAAGCAATACGGTCGACGGCAAATACACGTTGCCGCTGACGGCGATTAATCAGTTTCTCACGGTTGGCGGTGAATGGCGTCACGACAAACTTAGCGATGCGGTGAACCTGACCGGGGGAACCAGCTCCAAAACGTCTGCCAGCCAGTACGCGCTGTTTGTGGAAGATGAATGGCGGATCTTCGAGCCGCTGGCGCTGACGACCGGCGTGCGTATGGACGATCACGAAACCTACGGTGAACACTGGAGTCCGCGTGCCTACCTGGTTTATAACGCCACCGACACCGTAACGGTGAAAGGGGGCTGGGCGACGGCATTTAAAGCACCTTCTCTGTTGCAACTTAGCCCTGACTGGACGAGCAATTCCTGCCGTGGCGCATGTAAGATTGTGGGTAGCCCGGATCTGAAACCAGAAACCAGCGAAAGTTGGGAGCTGGGGCTTTACTACATGGGTGAAGAAGGCTGGCTGGAAGGGGTTGAATCCAGCGTTACCGTTTTCCGTAACGATGTGAAAGATCGTATCAGCATCAGCCGTACGTCTGACGTCAATGCTGCACCGGGCTACCAAAACTTTGTCGGTTTTGAGACGGGCGCTAACGGACGGCGCATACCGGTATTTAGCTACTACAACGTTAACAAAGCTCGTATTCAGGGCGTGGAAACCGAACTGAAAATTCCGTTCAACGATGAATGGAAACTGTCATTCAACTACACCTACAACGATGGTCGTGATGTCAGCAACGGCGAAAACAAACCGCTATCCGATCTGCCGTTCCATACCGCTAACGGTACGCTGGACTGGAAACCGCTGGCGCTGGAAGACTGGTCATTCTATGTTTCTGGTCACTATACCGGGCAGAAACGAGCCGACAGCGCGACGGCTAAAACACCTGGCGGTTATACCATCTGGAATACCGGCGCGGCCTGGCAGGTGACTAAAGACGTCAAACTGCGCGCAGGCGTGCTGAACCTTGGCGACAAGGATCTCAGTCGTGACGACTACAGCTATAACGAAGACGGACGTCGTTACTTTATGGCAGTGGATTATCGCTTCTGA
>Cluster_192
ATGGAAATGCTCGAAGAGCACCGCTGTTTTGAAGGCTGGCAGCAACGCTGGCGACACGACTCCAGTACCTTAAACTGCCCGATGACGTTCAGTATCTTTCTCCCACCCCCTCGTGATCACACCCCGCCACCAGTGCTGTACTGGCTTTCCGGATTAACCTGCAATGACGAGAACTTCACCACCAAGGCGGGTGCCCAGCGCGTGGCGGCAGAACTGGGGATTGTACTGGTGATGCCAGACACCAGCCCGCGCGGCGAAAAGGTTGCCAACGACGATGGCTACGATTTAGGCCAGGGCGCAGGCTTTTATCTGAATGCCACGCAACCGCCGTGGGCGACGCATTACCGGATGTATGATTATCTGCGCGATGAATTACCGGCGCTGGTTCAGTCGCAATTTAATGTCAGCGACCGCTGCGCCATTAGCGGTCACTCAATGGGTGGTCACGGTGCGCTGATTATGGCGCTGAAAAATCCGGGTAAATACACCAGCGTTTCGGCCTTTGCGCCAATTGTGAATCCGTGCAGCGTCCCGTGGGGAATCAAAGCGTTTAGCAGCTATTTAGGTGAGGACAAAAATGCATGGCTGGAATGGGACAGTTGCGCGCTGATGTATGCCAGTAACGCGCAGGATGCGATCCCGACGCTTATCGATCAGGGTGATAACGATCAGTTTCTTGCCGACCAGTTGCAACCTGCGGTACTGGCAGAAGCCGCGCGCCAGAAAGCGTGGCCGATGACGCTGCGTATTCAGCCGGGATATGATCACAGTTACTACTTCATCGCCTCTTTTATAGAGGATCACCTGCGCTTCCATGCGCAGTATTTACTGAAGTGA
>Cluster_193
ATGCCATCACTCAGTAAAGAAGCGGCCCTGGTTCATGAAGCGTTAGTTGCGCGAGGACTGGAAACACCGCTGCGCCCGCCCGTGCATGAAATGGATAACGAAACGCGCAAAAGCCTTATTGCTGGTCATATGACCGAAATCATGCAGCTGCTGAATCTCGACCTGGCTGATGACAGTTTGATGGAAACGCCGCATCGCATCGCTAAAATGTATGTCGATGAAATTTTCTCCGGTCTGGATTACGCCAACTTCCCGAAAATCACCCTCATTGAAAACAAAATGAAGGTCGATGAAATGGTCACCGTGCGCGATATCACTCTGACCAGTACCTGTGAACACCATTTTGTTACCATCGATGGCAAAGCGACGGTGGCTTATATCCCGAAAGATTCGGTGATCGGTCTGTCAAAAATTAACCGTATCGTGCAGTTCTTTGCCCAGCGTCCGCAGGTGCAGGAACGTCTGACGCAGCAAATTCTTATTGCGCTACAAACGCTGCTGGGCACCAATAACGTGGCTGTCTCCATTGATGCGGTGCATTACTGCGTGAAAGCGCGTGGCATCCGCGATGCAACCAGTGCCACAACAACGACCTCTCTTGGTGGATTGTTCAAATCCAGTCAGAATACGCGCCACGAGTTTCTGCGCGCTGTGCGTCATCACAACTGA
>Cluster_194
ATGGAGCGCAACGTCACGCTCGATTTTGTTCGCGGCGTCGCCATTCTGGGGATCCTGCTATTAAACATCAGCGCCTTTGGGCTACCAAAGGCGGCTTATCTCAATCCCGCCTGGTACGGCGCTATTACGCCGCAGGATGCATGGACCTGGGCATTTCTCGATCTCATCGGCTAG
>Cluster_195
GTGAAATTCCTCACGCTTTTTGCGCTGCTGTTTGGTGCGGGCCTGCAAATGTTGCTGCCCCGTGGCAGACGCTGGATCCAGTCGCGGTTAACGCTGTTAGTCTTGCTGGGTTTTATTCACGGTTTATTGTTCTGGGATGGCGATATTCTGCTGGCTTACGGGCTGGTGGGCTTAATCTGCTGGCGGCTGGTGCGCGATGCGCCATCGGTAAAAAGCCTTTTTAATACCGGCGTCATGCTTTATCTGGTGGGGCTTGGCGTTTTGCTGTTATTGGGGTTGATTTCCGATAGCCAGACTAGCCGCGCCTGGACGCCGGATGCATCGGCTATTTTATATGAAAAATACTGGAAGCTTCACGGCGGCGTTGAAGCGATCAGTAATCGTGCCGATGGTGTTGGGAACAGTTTATTGGCACTGGGCGCACAGTATGGCTGGCAACTGGCTGGGATGATGCTCATTGGTGCCGCATTGATGCGCAGTGGCTGGCTGAAAGGGCAGTTCAGCTTACGTCACTATCGTCGTACTGGTTTTGTGCTGGTGGCGATTGGGGTGATCATTAACCTTCCTGCCATCGCCCTGCAATGGCAGCTGGACTGGGCGTATCGCTGGTGTGCCTTCTTGCTTCAAATGCCGCGGGAACTGAGTGCGCCGTTTCAGGCGATTGGCTATGCGTCGCTGTTTTATGGCTTCTGGCCGCAATTGAGCCGCTTTAAGCTGGTGCTGGCGATCGCCTGCGTCGGACGGATGGCGCTGACCAACTATCTATTGCAAACGCTGATTTGTACCACGCTTTTTTACCACCTCGGTCTGTTTATGCAGTTTGACCGTCTGGAATTGCTGGCGTTTGTTATTCCGGTATGGCTGGCGAATATTCTCTTCTCTGTTATCTGGCTGCGTTACTTCCGCCAGGGGCCGGTGGAATGGCTCTGGCGTCAGTTAACTTTGCGTGCTGCCGGACCGGCAATATCTAAAACATCAAGATAA
>Cluster_196
ATGATCACCATTCGTGATGTAGCGCGTCAGGCTGGCGTCTCTGTGGCAACGGTTTCCCGGGTGCTCAATAACAGCACGCTGGTCAGTGCCGACACGCGTGAAGCAGTAATGAAAGCCGTGAGTGAGCTGGATTATCGGCCAAACGCCAATGCCCAGGCGCTGGCAACTCAGGTTAGCGACACCATTGGCGTGGTGGTGATGGACGTTTCTGATGCGTTTTTCGGCGCGCTGGTAAAAGCGGTGGATCTGGTCGCTCAGCAGCATCAGAAATACGTGCTAATCGGCAATAGCTATCATGAAGCGGAAAAAGAGCGTCACGCCATTGAGGTGTTAATTCGCCAGCGTTGTAATGCGTTGATTGTTCACTCAAAAGCATTGAGTGACGATGAACTGGCGCAATTTATGGATAACATTCCCGGTATGGTGTTAATCAACCGCGTTGTGCCGGGGTACACCCATCGTTGCGTTTGCCTGGATAATCTCAGCGGTGCCCGAATGGCGACGCGCATGTTGCTGAATAACGGTCATCAACGTATTGGTTATCTTTCTTCCAGCCACGGCATTGAAGATGACGCCATGCGTAAAGCAGGCTGGATGAGTGCGTTGAAAGAGCAGGATATTATTCCGCCGGAAAGCTGGATTGGCACTGGTACGCCGGACATGCCGGGCGGTGAGGCGGCGATGGTTGAACTGCTGGGGCGCAATCTACAACTTACCGCTGTATTTGCTTATAACGACAATATGGCTGCTGGCGCACTGACAGCATTAAAAGATAATGGCATTGCGATTCCGTTACATCTCTCAATCATCGGTTTCGATGATATTCCCATCGCCCGTTACACCGACCCGCAATTAACGACCGTGCGTTATCCCATTGCTTCAATGGCGAAATTAGCCACCGAACTGGCCTTGCAGGGGGCAGCAGGCAATATTGATCCTCGTGCCAGCCACTGTTTTATGCCGACGTTAGTGCGTCGCCATTCTGTCGCAACACGCCAGAATGCGGCGGCGATCACTAACTCAACAAATCAGGCGATGTAA
>Cluster_197
ATGAATAAGAAGGTGTTAACCCTGTCTGCTGTGATGGCCAGCATGTTATTCGGTGCCGCTGCACACGCTGCTGATACTCGCATTGGTGTAACAATCTATAAGTACGACGATAACTTTATGTCTGTAGTGCGCAAGGCTATTGAGCAAGATGCGAAAGCCGCGCCAGATGTTCAGCTGCTGATGAATGATTCACAGAATGACCAGTCCAAGCAGAACGATCAGATCGACGTATTGCTGGCGAAAGGGGTGAAGGCACTGGCAATCAACCTGGTTGACCCGGCAGCTGCGGGTACGGTGATTGAGAAAGCGCGTGGGCAAAATGTGCCGGTGGTATTCTTTAACAAAGAACCGTCTCGTAAGGCGCTGGATAGCTACGACAAAGCCTACTACGTTGGCACTGATTCCAAAGAGTCCGGCATTATTCAGGGCGATTTGATTGCTAAACACTGGGCGGCGAATCAGGGTTGGGATCTGAACAAAGACGGTCAGATTCACTTCGTACTGCTGAAAGGTGAACCGGGCCATCCGGATGCAGAAGCACGTACCACTTACGTGATTAAAGAATTGAACGATAAAGGCATCAAAACTGAACAGTTACAGTTAGATACCGCTATGTGGGATACCGCTCAGGCGAAAGATAAGATGGACGCCTGGCTGTCTGGCCCGAACGCCAACAAAATCGAAGTGGTTATCGCCAACAACGATGCGATGGCAATGGGCGCGGTAGAAGCACTGAAAGCACACAACAAGTCCAGCATTCCGGTGTTTGGCGTCGATGCGCTGCCAGAAGCGCTGGCGCTGGTGAAATCCGGTGCACTGGCGGGCACAGTACTGAACGATGCTAACAACCAGGCGAAAGCGACCTTTGATCTGGCGAAAAACCTGGCCGATGGCAAAGGTGCGGCTGATGGCACCAACTGGAAAATCGACAACAAAGTGGTCCGCGTACCTTATGTTGGCGTAGATAAAGACAACCTGGCTGAATTCAGCAAGAAATAA
>Cluster_198
ATGAGTGCGTTAAATAAGAAAAGTTTTCTTACTTACCTGAAAGAGGGCGGTATTTACGTCGTTCTTTTAGTTTTGCTGGCGATTATTATTTTCCAGGACCCAACATTTTTAAGTCTGTTGAACTTAAGTAATATTCTCACCCAGTCATCGGTGCGTATTATTATCGCGCTCGGTGTGGCAGGGTTAATTGTCACCCAGGGGACCGATCTTTCTGCTGGTCGTCAGGTAGGGCTGGCGGCAGTGGTGGCTGCGACATTATTGCAGTCCATGGATAACGCCAACAAAGTGTTCCCGGAAATGGCGACGATGCCGATTGCGCTGGTTATTCTGATTGTCTGTGCCATTGGTGCGGTGATCGGTTTGATCAACGGTCTGATTATCGCTTATCTCAACGTGACGCCGTTCATTACCACGCTCGGCACGATGATCATCGTCTATGGCATCAACTCGCTCTATTACGACTTTGTCGGGGCGTCGCCAATTTCTGGTTTTGACAGTGGCTTCTCTACCTTTGCTCAGGGCTTTGTCGCGCTGGGGAGTTTCCGTCTCTCTTACATCACCTTCTACGCGTTGATTGCGGTGGCGTTCGTCTGGGTGTTGTGGAACAAAACCCGCTTCGGTAAGAACATTTTTGCCATTGGCGGTAACCCGGAAGCGGCAAAAGTATCTGGTGTCAACGTCGGCCTGAACCTGCTGATGATCTACGCGTTGTCTGGCGTGTTCTATGCCTTTGGCGGGATGTTAGAAGCCGGACGTATCGGCTCTGCCACCAACAACCTCGGCTTTATGTATGAGCTGGATGCTATCGCGGCGTGCGTGGTAGGCGGTGTATCGTTCAGCGGCGGTGTGGGGACGGTGATTGGCGTGGTGACCGGGGTAATTATTTTTACCGTCATCAACTATGGCCTGACGTATATCGGCGTAAACCCATACTGGCAGTACATCATCAAAGGGGCGATTATTATCTTCGCCGTAGCGCTGGATTCACTGAAGTACGCGCGTAAGAAGTGA
>Cluster_199
ATGTTAACGAAAGATCTTTCGATTACTTTTTGCGGCGTGAAGTTTCCCAACCCGTTCTGCCTCTCTTCTTCGCCGGTAGGCAACTGCTATGAGATGTGTGCCAAAGCCTACGACACAGGTTGGGGCGGTGTGGTGTTTAAAACGATCGGCTTTTTTATCGCCAACGAAGTCTCGCCGCGTTTTGATCATCTGGTGAAAGAAGATACCGGTTTTATCGGCTTCAAAAATATGGAGCAGATTGCTGAACATCCGTTGGAAGAGAATCTGGCCGCCCTGCGTCGGCTGAAGGAAGATTACCCGGACAAAGTATTGATCGCTTCGATCATGGGGGAAAATGAGCAGCAATGGGAGGAGCTGGCGCGCCTGGTGCAAGAAGCTGGCGCGGATATGATCGAGTGTAACTTCTCCTGTCCGCAAATGACTTCTCATGCGATGGGTAGCGATGTCGGGCAAAGCCCGGAGCTGGTAGAAAAATATTGTCGGGCAGTGAAACGGGGTTCCACGCTGCCAATGCTGGCGAAGATGACGCCGAATATCGGTGATATGTGCGAAGTGGCGCTGGCGGCGAAGCGCGGCGGCGCAGATGGCATTGCGGCGATTAACACCGTTAAATCCATCACCAATATCGATCTTAATCAGAAAATCGGTATGCCGATCGTTAACGGAAAATCGAGTATTTCCGGATATTCCGGTAAAGCGGTAAAACCGATCGCCCTGCGCTTCATTCAGCAAATGCGCACCCATCCAGAACTGCGCGATTTCCCAATCAGCGGTATCGGCGGCATTGAAACCTGGGAGGATGCGGCGGAGTTTTTATTGCTCGGCGCAGCAACGTTACAGGTCACCACCGGCATTATGCAGTACGGCTATCGCATCGTAGAAGATATGGCGAGCGGGTTATCGCATTATCTCGCCGATCAGGGATTTGATTCGTTGCAGGAGATGGTAGGTCTGGCGAATAACAATATTGTCCCGGCGGAAGATTTAGACCGCAGTTATATTGTCTATCCCCGTATCAATCTTGATAAATGTGTTGGCTGTGGACGCTGTTATATTTCCTGTTACGACGGCGGTCACCAGGCGATGGAATGGAGCGAGAAAACCCGCACACCGCATTGTAATACCGAGAAATGTGTGGGTTGTCTGCTTTGTGGTCACGTCTGCCCGGTGGGTTGTATTGAGCTCGGGGAAGTGAAGTTTAAGAAAGGCGAGAAAGAACACCCGGTAACGTTGTAA
>Cluster_200
ATGCCGCAACAAAATTATCTGGATGAACTCACTCCGGCTTTTACGCCTTTACTGGCGATTAAAGAAGCCTCTCGCTGTTTATTATGTCATGACGCTCCCTGTAGTCAGGCTTGCCCGGCACAGACCGATCCGGGGAAATTTATTCGCTCAATCTACTTTCGTAATTTTAAAGGCGCTGCCGAGACAATTCGCGAAAATAATGCCCTCGGTGCCGTTTGTGCCAGAGTGTGCCCGACGGAGAAATTATGTCAAAGCGGTTGTACCCGTGCCGGTGTTGATACTCCCATTGATATCGGTCGCTTACAGCGTTTTGTTACTGATTTTGAACAACAAACTGGGATGGAAATTTATCAGCCCGGTACTAAAACGCTCGGCAAAGTCGCGATTATTGGCGCAGGTCCTGCCGGATTGCAGGCCAGTGTAACACTGACAAACCAGGGTTATGACGTCACGATTTATGAGAAAGAAGCGCACCCCGGTGGCTGGTTGCATAACGGTATTCCGCAATTCCGGTTACCGCAATCAGTGCTGGATGCAGAGATCGCCCGTATTGAAAAAATGGGCGTGACCATTAAGTGCAACAACGAAGTCGGTAACACACTCACCCTTGAGCAGCTGAAAGCAGAAAACCGCGCGGTACTGGTCACCGTGGGGTTATCAAGCGGTTCCGGGCTACCGCTGTTTGAGCATAGTGACGTTGAGATTGCCGTCGACTTCTTGCAACGTGCACGACAGGCGCAAGGCGATATCAGCATTCCACAAAGCGCATTAATTATCGGCGGCGGTGATGTCGCGATGGACGTAGCCAGCACGCTGAAAGTTCTCGGCTGTCAGGCGGTAACTTGCGTAGCGCGTGAAGAGTTAGATGAGTTTCCGGCAAGCGAAAAAGAGTTTACCAGCGCCCGGGAGCTGGGCGTTTCGATCATCGATGGATTCACGCCAGTAGCCGTGGAAGGCAATAAAGTCACGTTTAAGCATGTACGGTTATCGGGCGAACTGACGATGGCGGCAGATAAAATTATTCTCGCCGTCGGTCAGCATGCCAGACTAGATGCCTTTGCGGAGTTAGAGCCGCAGCGTAACACCATCAAAACACAAAATTACCAGACCCGCGACCCGCAAGTCTTTGCTGCTGGCGATATTGTTGAGGGTGACAAAACCGTGGTCTATGCCGTGAAAACCGGGAAAGAAGCCGCCGAGGCGATTCATCACTATTTAGAGGGAGCTTGCTCATGTTAA
>Cluster_201
ATGGATGTACAGCAGTTTTTTGTCGTTGCCGTTTTTTTCCTTATTCCGATATTTTGTTTCCGCGAAGCATGGAAAGGCTGGCGCGCAGGCGCGATTGATAAACGGGTTAAAAATGCACCGGAACCGGTGTATGTCTGGCGAGCAAAAAATCCCGGACTCTTTTTCGCTTATATGGTGGCATATATCGGCTTCGGAATTTTATCTATCGGCATGATTGTTTATATTATTTTCTATCGTTAA
>Cluster_202
ATGTTAAAGCGCGTGTTCCTCAGCCTGTTAGTCCTGATCGGCTTGCTGCTGTTGACTGTGCTCGGCCTCGATCGCTGGATGAGCTGGAAAACCGCGCCTTATATCTACGACGAATTGCAGGATCTCCCCTACCGCCAAGTCGGCGTGGTGCTCGGCACAGCAAAATATTATCGTACCGGCGTTATTAATCAGTATTATCGCTACCGCATTCAAGGAGCGATTAATGCCTATAACAGCGGTAAGGTAAATTATCTATTACTGAGCGGCGATAACGCATTGCAAAGTTATAATGAGCCGATGACCATGCGCAAAGATTTAATCGCTGCTGGTGTCGACCCATCAGATATTGTTCTCGATTACGCAGGCTTTCGTACGCTGGATTCCATCGTGCGTACACGCAAAGTTTTCGATACTAATGATTTCATTATTATCACCCAACGTTTCCACTGTGAGCGGGCATTATTTATTGCGCTGCATATGGGGATTCAGGCTCAGTGTTATGCCGTACCGTCACCGAAAGATATGCTGTCTGTACGTATTCGCGAATTTGCCGCCCGTTTCGGTGCGCTGGCTGACCTTTATATTTTTAAACGTGAACCGCGTTTTTTAGGGCCGCTGGTCCCTATTCCGGCTATGCACCAGGTGCCGGAAGATGCGCAGGGGTATCCCGCCGTCACACCCGAACAGTTACTTGAATTACAAAAGAAACAAGGAAAGTAG
>Cluster_203
ATGCATCCACGTTTTCAAACCGCTTTTGCCCAACTTGCGGATAACTTGCAATCTGCACTGGAACCTATTCTGGCAGACAAGTACTTCCCCGCTTTGTTGACCGGGGAGCAAGTCTCATCGCTGAAGAGCGCAACGGGGCTGGACGAAGACGCGCTGGCATTCGCACTACTTCCGCTGGCGGCGGCCTGTGCGCGTACGCCATTGTCGAATTTTAATGTTGGCGCAATTGCGCGCGGTGTGAGCGGAACCTGGTATTTCGGTGCCAATATGGAATTTATTGGTGCGACAATGCAGCAAACCGTTCATGCCGAACAAAGCGCGATCAGCCACGCCTGGTTGAGTGGTGAAAAAGCGCTTGCAGCCATCACCGTTAACTACACGCCTTGTGGTCACTGCCGTCAGTTTATGAATGAACTGAACAGCGGTCTGGATCTGCGTATTCATCTGCCGGGCCGCGAGGCACACGCGCTGCGTGACTATCTGCCGGATGCCTTTGGGCCGAAAGATCTGGAGATTAAAACGCTGCTGATGGACGAGCAGGATCACGGCTATGCGCTGACTGGTGATGCGCTTTCTCAGGCGGCGATTGCAGCGGCAAACCGTTCGCACATGCCTTACAGTAAGTCGCCAAGCGGTGTCGCGCTGGAATGTAAAGACGGTCGTATTTTCAGTGGCAGCTACGCTGAAAACGCCGCATTCAACCCGACTCTGCCACCGTTGCAGGGAGCGTTAATTCTGTTGAATCTCAAGGGTTATGATTACCCGGATATCCAGCGCGCGGTTCTGGCAGAAAAAGCCGATGCGCCGTTGATTCAGTGGGATGCCACCTCCGCAACGCTGAAAGCGCTCGGCTGTCACAGTATCGACCGAGTGCTTCTCGCTTAA
>Cluster_204
ATGATGGCGAATATCTGGTGGTCATTACCGCTGACGTTGATTGTCTTTTTTGCCGCCCGCAAACTGGCGGCACGGTATAAGTTTCCCCTGCTTAACCCGTTGCTGGTAGCAATGGTGGTGATCATTCCTTTTTTAATGCTGACCGGCATTTCTTACGACAGCTACTTTAAAGGTAGCGAAGTGCTAAACGATCTGCTGCAACCGGCGGTCGTCGCGCTGGCCTATCCTTTATATGAGCAGCTACACCAGATCCGCGCGCGCTGGAAATCAATCATCACCATCTGTTTTATCGGCAGCGTGGTTGCGATGGTGACGGGGACTTCCGTGGCATTGTTGATGGGCGCTTCACCGGAAATCGCCGCGTCAATCCTGCCGAAATCAGTCACCACGCCTATTGCAATGGCGGTTGGCGGCAGTATTGGCGGTATTCCGGCAATCAGCGCAGTTTGCGTGATTTTCGTCGGCATCCTCGGCGCGGTATTTGGCCATACATTGCTTAATGCGATGCGTATTCGTACCAAAGCTGCGCGCGGTCTGGCAATGGGGACTGCCTCGCACGCCCTCGGTACGGCGCGCTGCGCCGAGCTGGATTATCAGGAAGGTGCATTTAGTTCGCTGGCGCTGGTGTTATGCGGGATAATTACTTCGCTGATCGCACCGTTCCTTTTCCCGATTATTCTGGCAGTAATGGGCTAA
>Cluster_205
ATGAGTAAGACACTGAACATTATCTGGCAATATTTACGCGCTTTCGTCCTGATTTATGCCTGCCTGTATGCAGGCATTTTCATTGCTTCCCTGCTACCGGTAACCATTCCGGGCAGCATCATCGGGATGCTGATCCTGTTTGTCCTGCTGGCCTTGCAAATTCTTCCGGCAAAATGGGTCAATCCGGGGTGCTACGTACTGATTCGCTATATGGCGCTATTGTTTGTGCCGATTGGCGTAGGCGTCATGCAATATTTTGATTTGCTCCGCGCACAGTTTGGCCCGGTAGTGGTTTCCTGTGCAGTCAGTACGCTGGTGGTTTTTCTGGTGGTGAGCTGGAGTTCACAACTGGTACACGGTGAACGTAAAGTCGTAGGTCAGAAAGGATCAGAAGAATGA
>Cluster_206
ATGGCACAGGTTGCGATTATTACCGCCTCCGATTCGGGGATCGGCAAAGAGTGCGCGTTATTACTGGCGCAGCAAGGGTTTGATATTGGCATTACCTGGCACTCAGATGAAGAAGGGGCAAAAGATACCGCGCGTGAGGTAGTTAGCCACGGCGTACGTGCGGAGATCGTGCAGCTGGATCTCGGTAAACTGCCAGAAGGTGCGCAGGCGCTGGAGAAACTCATTCAACGGCTGGGGCGTATTGATGTGCTGGTGAATAATGCGGGCGCAATGACCAAAGCGCCGTTTCTTGATATGGCTTTCGATGAGTGGCGCAAGATTTTTACCGTTGATGTCGATGGTGCATTTTTATGCTCACAAATTGCGGCCCGCCAGATGGTGAAACAAGGGCAGGGCGGTCGCATCATCAACATTACGTCGGTACATGAACATACGCCGCTGCCGGATGCCAGCGCCTACACAGCCGCTAAACATGCGCTCGGTGGGTTAACCAAAGCGATGGCGCTGGAGCTGGTCAGGCATAAGATTTTGGTGAACGCAGTCGCGCCTGGGGCGATCGCCACGCCAATGAATGGCATGGATGACAGCGACGTGAAGCCCGACGCGGAGCCTTCGATTCCTCTGCGGCGTTTTGGCGCAACGCATGAGATTGCCAGCCTGGTAGCGTGGCTGTGCTCAGAGGGCGCAAATTACACCACCGGGCAGTCGTTGATAGTGGATGGCGGCTTTATGTTGGCGAATCCGCAGTTCAACCCAGAATAG
>Cluster_207
ATGGATCTCAATACACTCATCTCACAATATGGTTATGCCGCGCTGGTGATCGGTAGTCTGGCGGAAGGTGAAACCGTGACTTTGCTGGGAGGCGTTGCGGCACATCAGGGGCTATTAAAGTTCCCGCTGGTGGTACTTTCTGTGGCGCTTGGCGGCATGATTGGCGACCAGGTGCTTTATCTGTGCGGGCGGCGGTTTGGCGGCAAGCTGTTACGCCGTTTCTCGAAACATCAGGATAAAATTGAGCGGGCGCAGAAACTTATCCAACACCATCCGTATCTGTTTGTCATTGGTACGCGCTTTATGTATGGCTTTCGGGTGATTGGCCCGACGCTGATTGGTGCCAGCCAGCTGCCGCCGAAAATCTTTCTGCCGCTGAATATTCTCGGCGCATTTGCCTGGGCGTTGATTTTTACCACTATCGGTTACGCTGGTGGTCAGGTGATTGCGCCGTGGTTGCACACTCTCGACCAGCATTTGAAGCACTGGGTCTGGTTGATTCTGGTCGTGGTTCTGGTAGTAGGCGTGCGCTGGTGGCTGAAACGACGCGGGAAGAAAAAGCCGGATAATCAGGCGTAA
>Cluster_208
ATGAGCCATGTCTGGGGACTGTTTTCCCATCCCGATCGTGAAATGCAGGTGATTAATCGTGAAAACGAAACGATTTCTCATCACTACACCCACCACGTTTTGCTGATGGCGGCGATTCCGGTGATTTGCGCCTTCATTGGCACTACACAGATTGGCTGGAATTTTGGCGATGGCACTATCCTGAAGTTATCCTGGTTTACCGGACTGGCGCTGGCTGTCCTGTTTTATGGCGTTATGCTCGCTGGGGTCGCGGTGATGGGGAGGGTCATCTGGTGGATGGCGCGTAATTATCCGCAGCGTCCGTCACTTGCGCACTGCATGGTCTTCGCGGGCTACGTTGCAACTCCGCTGTTTTTAAGCGGTCTGGTGGCGCTTTATCCGCTGGTCTGGTTGTGTGCGCTGGTCGGCACGGTGGCACTGTTTTACACCGGCTACCTGCTTTACCTTGGTATTCCGAGCTTCCTGAATATCAACAAAGAGGAAGGCCTTAGCTTCTCCAGTTCGACGCTGGCGATTGGCGTGCTGGTACTGGAAGTGCTGCTCGCCCTAACCGTTATACTATGGGGCTACGGTTATCGTTTGTTCTAG
>Cluster_209
ATGCCGAAATTTCGAGTTTCTTTATTTAGCCTGGCCCTGATGCTGGCTGTGCCTTTGGCACCGCAGGCCGTTGCGAAAACGGCAGCCGCTACCACCGCTTCACAGCCGGAAATTGCCTCCGGTAGCGCGATGATTGTTGATCTGAATACCAACAAAGTGATCTACTCGAACCACCCGGATCTGGTGCGTCCGATTGCGTCTATCAGCAAATTAATGACCGCGATGGTTGTGCTGGATGCACGACTGCCGCTGGATGAAAAACTAAAAGTGGATATCAGCCAGACGCCGGAGATGAAAGGGGTCTATTCGCGCGTACGACTGAATAGCGAAATCAGCCGTAAAGATATGCTGTTGCTGGCGCTGATGTCTTCAGAAAACCGCGCGGCGGCAAGCCTTGCACACCATTATCCCGGTGGTTACAAAGCCTTTATTAAGGCAATGAATGCGAAAGCGAAATCGCTCGGAATGAACAACACGCGCTTTGTTGAACCTACCGGATTGTCGGTGCATAACGTTTCAACTGCCCGTGACTTAACCAAACTGCTCATTGCCAGCAAACAATATCCGTTGATCGGGCAGTTAAGTACTACCCGGGAAGATATGGCAACCTTCTCTAACCCGACGTATACGCTGCCGTTTCGCAATACTAACCATCTGGTGTATCGCGATAACTGGAATATTCAGTTAACCAAAACCGGTTTTACCAATGCGGCGGGCCATTGTCTGGTGATGCGTACGGTTATCAATAATAAACCGGTGGCGCTGGTAGTGATGGACGCGTTTGGCAAATATACCCATTTTGCCGATGCCAGCCGCCTGCGTACCTGGATTGAAACCGGTAAAGTGATGCCTGTTCCGGCAGCAGCGTTGAGCTATAAAAAACAAAAAGCCGCCCAAATGGCGGCGGCGGGGCAGACGGCACAGAACGATTAA
>Cluster_210
ATGTCTTCCATGACAACAACTGATAATAAAGCCTTTTTGAATGAACTTGCCCGTCTGGTCGGTCATTCACACCTGCTCACCGATCCCGCAAAAACGGCCCGCTATCGCAAGGGCTTCCGTTCTGGTCAGGGCGACGCGCTGGCTGTCGTTTTCCCTGGCTCACTACTGGAATTGTGGCGGGTGCTGAAAGCCTGTGTCACCGCCGACAAAATTATTCTGATGCAGGCTGCCAATACAGGCCTGACCGAAGGATCGACGCCAAACGGTAACGACTATGATCGCGATATCGTGATCATCAGCACCCTGCGTCTCGACAAGCTGCACGTTCTTGGCAAGGGCGAACAGGTGCTGGCCTATCCGGGCACCACGCTCTATTCGCTGGAAAAAGCCCTCAAACCGCTGGGACGCGAACCGCACTCAGTGATTGGATCATCGTGTATAGGCGCATCGGTCATCGGCGGTATTTGTAACAACTCCGGCGGCTCGCTGGTGCAACGTGGCCCGGCGTATACCGAAATGTCGTTATTCGCGCGTATAAATGAAGACGGCAAACTGACGCTGGTGAACCATCTGGGGATTGATCTGGGCGAAACGCCGGAGCAGATCCTTAGCAAGCTGGATGATGATCGCATCAAAGATGACGATGTGCGTCACGATGGTCGTCACGCCCACGATTATGACTATGTCCACCGCGTTCGTGATATTGAAGCCGACACGCCCGCACGTTATAACGCCGATCCTGATCGGTTATTTGAATCTTCTGGTTGCGCCGGGAAGCTGGCGGTCTTTGCTGTACGTCTAGATACCTTCGAAGCGGAAAAAAATCAGCAGGTGTTTTATATCGGCACCAACCAGCCGGAAGTGCTGACCGAAATCCGCCGTCATATTCTGGCTAACTTCGAAAATCTGCCGGTTGCCGGGGAATATATGCACCGGGATATCTACGATATTGCGGAAAAATACGGCAAAGACACCTTCCTGATGATTGATAAGTTAGGCACCGACAAGATGCCGTTCTTCTTTAATCTCAAGGGACGCACCGATGCGATGCTGGAGAAAGTGAAATTCTTCCGTCCGCATTTTACTGACCGTGCGATGCAAAAATTCGGTCACCTGTTCCCCAGCCATTTACCGCCGCGCATGAAAAACTGGCGCGATAAATACGAGCATCATCTGCTGTTAAAAATGGCGGGCGATGGCGTGGGCGAAGCCAAATCGTGGCTGGTGGATTATTTCAAACAGGCCGAAGGCGATTTCTTTGTCTGTACGCCGGAGGAAGGCAGCAAAGCGTTTTTACACCGTTTCGCCGCTGCGGGCGCAGCAATTCGTTATCAGGCGGTGCATTCCGATGAAGTCGAAGACATTCTGGCGCTGGATATCGCTCTGCGGCGTAACGACACCGAGTGGTATGAGCATTTACCGCCGGAGATCGACAGCCAGCTGGTGCACAAGCTCTATTACGGCCATTTTATGTGCTATGTCTTCCATCAGGATTACATCGTTAAAAAAGGCGTGGATGTGCATGCGTTGAAAGAACAGATGCTGGAGCTGCTACAGCAGCGCGGCGCGCAATACCCTGCCGAGCATAATGTTGGTCATTTGTATAAAGCACCGGAGACATTGCAGAAGTTCTATCGCGAGAACGATCCGACCAACAGTATGAATCCGGGGATCGGTAAAACCAGTAAGCGGAAAAACTGGCAGGAAGTGGAGTAA
>Cluster_211
ATGCCACTCTCAAAGGTCTGGGCAGGTTCACTGGTTTTGTTGGCAGCCGTGAGCCTGCCGCTGCACGCGGCTTCCCCCGTTAAAGTCGGTTCAAAAATCGATACCGAAGGCGCGCTGCTCGGCAATATCATTTTGCAAGTACTCGAAAGCCACGGAGTACCAACGGTCAATAAAGTGCAACTCGGAGCGACTCCCGTGGTGCGCGGGGCGATTACTTCCGGTGAACTGGATATCTATCCGGAATATACCGGCAATGGCGCTTTCTTCTTTAAAGATGAAAAGGATGCAGCGTGGAAAAATGCCGGGCAGGGCTACGAGAAAGTCAAAAAGCTCGATGCAGAGCAAAACAAGTTAATCTGGCTGACGCCCGCACCTGCGAATAACACCTGGACCATTGCCGTGCGTCAGGATGTGGCAGAGAAAAACAAACTCACTTCGCTTGCTGACCTGAGTCGTTATCTGAAAGAGGGCGGCACCTTCAAACTGGCAGCCTCGGCAGAGTTTATCGAACGCGCCGATGCCTTACCCGCGTTTGAAAAAGCCTACGACTTTAAACTCGATCAGGATCAGTTACTGTCACTGGCTGGCGGCGACACGGCGGTAACGATTAAAGCCGCTGCCCAGCAAACTTCTGGCGTTAATGCCGCAATGGCTTACGGCACTGACGGCCCGGTAGCGGCGCTGGGGCTGCAAACTTTAAGCGATCCGCAAGGTGTGCAACCTATCTACGCGCCTGCACCAGTGGTGCGTGAGTCGGTGTTGAAGGAGTATCCGCAAATGGCACAGTGGCTACAGCCAGTCTTCGCCAGCCTCGATGCAAAAACATTGCAGCAACTGAATGCCAGCATTGCTGTGGAAGGACTGGATGCCAAAAAAGTGGCTGCCGACTACCTGAAACAAAAAGGGTGGACGAAGTAA
>Cluster_212
GTGACTTATTTCCGTATTAATCCTGTTCTGGCGCTGCTGCTGTTGCTGACGGCAATCGCAGCGGCGCTGCCGTTTATCAGTTACGCGCCTAATCGTTTAGTTTCGGGTGAGGGGCGTCATCTCTGGCAGCTGTGGCCGCAAACGATCTGGATGCTGGTGGGCGTTGGTTGCGCCTGGCTGACGGCCTGTTTTATTCCCGGTAAAAAAGGCAGCATTTGTGCACTCATTCTGGCGCAATTCGTCTTCGTATTGCTGGTGTGGGGCGCGGGAAAGGCGGCGACACAACTGGCGCAAAATGGCAGTGCGCTAGCGCGTACCAGCCTCGGCAGTGGTTTCTGGCTGGCTGCGGCGCTGGCATTGCTGGCCTGTAGCGATGCCATCCGCCGAATCTCCACGCATCCGCTGTGGCGCTGGTTGTTGCATATGCAGATTGCCATTATTCCGCTGTGGTTGCTGTACTCCGGCACGCTTAACGATCTCTCACTAATGAAAGAATACGCCAACCGTCAGGATGTGTTTGACGACGCGCTGGCACAACATCTGACGTTGCTGTTTGGTGCGGTGCTGCCTGCGTTAGTGATTGGTGTGCCGTTGGGCATCTGGTGCTACTTTTCCACTGCGCGGCAGGGGGCAATTTTTTCTCTGCTCAATGTCATTCAGACCGTGCCTTCGGTGGCGCTCTTTGGCCTGTTGATTGCGCCGCTTGCCGCGCTGGTTACGGCCTTTCCGTGGCTGGGGAAGCTCGGCATAGCAGGAACCGGAATGACACCCGCACTGATTGCGCTGGTGCTCTATGCCTTGCTGCCGCTGGTGCGCGGCGTGGTAGTCGGTTTGAACCAGATCCCGCGCGATGTGCTGGAGAGCGCCAGAGCGATGGGGATGAGCGGGGCGCAGCGTTTCCTGCATGTTCAGTTACCGCTGGCGTTACCGGTATTTCTGCGCAGCCTGCGGGTGGTGATGGTGCAAACTGTAGGCATGGCGGTGATTGCGGCGTTAATCGGCGCAGGCGGTTTTGGTGCGCTGGTTTTCCAGGGGCTGCTAAGCAGCGCCATTGATTTAGTGTTGCTGGGGGTGATCCCGGTAATTGTTCTGGCGGTGCTTACCGACGCGCTGTTCGATTTGCTTATCGCACTGCTGAAGGTGAAACGTAATGATTGA
>Cluster_213
ATGATTGAATTTAGCCATGTCAGCAAACTGTTTGGCGCACAAAAAGCCGTTAACGATCTCAATCTCAATTTTCAGGAAGGGAGTTTTTCGGTGCTGATTGGCACATCTGGCTCCGGCAAATCCACCACCCTGAAAATGATTAACCGCCTGGTGGAACATGACAGCGGCGTGATCCGCTTTGCCGGAGAAGAAATTCGCTCGCTGCCAGTACTGGAGTTGCGCCGCCGGATGGGCTATGCCATTCAATCTATTGGCCTGTTCCCCCACTGGAGCGTGGCGCAAAACATCGCTACCGTGCCGCAATTGCAAAAATGGTCGCGGGCGCGGATTGACGATCGTATCGACGAATTAATGGCGCTACTGGGGCTGGAGTCAAATTTGCGTGAGCGTTATCCGCATCAGCTTTCCGGTGGTCAGCAGCAACGTGTGGGAGTGGCGCGCGCACTGGCTGCCGATCCGCAAGTCTTACTGATGGATGAACCTTTTGGCGCACTGGACCCGGTAACGCGCGGCGCGTTGCAACAAGAGATGACGCGCATTCACCGTTTGCTGGGGCGTACCATTGTGCTGGTCACTCATGATATTGATGAGGCGCTACGGCTGGCAGAACATCTGGTATTGATGGATCACGGTGAAGTGGTGCAGCAGGGCAATCCGCTGACGATGCTGACTCGTCCGGCAAACGATTTTGTCCGCCAGTTTTTTGGGCGCAGCGAACTGGGTGTGCGCCTGCTTTCGTTACGTAGTGTGGCGGATTACGTGCGTCGCGAAGAACGGGCAGAAGGTGAGGCACTGGCAGAAGAGATGACGCTACGCGATGCGCTCTCCCTGTTTGTCGCGCGGGGATGCGAGGTGCTGCCGGTGGTGAACACGCAGGGCCAGCCTTGCGGCACGCTGCATTTTCAGGATCTGCTGGAGGAGGCGTAA
>Cluster_214
ATGAAGATGTTGCGCGATCCGCTGTTCTGGCTCATTGCTTTGTTTGTGGCACTGATTTTCTGGCTGCCTTACAGCCAGCCGCTGTTTGCTGCCTTGTTCCCACAACTGCCACGACCCGTTTATCAGCAAGAAAGTTTTGCAGCTCTGGCACTGGCTCATTTCTGGCTGGTGGGAATTTCGAGTTTGTTTGCGGTGATCATTGGCACTGGTGCCGGAATTGCTGTCACTCGCCCGTGGGGCGCGGAATTTCGCCCACTGGTGGAAACTATTGCCGCCATTGGACAGACTTTTCCGCCTGTCGCAGTGCTGGCGATTGCCGTTCCGGTGATCGGCTTTGGTCTGCAACCAGCGATTATCGCCTTGATCCTTTACGGTGTGCTGCCCGTCCTGCAGGCGACACTTGCCGGGCTGGGAGCGATTGATGCCAGCGTGACAGAAGTTGCGAAAGGTATGGGAATGAGTCGTGGTCAGCGACTGCGTAAGGTCGAGCTACCGCTGGCGGCTCCGGTGATTCTGGCGGGCGTGCGAACTTCGGTGATTATCAACATTGGTACGGCGACGATCGCCTCAACGGTAGGGGCCAGCACGCTGGGTACGCCCATCATCATCGGGCTTAGCGGATTTAATACCGCGTATGTGATCCAGGGGGCGTTACTGGTGGCACTGGCGGCGATCATCGCAGACCGCCTGTTTGAAAGGCTGGTGCAGGCGCTTAGCCAGCACGCAAAATAA
>Cluster_215
ATGCGCATAGCTAAAATTGGGGTCATCGCCCTGTTCCTGTTTATGGCGTTAGGCGGAATTGGTGGCGTCATGCTCGCAGGTTATACCTTTATTTTGCGTGCTGGCTAA
>Cluster_216
ATGGCGCTTTACACAATTGGTGAAGTGGCGTTGCTTTGTGATATTAACCCTGTCACGTTACGCGCGTGGCAGAGGCGTTACGGGTTGCTGAAACCGCAACGGACAGACGGCGGTCATCGACTGTTCAACGATGCCGATATTGACCGGATCCGCGAGATCAAACGCTGGATCGACAACGGCGTGCAGGTCAGCAAAGTTAAAATGCTGCTCAGTAATGAAAATGTTGATGTGCAGAACGGCTGGCGCGATCAGCAAGAAACATTACTGACCTACCTGCAAAGCGGCAATCTGCATAGCCTGCGAACGTGGATCAAAGAGCGCGATCAGGATTACCCCGCCCAGACACTCACCACACATCTGTTTATTCCTCTGCGCCGACGGCTTCAGTGCCAACAACCGACTCTCCAGGCGCTGCTGGCGATCCTCGACGGCGTACTGATCAACTACATCGCCATTTGTCTGGCTTCGGCACGTAAAAAACAGGGTAAAGATGCGCTGGTGGTTGGCTGGAATATTCAGGATACCACCCGTCTGTGGCTGGAGGGCTGGATTGCCAGTCAACAAGGATGGCGCATTGATGTCCTCGCCCACTCGCTCAATCAACTACGCCCTGAACTATTCGAAGGCCGTACATTGCTGGTGTGGTGCGGTGAAAATCGAACCTCCGCCCAACAGCAACAACTCACCAGTTGGCAGGAACAAGGCCATGATATTTTCCCACTCGGCATTTAA
>Cluster_217
ATGTACGATTTTAATCTGGTGTTGCTGCTGCTTCAGCAGATGTGCGTTTTTTTAGTCATTGCGTGGTTAATGAGTAAAACGCCATTATTCATACCGTTAATGCAGGTCACGGTTCGTCTGCCGCATAAATTTCTCTGCTACATCGTCTTTTCCATCTTCTGCATCATGGGCACCTGGTTTGGGTTGCACATTGACGATTCTATTGCCAATACCCGTGCGATAGGCGCGGTAATGGGCGGCTTACTCGGCGGTCCGGTCGTCGGTGGGCTGGTTGGTCTGACCGGCGGCTTACATCGATATTCGATGGGGGGCATGACCGCGCTAAGTTGCATGATCTCAACCATCGTTGAAGGATTGCTCGGCGGCCTGGTACACAGCATCCTGATCCGTCGCGGGCGCACTGATAAAGTCTTTAACCCCATTACCGCCGGTGCCGTCACGTTCGTCGCTGAAATGGTGCAAATGCTTATCATCCTTGCGATCGCCCGACCTTATGAAGATGCGGTGCGTCTGGTGAGTAATATTGCTGCGCCAATGATGGTCACCAATACCGTCGGCGCGGCGCTGTTTATGCGTATATTGCTCGATAAACGCGCGATGTTTGAAAAATACACTTCGGCTTTTTCTGCCACTGCGCTGAAAGTGGCAGCCTCGACGGAAGGCATTTTGCGACAGGGGTTTAACGAAGTGAACAGCATGAAAGTGGCTCAGGTGCTGTATCAGGAGCTGGATATTGGTGCAGTCGCGATTACCGATCGAGAGAAATTGCTGGCCTTTACCGGAATTGGTGACGACCACCATTTACCCGGCAAACCGATTTCTTCGACTTACACCTTAAAAGCGATTGAAACCGGTGAAGTGGTCTACGCTGATGGCAACGAAGTACCTTATCGTTGCTCTTTGCATCCGCAATGCAAACTGGGGTCGACGCTGGTAATTCCGTTGCGTGGCGAAAATCAGCGCGTGATGGGCACCATCAAATTGTATGAAGCCAAAAACCGTTTATTCAGTTCAATAAACCGCACGCTGGGCGAGGGGATTGCGCAACTGCTTTCGGCGCAGATTCTTGCCGGGCAATATGAGCGGCAAAAAGCGATGCTCACCCAGTCAGAAATCAAACTGCTTCACGCCCAGGTGAATCCTCATTTTTTGTTTAATGCGCTTAACACCATTAAAGCGGTGATCCGCCGCGACAGCGAACAGGCCAGCCAGCTGGTGCAGTATCTTTCCACTTTTTTCCGCAAAAACTTAAAGCGGCCTTCGGAGTTTGTTACTCTCGCCGACGAAATTGAACATGTGAACGCTTATCTGCAAATTGAAAAGGCGCGCTTCCAGTCGCGGTTGCAGGTCAACATTGCTATTCCGCAAGAATTATCCCAGCAGCAATTGCCCGCGTTTACCCTGCAACCGATAGTGGAAAACGCCATTAAACATGGGACATCACAACTGCTGGATACAGGGCGAGTGGCAATCAGCGCCCGACGTGAGGGGCAACATTTGATGCTGGAGATCGAAGACAATGCCGGTTTGTATCAACCGGTAACCAATGCCAGTGGGCTGGGGATGAATCTGGTGGATAAGCGTTTACGTGAACGGTTTGGCGATGACTATGGAATAAGCGTCGCCTGTGAGCCTGATAGTTACACCCGAATAACGTTACGACTACCATGGAGGGACGAGGCATGA
>Cluster_218
ATGATTAAAGTCTTAATTGTCGATGATGAACCGTTAGCACGGGAGAACCTGCGTGTATTTTTGCAGGAGCAGAGCGATATTGAAATCGTTGGAGAGTGTTCAAACGCCGTGGAAGGGATCGGCGCGGTGCATAAACTGCGCCCGGATGTGCTGTTTCTCGATATCCAGATGCCGCGCATCAGTGGTCTGGAAATGGTGGGGATGCTTGACCCGGAACATCGCCCGTATATTGTTTTTCTCACTGCGTTTGACGAATACGCTATTAAAGCCTTTGAAGAACATGCCTTTGATTATCTGCTGAAGCCAATTGATGAAGCGCGACTGGAGAAAACGCTGGCGCGATTGCGTCAGGAGCGCAGCAAGCAGGATGTTTCGCTGTTACCGGAAAATCAACAGGCGCTGAAATTTATCCCTTGTACGGGGCATAGTCGGATTTATTTGCTGCAAATGAAAGATGTGGCATTTGTCAGCAGTCGGATGAGCGGTGTCTACGTTACCAGCCACGAAGGGAAAGAGGGCTTTACCGAATTGACATTACGTACCCTGGAAAGTCGTACACCACTACTGCGCTGCCATCGTCAGTATCTGGTTAACCTCGCGCATTTACAGGAGATTCGTCTGGAAGATAACGGCCAGGCCGAGTTGATTTTGCGTAATGGCTTAACCGTGCCGGTCAGCCGCCGTTATCTGAAAAGCTTAAAAGAGGCGATTGGCCTGTAA
>Cluster_219
ATGCTAAGTAACGATATTCTGCGCAGCGTGCGCTACATTTTGAAAGCCAATAATAATGACCTGGTGCGTATTCTGGCGCTGGGTAATGTCGAAGCCACCGCGGAACAGATCGCCGTCTGGCTACGTAAAGAAGACGAAGAGGGTTTTCAGCGTTGTCCGGACATTGTTTTGTCGTCATTCCTCAATGGCCTGATTTATGAAAAACGCGGCAAGGATGAGTCTGCTCCGGCACTGGAGCCGGAACGTCGCATTAATAACAACATCGTGCTGAAAAAATTACGCATCGCGTTTTCGCTGAAAACCGATGACATTCTGGCTATCCTCACCGAACAGCAGTTCCGCGTTTCGATGCCGGAAATTACAGCGATGATGCGCGCACCGGATCATAAAAACTTCCGCGAATGCGGCGATCAATTTTTACGTTATTTTCTGCGTGGACTGGCAGCGCGCCAGCATGTGAAGAAAAGCTAA
>Cluster_220
ATGAAGGCTTTCAATAAGCTGTTTTCCCTCGTTGTTGCATCTGTTCTGGTTTTCTCTCTTGCTGGCTGCGGTGACAAAGAAGAATCGAAGAAATTCAGCGCCAATCTGAACGGCACTGAAATTGCCATTACCTATGTCTACAAAGGTGACAAGGTGCTTAAGCAATCTTCTGAAACCAAAATTCAATTTGCCTCCATTGGTGCAACCACCAAAGAAGATGCTGCCAAGACACTTGAGCCGTTAAGCGCCAAATACAAAAACATCGCGGGTGTTGAAGAAAAATTAACCTATACCGATACCTACGCGCAGGAAAACGTGACTATCGATATGGAAAAAGTGGATTTTAAAGCCCTGCAGGGTATTTCAGGAATCAACGTTTCTGCTGAAGATGCCAAAAAAGGTATCACTATGGCGCAAATGGAACTGGTGATGAAAGCCGCTGGTTTTAAAGAAGTGAAATAA
>Cluster_221
ATGTCTGAACTGAACGATCTTCTGACCACCCGTGAGCTACAACGCTGGCGATTAATTCTTGGCGAAGCGGCAGAAACGACGCTTTGTGGGCTGGATGACAACGCCCGGCAGATAGACCACGCGCTGGAGTGGCTGTATGGGCGCGATCCTGAACGGCTCCAGCGTGGTGAACGCTCCGGTGGATTAGGTGGCTCAAATCTCACCACCCCTGAGTGGATCAACAGTATTCACACGCTGTTTCCGCAACAGGTGATTGAGCGGCTGGAAAGCGATGCCGTACTGCGCTACGGCATTGAAGATGTGGTGACAAATCTCGACGTGCTGGAACGTATGCAGCCTTCCGAAAGCCTGCTACGCGCCGTTTTGCACACCAAACATCTGATGAATCCCGAAGTACTGGCTGCCGCCCGCCAGATAGTGCGCCAGGTTGTTGAAGAAATTATGGCGCGACTGGCAAAGGAAGTTCGCCAGGCTTTTTCTGGTGTCCGCGATCGCCGTCGCCGTTCATTTATTCCACTGGCGCGAAACTTTGATTTCAAAAGTACTCTGCGCGCCAACCTGCAACACTGGCACCCGCAACACGGCAAGTTGTATATCGAATCCCCCCGCTTTAACAGCCGCATTAAACGCCAAAGCGAACAATGGCAACTGGTCTTACTGGTTGATCAAAGCGGATCGATGGTCGATTCGGTGATCCACTCTGCGGTGATGGCGGCCTGTTTGTGGCAGTTACCCGGCATTCGTACCCATCTGGTGGCGTTTGACACAAGCGTCGTTGATCTCACGGCAGACGTTGCCGATCCGGTAGAGTTATTAATGAAAGTACAGTTGGGCGGCGGGACCAATATCGCCAGTGCCGTGGAGTATGGTCGGCAACTTATTGAACAACCAGCGAAAAGCGTCATTATCCTCGTGAGCGATTTTTACGAAGGGGGTTCATCATCATTACTGACGCATCATGTGAAAAAGTGTGTCCAGAGCGGCATCAAAGTGCTGGGACTGGCAGCGCTCGATAGCACCGCAACACCTTGCTATGACCGCGATACGGCCCAGGCGCTGGTTAATGTCGGCGCACAAATAGCCGCCATGACACCGGGCGAGCTAGCATCATGGCTTGCAGAGAACCTTCAGTCATGA
>Cluster_222
ATGAGCGAGCCGTTAATTGTCGGCATCCGGCATCATAGTCCGGCCTGCGCCCGGCTGGTGAAATCGTTAATCGAAAGCCAGCGGCCACGATACGTATTGATTGAAGGCCCGGCTGATTTTAATGACCGGGTAGACGAACTGTTTTTAGCCCACCAGCTTCCGGTAGCTATTTACAGTTATTGCCAGTATCAGGACGGTGCAGCCCCCGGGCGTGGTGCCTGGACGCCATTTGCTGAATTTTCGCCGGAGTGGCAGGCGCTACAAGCCGCACGTCGTATTCAGGCACAAACTTACTTCATCGATTTGCCTTGCTGGGCGCAGAGTGAAGAAGTGGACGATTCGCCTGATACGCAAGAGGAAAGCCAGGCCTTGCTGCTGCGTGCCACCCGCATGGATAACAGCGACACCCTGTGGGATCACTTGTTCGAAGATGAAAGCCAGCAAACTGCATTACCCTCTGCACTGGCGCACTATTTTGCCCAACTGCGGGGCGACTCCCCCGGAGATGCTCTCAATCGTCTGCGCGAAGCCTTTATGGCCCGCTGGATTGGATGGGCGATGCAGCAAAATAATGGCGACGTGTTAGTTGTCTGCGGTGGCTGGCACGCTCCGGTACTGGCAAAAATGTGGCGCGAATGCCCGCAGGAAATTAACACGCCAGAATTGCCGTCGCTGGCAGATGCCGTTACAGGTTGTTATCTCACCCCCTACAGTGAAAAGCGCCTTGATGTGCTGGCAGGATACCTTTCCGGAATGCCTGCCCCGGTCTGGCAAAACTGGTGCTGGCAGTGGGGCTTACAGCAGGCGGGAGAACAACTGCTAAAAACGGTTCTCACCCGTTTGCGCCAGCACAAGTTGCCTGCTTCGACCGCGGATATGGCTGCCGCTCATCTGCATGCGATGGCACTGGCACAGTTGCGCGGTCATACACTACCGTTACGCACTGACTGGCTGGATGCCATAGCAGGATCGCTGATTAAAGAAGCCCTGAATGCGCCGTTGCCGTGGAGCTATCGCGGCGTTATTCATCCCGACACCGATCCGATTCTGCTAACGTTGATAGACACATTAGCGGGTGACGGATTCGGTAAACTTGCCCCTTCTACGCCACAACCTCCTCTGCCAAAAGATGTCACCTGCGAACTGGAACGTACCGCAATCTCCCTTCCGGCGGAGCTTACCTTAAATCGCTTTAACCCCAATGGACTAGCGCAAAGTCAGGTGTTACATCGGCTGGCAATACTGGAGATCCCAGGGATTGTGCGCCAGCAGGGAAGCACACTGACACTTGCAGGCAACGGTGAAGAACACTGGAAATTAACCCGCCCGCTTAGCCAGCATGCGGCATTGATTGAGGCCGCCTGCTTTGGTGCCACACTCCAGGAAGCCGCACGCCATAAATTAGAAGCCGATATGCTGGACGCGGGTGGAATCGGCAGTATCACCACATGTCTTAGCCAGGCGGCGTTAGCGGGTCTGGCGTCCTTCAGTCAACAATTACTGGAGCAACTCACATTATTAATCGCCCAGGAAAATCAATTTGCCGAAATGGGCCAGGCGCTGGAAGTGCTATATGCCTTATGGCGGCTGGATGAAATTAGCGGTATGCAAGGCGCGCAGATATTACAAACGACGTTATGCGCGGCTATCGATCGCACGCTGTGGCTGTGTGAATCTAACGGCAGACCGGATGAAAAGGAGTTTCACGCTCACCTGCATAGCTGGCAAGCGCTTTGCCATATTCTGCGCGATCTACATAGCGGCGTTAATTTATCCGGCGTTTCGCTTTCTGCGGCGGTAGCCTTACTGGAGCGACGCAGTCAGGCGATTCATGCCCCGGCGCTGGATCGCGGCGCGGTTCTTGGCGCACTAATGCGTCTGGAACATCCCAACGCCAGTGCCGAAGCGGCGCTGACGATGCTGGCGCAGTTATCCCCGGCACAATCCGGCGAGGCGCTGCACGGTTTGCTGGCATTAGCCCGTCATCAACTGGCCTGTCAGCCGGCATTTATCGCCGGTTTCAGCAGTCATTTAAATCAACTAAGTGATGCCGATTTTACCAATGCCCTGCCCGATTTACGCGCGGCAATGGCCTGGCTACCGCCACGAGAACGCGGGACGCTGGCGCATCAGGTGCTTGAGCATTATCAACTGGCGCAACTTCCCGTTTCGGCACTGCAAATGCCGTTGCATTGTCCACCGCAAGCCATTGCACATCATCAACAACTCGAACAGCAGGCACTGGCATCGCTGCAACACTGGGGAGTTTTCCATGTCTGA
>Cluster_223
ATGTTACCGCAGAATAATCATCTGCAGCGTCCGCCTGCTGCTGTGTTATACGCCGATGAACTGGCAAAATTAAAACAAAATGATAACGCACCTTGCCCGCCCGGTTGGCAGTTAAGTTTGCCTGCGGCACGTGCTTTTATCCTTGGCGATAGCGCGCAAAATATTAGCCGTAAAGTGGTGATTAGTCCCTCCGCTGTCGAACGTATGTTAGTCACTCTTGCCACCGGACGCGGTTTGATGTTGGTGGGGGAACCTGGCACCGCAAAATCTCTCCTGTCTGAATTACTGGCAACCGCTATTAGCGGCGATGCCTGGTTAACCATCCAGGGCGGCGCATCTACTACCGAAGATCAAATCAAGTACGGCTGGAACTACGCCCTGCTTATCAATCATGGTCCATCAACGGAAGCGCTGGTCCCTGCCCCGCTTTACCAGGGAATGCGCGACGGCAAAATCGTCCGTTTTGAAGAGATAACGCGTACACCGCTGGAAGTGCAAGACTGTCTGTTAGGTATGCTTTCTGACAGGGTGATGACGGTGCCGGAACTCACTGGTGAAGCCAGTCAGCTCTATGCGCGAGAAGGCTTTAATATTATTGCCACTGCCAATACCCGCGATCGCGGCGTCAATGAAATGAGTGCTGCGCTAAAGCGTCGCTTCGATTTTGAAACTGTCTTTCCGATTATGGATTTCGCCCAGGAGCTGGAGCTTGTCGCCAGTGCTTCGGCGCGTTTGCTGGCCCATAGCGGTATTCCGCATAAAGTGCCTGACGCGGTACTGGAGTTACTGGTCCGCACCTTCCGCGATCTGCGTGCCAACGGCGAAAAGAAAACGTCAATGGATACACTAACAGCGATTATGTCCACCGCTGAAGCCGTGAACGTGGCCCACGCCGTAGGCGTCCGCGCCTGGTTTTTAGCGAATCGCGCAGGTGAGCCAGCCGACCTGGTGGACTGCATTGCCGGAACCATCGTCAAAGATAACGAAGAAGATCGCGCTCGTCTGCGCCGTTACTTCGAACAACGAGTCGCCACACATAAAGAAGCTCACTGGCAGGCTTATTATCAAGCCCGCCACCGCCTGCCGTGA
>Cluster_224
ATGATCGTGCAAAAAGAGCTGGTTGCTATTTACGATTATGAGGTCCCTGTACCTGAAAATCCGTTTTCCTTCAGACTTGAGATCCATAAATGCTCTGAATTATTTACAGGTTCCGTCTATCGACTGGAGCGATTCCGGCTACGTCCAACATTTCATCAACGTGATCGAGAAGATGCTGACCCGCTAATAAATGATGCGTTGATTTATATAAGAGATGAGTGTATTGATGAGCGGAAATTACGAGGTGAATCACCTGAAACTGTAATAGCAATTTTTAATCGTGAACTACAGAATATATTCAACCAAGAAATAGAATAA
>Cluster_225
ATGGACAAGGAATTACCGTGGCTGGCGGATAACGCCCAACTGGAACTGAAATATAAAAAAGGCAAAACACCACTCAGTCATCGCAAATGGCCGGGCGAACCGGTGCCTGTTATCACTGAAAGCATCATTCAGACACTGGGTGATGAATTGCTACAAAAAGCTGAGAAGAAAAAAAACATTGTCTGGCGTTATGAAAATTTTTCACTGGAGTGGCAGTCCGCCATTACGCAGGCCATCAACTTGATCGGCGAACACAAACCCTCAGTCCCGGCCCGCACAATGGCGGCACTAGCCTGTATCGCGCAAAATGACAACCAACAGTTGCTCGACGAAATCGTCCAACAAGAGGGGCTGGAATATGCGACTGAGGTGGTGATTGCACGCCAGTTTATTGCACGGTGTTATGAGAGTGATCCTCTGGTAGTCACATTGCAGTATCAGAACGAGGACTATGGCTATGGTTATCGCTCAGAAACCTATAACGAATTCGATCTCCGACTGCGTAAACACCTCTCTCTGGCAGAGGAAAGCTGCTGGCAGCGTTGCGCCGACAAACTCATTGCCGCACTGCCAGGAATAACCAAAGTTCGCCGCCCTTTTATTGCGCTGATCCTCCCCGAAAAACCAGAAATCGCCAATGAGTTGGTAAGCCTTGAATGCCCGCGGACTCATTTTCATTCTAAGGAGTGGTTAAAAGTTGTTGCTACTGACCCCAAAGCGGTGAGAAAACTCGAACGCTACTGGAGCCAGGATATATTTAGCGATCGAGAAGCCAGCTACATGTCGCATGAAAACCACTTCGGCTACGCGGCCTGCGCCGCCCTTTTGCGCGAACAAGGACTGGCAGCCGTTCCGCGCCTCGCGATGTATGCCCATAAAGAAGATTGCGGCAGTCTGCTGGTACAAATTAACCATCCGCAAGTCATCCGCACCTTGCTGTTAGTTGCTGATAAAAACAAACCCAGCCTGCAACGTGTGGCTAAATACAGTAAAAACTTCCCCCATGCGACACTCGCCGCACTGGCAGAACTGCTGGCGTTAAAAGAACCACCAGCCCGCCCAGGTAATCCAATCATCGAAGACAAAAAGCTGCCTGCACAGCAAAAAGCACGCGATGAATACTGGCGTACGCTGTTACAAACGCTGATGGCATCGCAGCCACAACTGGCAGAAGAGGTGATGCAGTGGTTAAGTACTCAAGCCAGGGCAGTGCTGAATAGTTATTTATCGGCACCGCCCAAACCGGTTATTGATAGTACCGATAACAGCAATCTGCCTGAAATCCTCGTTTCGCCACCGTGGCGTAGTAAGAAAAAAATGACAGCTCCACGTCTTGATTTGGCACCGCTCGAATTAACTCCGCAAGTTTACTGGCAACCAGGCGAACAAGAGAGGCTTGCCGCCACTGAGTCTGCCCGTTATTTCAGCACGGAATCTCTTGCGCAACGCATGGAACAAAAAAGTGGACGAGTTGTATTACAGGAACTGGGTTTTGGGGATGATGTATGGCTGTTTCTGAATTATATACTCCCCGGAAAACTGGATGCTGCACGCAATTCACTCATTGTTCAGTGGTATTACTACCAGGGGCGGGTTGAAGAGATCCTGAATGGCTGGAACTCCCCGGAAGCACAATTAGCAGAACAGGCGCTCCGCAGCGGTCACATAGAAGCGTTAATTAACATATGGGAAAATGACAACTACTCACGTTATCGTCCGGAAAAGAGTGTCTGGAACCTGTATTTATTGGCACAGTTGCCGCGTGAGATGGCTTTGACCTTCTGGCTGCGTATCAATGAGAAAAAGCATCTGTTCGCGGGTGAGGACTATTTTCTCAGTATCCTCGGATTGGATGCGCTACCAGGTCTGCTGTTGGCTTTTTCACATCGTCCAAAAGAAACATTTCCGTTAATTTTAAATTTTGGCGCAACAGAACTGGCGCTGCCTGTTGCCCGCGTCTGGCGACGTTTCGCGGCGCAGCGTGATCTGGCTCGCCAGTGGATTTTACAATGGCCGGAACATACGGCTAGTGCACTTATCCCTCTTGTCTTTACCAAACCCAGCGATAATAGCGAAGCCGCATTACTTGCCCTGCGTTTACTGTACGAACAGGGACATGGCGAATTGCTACAAACCGTGGCAAACCGCTGGCAGCGTACAGATGTATGGTCTGCCCTGGAGCAGTTGCTTAAAAAGGGTCCAATGGACATTTACCCGGCACGCATTCCAAAAGCCCCTGATTTCTGGCATCCGGCAATGTGGTCCAGGCCTCGACTTATCACTAATAATCAGCCTGTTACCGGTGACGCTCTGGAAATTATCGGCGAAATGCTGCGCTTTACCCAGGGGGGACGTTTTTATAGCGGGCTGGAACAACTGAAAACGTTCTGCCAGCCACAAACGCTGGCAGCTTTTGCCTGGGATCTCTTCACTGCGTGGCAACAAGCTGGTGCCCCCGCAAAAGACAACTGGGCATTTCTGGCGTTAAGTCTCTTTGGTGACGAAAGCACGGCACGGGATCTGACGACACAGATCCTCGCCTGGCCACAAGAAGGCAAATCTGCCCGTGCTGTCAGCGGCCTGAACATCCTTACCCTGATGAATAATGATATGGCGCTGATACAGCTGCATCATATATCGCAACGGGCTAAATCCCGCCCCTTACGTGATAACGCGGCGGAATTTCTTCAGGTGGTCGCAGAAAATCGCGGGCTAAGCCAGGAAGAGCTAGCGGACAGATTAGTCCCAACCCTGGGCCTTGATGATCCGCAGGCGTTGAGTTTTGATTTTGGTCCCCGGCAGTTTACCGTTCGCTTCGATGAAAACCTCAACCCGGTTATCTTTGATCAGCAAAACGTTCGCCAGAAAAGCGTTCCCCGGTTGCGCGCCGATGACGATCAACTGAAAGCGCCCGAGGCACTGGCCCGACTAAAAGGGCTAAAAAAAGATGCTACTCAGGTGAGCAAAAACCTGCTCCCGCGTCTTGAAGCTGCCCTACGTACCACCCGACGCTGGTCGCTGGCAGATTTTCATTCTCTGTTTGTTAATCATCCCTTTACCCGTCTGGTTACCCAGCGATTAATATGGGGGGTTTATCCGGCAAATGAACCGCGTTGTTTACTCAAAGCCTTTCGTGTGGCCGCAGAGGGGGAGTTCTGCAATGCGCAAGATGAGCCAATTGACCTGCCTGCGGACGCTCTGATTGGCATTGCCCACCCGTTAGAAATGACAGTAGAAATGCGCAGTGAATTTGCACAGCTTTTTGCCGATTACGAAATTATGCCGCCTTTTCGCCAGTTGTCGCGCCGCACGGTGCTGCTCACACCTGACGAGTCAACCAGTAACAGCCTGACTCGCTGGGAAGGTAAATCCGCTACCGTTGGGCAGCTTATGGGAATGCGATACAAAGGCTGGGAGTCAGGTTATGAGGACGCATTTGTCTATGACCTGGGTGAGTACCGGCTGGTCCTTAAGTTTTCACCCGGTTTTAACCACTACAATGTTGATAGCAAAGCGCTAATGAGCTTCCGTTCTCTTCGAGTGTACCGTGACAATAAATCCGTCACTTTTGCCGAACTTGATGTGTTTGATTTGAGTGAGGCGTTAAGCGCACCTGACGTCATTTTCCATTAA
>Cluster_226
ATGAGACACTTTATCTATCAGGACGAAAAATCACATAAATTCTGGGCAGTTGAGCAACAGGGAAACGAGTTGCATATCAGTTGGGGAAAAGTTGGCACCAAAGGGCAAAGCCAGATAAAAAGTTTTTCAGATGCTGCGGCAGCGGCAAAAGCGGAGCTTAAGCTGATTGCGGAGAAGGTGAAGAAGGGGTATGTGGAGCAAGCGAAGGATAATTCTTTGCAACCTTCCCAAACGGTAACGGGCTCTCTCAAGGTAGCGGACTTATCCACCATTATTCAGGAACAACCCTCTTTCGTAGCAGAAACCCGTGCGCCTGACAAAAATACAGATGCTGTTTTACCGTGGCTGGCGAAAGATATTGCTGTCGTTTTTCCGCCCGAAGTTGTACACACCACGTTAAGTCATCGCCGCTTTCCCGGAGTTCCTGTTCAGCAAGCAGACAAATTGACCCAATTACGTCGCTTAGCCTGTAGTGTGTCGCAACGGGATAATAAAACAGCCACATTTGACTTCAGCGCCTGTTCTTTAGAATGGCAAAACACCGTCGCCCAGGCGATCAGTCAGATCGACGGCCTGAAAACAACACAGCTACCATCACCAGTAATGGCTGTACTCACGGCACTTGAAATGAAATGCACAAGATATAAAGTGCGTGAGGATGTTATGGATCAGATCGTCCAGGAAGGCGGTCTGGAATATGCTACTGATGTAATAATACACCTTCAACAGATTGATATTAAATGGGATTATGCGAATAATGTCATTATTATTCTGCCGTCTGGCATTGCACCTGACTACTTGGAGCAATATTCCAGATTTGAATTACGCCTACGTAAACATTTATCACTGGCGGAAGAGTCTCTCTGGCAAAAATGTGCACAAAAACTTATTGCCGCAATTCCACATATTCCAGAATGGCGGCAACCATTAATTGCTTTGTTATTACCCGAAAAACCAGAAATTGCACATGAAATTGCCCAGCGTCTACTGGGGCAAAAAAAATTACCCTCGCTTGAGTGGTTAAAAATAGTGGCGACTGATGAGCACATTCTTGCCTCATTAGAAAAATATCACGAGCCATATGCCATTTTTGATGATTACTATTGTGGTGCGATATGGTCAGCCACCGTATTACAGGAGCAAGGTGTTGCAGCCCTGCCCCGATTTGCTCCCTATGCCGCAAGTGACTACTGCGCCGATGTGTTGCGTCATATCAATCATCCGTTCGCATTAACACTGCTTATACGTGTAGCCGGGCATACTAAACGCTGTCACGATCGGATGACGAAAGCCATTGCTGCGTTCCCACATGCAGCAATGGCGGCACTGACGGAACTTCTTGGGCAAAAAGAAGAGAACAGTTGGCGCATTATGCTAATGACAATGCTTATCTCACAACCAGCACTGGCAGAACAGGTCATTCCCTGGCTCTCGACACCCGCAGTTGCCGTACTGAAATCATGCCAGCAACAACTGACACAGCCCTCAAACCATGCCAGCGCCGATCTACTGCCAGCCGTAGTAGTCTCCCCTCCCTGGCTTTCGAAAAAGAAAAAATCGCCGATTCCGGTGCTGGATTTAGCGCCATTAGGCATTGAGCCAATCTGTTATCTGACAGAAGAAATCAGTAATCAACTTTTGGCGAAATATATCTGGTATTCAAAACACATCACGGTTAGCCATGAAGAAAGTACTACCAACCTGTTGGCAAGGATGGGTTTTCAACGACGGATCGCTGGTACATATATTAAAGCTCCCGAAGCGGTAGTTGAGGCATGGCTAAATGAAGATTATTCAACCTTACTAAGTGAATTTAAGGTGTTTCATTCACCTACCGGGCATTATTGGCAGTTGGGGATTTTGACAACATTGCCGCTGGAGAAAGCAGTAAAAGCATGGAATGCCCTTACCCTATCTCCACATACCGATACCGAATACGCCATGTTACATTTTGGACTCAAAGGGTTACCTGGGTTAGTAAACTCACTTGCACGCTATCCACAAGAAGCCTTGCCCATCACGAATTACTTCGCAGCGAGTGAGCTGGCTCCTGCCGTCGCCCGTGCCTTCAACAAACTGAAAACGCTACGCGAAAACGCCCGTAGCTGGCTGTTGAAATACCCGGAACATGCCCTTACCGGCCTGCTGCCTGCGGCGCTCGGCAAAGCCGGTGAAGCACAGGATAACGCCCGCGCTGCCTTGCGTATGCTTACCGAAAACGGTCATCAGCCATTACTGCAAGAAATCGCCCGACGTTATAACCAGCCGGAAGTAACCGATGCGGTGAACGCTCTGCTTGCGCTCGATCCCTTAGATAATCACCCGACAAAAATCCCCACTCTTCCGGCCTTTTATCAACCATCGCTCTGGACGCGCCCGGTATTAAAAGCAAACGCCCAATCACTGCCAGATAGCGCCCTCCTCCACCTCGGTGAAATGCTCCGCTTCCCTCAGGAAGAGGTTCTGTATCCGGGAATATTACAGGTGAAAGACGCCTGTACCGCCGACTCACTGGCTGAATTTGCCTGGGATCTGTTTACCGCCTGGCAGACCGCTGGCGCGCCGTCGAAAGAGAGTTGGGCGTTCACTGCGTTAGGCGTTCTCGGTAACGATGACACCGCCCGCAAACTGACGCCATTAATCCGCGCCTGGCCTGGTGAATCCCAGCATAAACGCGCCACCGTTGGGTTGGATATTCTCGCTGCTATCGGTAGTGATATCGCCCTTATGCAGCTTAACGGCATCGCCCAGAAACTGAAATTCAAAGCATTACAGGAGCGGGCAAAAGAAAAAATTGCCGACATTGCCGAGAGCCGCGAACTCACGGTGGCGGAGCTTGAAGATCGGTTAGCACCGGATCTCGGTCTGGATGATAACGGTTCGCTGCTGCTGGATTTTGGCCCACGGCAGTTCACCGTCAGCTTTGATGAAACCTTAAAACCGTTCGTGCGTGATGTTTCCGGCAGCCGCCTGAAAGACCTGCCCAAACCGAACAAAAGCGATGATGAAACGCGGGCGAACGATGCGGTTAACCGCTACAAATTGCTGAAAAAAGATGCGCGTACCGTCGCCGCCCAGCAGGTAGCAAGGCTGGAATCCGCCATGTGCCTGCGCCGCCGCTGGTCGCTGGAAAACTTCCAGCTCTTCCTGGTTGAGCATCCGCTGGTTCGTCACTTAACCCGCCGTCTGATTTGGGGCGTTTATAGCGCCGAAAACCAGCTACTGGCTTGCTTTCGCGTAGCAGAAGATAACAGCTACAGCACCGCTGACGATGATCTTTTCACCCTGCCGGAAGGCGATATCTCTATCGGCACTCCTCACGTTCTGGAAATATCACCAACGGATGCTGCCGCCTTTGGTCAGCTTTTTGCCGACTACGAACTGCTACCACCGTTCCGCCAGCTCGACCGTAACAGCTACGCCCTGACAGAAGCCGAGCGCAATGCCAGTGAACTGACCCGCTGGGCAGGCAGAAAATGCCCGAGTGGTCGGGTCATGGGGCTGGCGAATAAAGGCTGGATAAAGGGCGAACCACAGGATGGAGGCTGGATCGGATGGATGATCAAACCTTTGGGTCGCTGGTCGTTAATCATGGAAATCGACGAAGGTTTTGCGGTGGGTATGTCACCAGCCGAACTTAGCGCTGAGCAGCTCTTAAGCAAGCTGTGGTTATGGGAAGGCAAAGCGGAAAGCTATGGCTGGGGGAGTAATTCAACACAGGAAGCGCAGTTCTCCGTACTCGATGCCATCACCGCCAGCGAGCTAATTAACGATATTGAAGCCCTGTTTGAATAA
>Cluster_227
ATGAACGAACAATCCCAGGCCAAATCACCAGAAGCCTTGCGCGCAATGGTCGCCGGGACACTGGCCAATTTTCAGCACCCAACCCTGAAGCATAACCTCACCACGCTGAAAGCGTTGCACCATGTCGCCTGGATGGACGACACGTTGCATGTGGAACTGGTTATGCCATTCGTCTGGCATAGCGCGTTTGAAGAGTTAAAAGAGCAATGTAGCGCCGAACTGCTGCGTATCACCGGGGCGAAAGCTATCGACTGGAAACTGTCGCACAATATCGCCACCTTAAAACGCGTGAAGAATCAGCCGGGTATTAATGGTGTGAAGAACATCATTGCGGTCAGTTCCGGTAAAGGCGGCGTGGGTAAATCCTCCACGGCGGTAAACCTGGCGCTGGCACTGGCGGCGGAAGGGGCGAAAGTCGGCATTCTGGACGCCGATATCTACGGCCCATCAATTCCCACCATGCTGGGCGCAGAAAATCAGCGTCCAACTTCGCCGGACGGTACCCATATGGCACCGATTATGTCTCATGGCCTGGCAACCAATTCAATTGGTTATCTGGTCACTGACGACAATGCGATGGTGTGGCGTGGACCGATGGCGAGCAAGGCGTTAATGCAGATGTTGCAGGAAACCTTGTGGCCGGATCTCGACTATCTGGTGCTTGATATGCCGCCAGGCACCGGTGACATTCAATTGACGCTGGCGCAAAACATTCCAGTAACTGGTGCAGTCGTGGTCACCACCCCGCAGGACATCGCGTTGATCGATGCGAAAAAAGGCATTGTGATGTTCGAGAAAGTCGAGGTTCCGGTGCTTGGTATTGTCGAGAACATGAGTGTGCATATTTGCAGTAACTGTGGTCACCATGAACCGATTTTCGGTACCGGTGGTGCAGAGAAACTGGCTGAAAAATACCACACACAGCTGCTGGGGCAGATGCCGTTACACATCTCCTTACGTGAGGATCTCGATAAAGGCACGCCAACGGTTATCAGCCGTCCGGAGAGCGAATTTACCGCTATCTACCGCCAGCTGGCTGACCGCGTTGCAGCTCAGCTCTACTGGCAGGGTGAAGTCATTCCAGGCGAGATTTCCTTCCGCGCGGTCTAA
>Cluster_228
ATGAATAAGTATTGGCTGTCAGGAATTATTTTTCTTGCCTATGGATTGGCTTCTCCCGCATTCTCTTCAGAGACTGCCACATTAGCGATTAATGGCAGGATCAGTCCCCCAACATGCAGTATGGCTATGGTTAATGGTCAACCTCAACAGCATTGTGGTCAGTTAACGTATAATGTTGACACCCGTCATCTGTTTTCTTCGCCCGTCAAAGGTGTAACGACAGAAGTGGTTGTTGCAGGTAGCGATAGCAAACGTCGAATCGTGTTAAATCGCTACGATTAA
>Cluster_229
ATGAAACGTTCAATTATTGCTGCCGCTGTCTTTTCTTCTTTTTTTATGAGCGCTGGAGTATTTGCTGCAGACGTTGATACCGGAACATTAACTATTAAGGGGAATATTGCAGAATCTCCGTGTAAATTCGAAGCGGGTGGTGATTCAGTAAGTATTAATATGCCGACTGTACCAACCACTGTCTTTGAAGGTAAAGCTAAATATTCTACCTATGATGATGCAGTCGGTGTAACCAGCAGCATGTTAAAAATTAGCTGCCCGAAAGAAGTTGCTGGTGTAAAACTCTGGTTGATTACCAACGATAAAATAACCGGTAACGATAAGGCGATAGCCAGTAGCAACGATACCGTGGGTTACTATCTCTATTTAGGTGATAACAGCGATGTCCTGGATGTTTCTGCACCTTTTAACATTGAGAGTTATAAAACAGCGGAAGGTCAATATGCTATTCCGTTTAAAGCAAAATACCTGAAACTGACAGATAACTCAGTGCAATCAGGTGATGTGTTATCTTCTCTGGTTATGCGTGTGGCGCAGGATTAA
>Cluster_230
ATGTTGAGAATGACCCCACTTGCATCAGCAATCGTAGCGTTATTGCTCGGCATTGAAGCTTATGCAGCTGAAGAAACCTTTGATACCCATTTTATGATAGGTGGAATGAAAGACCAGCAGGTTGCAAATATTCGTCTTGATGATAATCAACCCTTACCGGGGCAGTATGACATCGATATTTATGTCAATAAGCAATGGCGCGGGAAATATGAGATTATTGTTAAAGACAACCCGCAAGAAACATGTTTATCAAGAGAAGTTATCAAGCGGTTAGGCATTAATAGCGATAACTTCGCCAGCGGTAAGCAATGTTTAACATTTGAGCAACTTGTTCAGGGTGGGAGCTATAGCTGGGATATCGGGGTTTTTCGTCTCGATTTCAGTGTCCCGCAGGCTTGGGTGGAAGAACTGGAAAGTGGCTATGTTCCACCGGAAAACTGGGTGCGGGGTATTAATGCGTTTTATACCTCTTATTATGTGAGTCAGTATTACAGCGACTATAAAGCGTCGGGTAACAACAAGAGTACATATGTACGTTTTAACAGCGGGTTAAATTTACTGGAGTGGCAACTGCATTCTGATGCCAGTTTCAGTAAAACAAATAACAATCCAGGGGTGTGGAAAAGCAATACCCTGTATCTGGAACGTGGATTTGCCCAACTTCTCGGCACGCTTCGCGTGGGTGATATGTACACATCAAGCGATATTTTTGATTCTGTTCGCTTCAGCGGTGTGCGGTTGTTTCGTGATATGCAGATGTTGCCTAACTCGAAACAAAATTTTACGCCACGGGTGCAGGGGATTGCTCAGAGTAACGCGCTGGTAACTATTGAACAGAATGGTTTTGTGGTTTATCAGAAAGAGGTTCCTCCTGGCCTGTTTGCGATTACAGATTTGCAGTTGGCCGGTGGTGGAGCAGATCTTGATGTCAGCGTGAAAGAGGCGGACGGCTCGGTAACCACCTATCTGGTGCCTTATGCAGCGGTGCCAAATATGCTGCAACCCGGCGTGTCGAATTATGATTTTGCGGCGGGTCGTAGCCATATTGAAGGGGCGAGCAAACAAAGTGATTTTGTCCAGGCGGGTTATCAGTATGGTTTTAATAATTTATTGACGCTGTATGGTGGCTCGATGGTCGCGAATAATTATTACGCGTTTACTTTGGGGACTGGCTGGAATACACGCATTGGTGCCATTTCCGTCGATGCCACGAAGTCGCATAGTAAACAAGACAACGGCGATGTGTTTGACGGGCAAAGTTATCAAATTGCCTACAACAAATTTGTGAACCAAACGTCGACGCGTTTTGGTCTTGCGGCCTGGCGTTATTCATCGCGTGATTACCGGACATTTAATGATCACGTTTGGGCAAACAATAAAGATAATTATCGCCGTGATGAAAACGATATCTATGACATTGCCGATTATTACCAGAACGATTTTGGCCGTAAAAATAGCTTTTCTGCCAATATGAGCCAGTCATTGCCAGAAGGCTGGGGGTCTGTGTCCTTAAGTACGTTATGGCGAGATTACTGGGGGCGTAGCGGCAGCAGTAAGGATTATCAGTTGAGTTATTCCAATAACTGGCGGCGGATAAGCTATACCCTCGCGGCAAGCCAGGCGTATGACGAGAATCATCATGAAGAGAAACGTTTTAATATTTTTATATCGATTCCCTTTGATTGGGGTGATGACGTTACGACGCCTCGTCGGCAAATATATATGTCTAACTCAACGACGTTTGATGATCAGGGGTTTGCCTCAAATAATACGGGATTATCAGGAACCGTTGGAAGCCGGGATCAGTTTAACTATGGGGTCAACCTGAGTTATCAGCATCAGGGAAATGAAACGACAGCTGGGGCGAATTTGACCTGGAACGCGCCGGTTGCGACAGTGAATGGCAGTTATAGTCAGTCGAGTACTTATCGACAGGCTGGAGCCAGTGTTTCAGGGGGCATTGTCGCCTGGTCGGGTGGCGTTAATCTGGCGAACCGTCTTTCCGAAACGTTTGCTGTGATGAATGCGCCAGGAATTAAAGATGCTTATGTCAATGGGCAAAAATATCGCACAACAAACCGTAATGGAGTGGTGATATACGACGGAATGACACCTTATCGGGAAAATCACCTGATGCTGGATGTGTCGCAAAGCGATAGCGAAGCAGAATTACGTGGCAACCGGAAAATTGCCGCCCCTTATCGCGGCGCGGTTGTACTGGTTAATTTTGATACCGATCAGCGCAAGCCCTGGTTTATTAAAGCGTTAAGAGCGGATGGTCAACCATTAATGTTTGGTTATGAAGTTAATGATATCCATGGTCATAATATTGGCGTTGTCGGCCAGGGAAGCCAGTTATTTATTCGCACCAATGAAGTACCGCCATCGGTTAATGTGGCAATTGATAAGCAACAAGGACTTTCATGCACAATCACCTTCGGTAAAGAGATTGATGAAAGTAGAAATTATATTTGCCAGTAA
>Cluster_231
ATGGAAATTCGCATAATGCTATTTATATTAATGATGATGGTTATGCCTGTGAGCTATGCGGCATGTTATAGTGAGTTATCTGTTCAGCACAACTTGGTTGTTCAGGGGGATTTTGCACTTACTCAAACACAAATGGCGACATATGAGCATAATTTTAATGATTCGTCATGCGTAAGTACAAATACTATCACCCCTATGAGCCCGTCGGATATTATTGTTGGACTTTATAACGATACCATAAAATTAAATTTACATTTTGAATGGACCAATAAAAACAACATCACGTTGTCAAATAATCAGACCAGTTTCACCAGTGGTTATTCAGTTACGGTGACACCTGCGGCCAGTAATGCAAAAGTGAATGTTTCTGCGGGGGGCGGCGGTTCAGTGATGATTAATGGTGTTGCGACATTATCCAGTGCTTCATCATCGACACGCGGGAGTGCCGCAGTACAATTTCTACTGTGTTTATTAGGTGGCAAGTCATGGGATGCATGTGTAAATAGCTACAGAAATGCATTGGCACAAAATGCAGGTGTCTATTCCTTTAATCTGACATTGTCATACAACCCGATAACCACAACCTGCAAACCGGACGATTTATTAATTACTTTAGACAGTATTCCCGTTTCACAATTACCAGCCACAGGTAACAAAGCAACAATAAATAGTAAACAAGGGGATATTATTCTGCGTTGTAAAAATTTATTAGGTCAACAAAATCAAACATCACGGAAAATGCAGGTGTATTTATCAAGTTCTGACTTGTTAACCAACAGCAACACAATACTGAAAGGTGCGGAAGATAATGGCGTAGGATTTATTCTTGAAAGTAATGGTTCGCCAGTCACACTTTTAAATATCACTAACAGCAGTAAAGGATATACAAATTTAAAGGAAGTTGCGGCGAAGTCAAAACTTACAGATACAACGGTTTCAATTCCGATAACTGCCAGTTACTACGTCTACGATACAAATAAAATTAAATCTGGCGCACTGGAGGCAACCGCATTAATCAACGTGAAATACGACTAA
>Cluster_232
ATGACCATTAAAAATAAGATGTTGCTGGGTGCGCTTTTGCTGGTTACCAGTGCCGCCTGGGCCGCACCAGCCACCGCGGGTTCGACCAATACCTCGGGAATTTCTAAGTATGAGTTAAGCAGTTTCATTGCTGACTTTAAGCATTTCAAACCAGGCGATACCGTCCCAGAGATGTACCGCACCGATGAGTACAACATTAAGCAGTGGCAGTTACGTAACCTGCCCGCGCCTGATGCCGGGACGCACTGGACCTATATGGGTGGCGCGTACGTGTTGATCAGCGACACCGACGGTAAAATCATTAAAGCCTACGACGGTGAGATTTTTTATCATCGCTAA
>Cluster_233
ATGACCGAATTTACAACTCTTCTTCAGCAAGGAAACGCCTGGTTCTTCATCCCCAGCGCCATCTTACTTGGTGCGCTTCATGGCCTGGAACCAGGGCACTCAAAAACGATGATGGCGGCGTTTATCATCGCCATCAAAGGCACCATTAAACAAGCGGTGATGCTCGGACTGGCAGCAACTATTTCGCATACCGCAGTGGTCTGGTTAATTGCCTTTGGCGGGATGGTGATCAGCAAGCGCTTTACTGCTCAATCAGCAGAACCGTGGCTCCAGCTGATTTCCGCGGTGATCATTATTGGCACCGCGTTCTGGATGTTCTGGCGTACCTGGCGCGGCGAACGCAACTGGCTGGAGAATATGCACGAGTATGATCATGAACATCATCACCACGATCACGAAGATCACCACGACCATGGACATCATCACCATCACGAACATGGCGAGTATCAGGATGCCCATGCACGAGCCCATGCCAATGATATTAAACGACGCTTTGATGGTAGAGAGGTCACCAACTGGCAAATTTTGTTATTTGGCTTAACAGGTGGTCTTATCCCCTGTCCGGCAGCAATTACCGTGCTGTTGATTTGCATTCAGTTGAAAGCCCTGACACTGGGCGCAACACTGGTCGTCAGTTTCAGCATTGGCCTGGCGTTAACGCTGGTCACCGTAGGCGTTGGCGCAGCAATCAGCGTTCAGCAGGTCGCAAAACGCTGGAGCGGATTTAACACTCTCGCTAAACGCGCCCCCTATTTTTCCAGTCTGTTGATTGGCTTAGTTGGTGTGTATATGGGCGTACATGGCTTCATGGGCATAATGCGATAA
>Cluster_234
ATGTCTCATACAATCCGTGATAAACAGAAACTGAAAGCGCGTGCCAGTAAGATTCAGGGCCAGGTCGTGGCGCTCAAGAAAATGCTCGACGAGCCGCACGAATGCGCTGCAGTTTTACAACAGATTGCTGCTATCCGTGGCGCGGTAAACGGTCTGATGCGGGAAGTGATTAAAGGTCATCTGACGGAACACATCGTTCACCAGGGGGATGAGCTAAAACGTGAAGAAGATCTGGATGTCGTTCTGAAGGTGCTGGATTCATATATCAAATAA
>Cluster_235
ATGCAAGTCGACCTGCTGAGTTCAGCGCAATCTGCGCACGCGTTACACCTTTTTCACCAACATTCCCCTCTTGTGCACTGCATGACCAACGATGTGGTGCAAACCTTTACTGCCAATACCTTGCTGGCGCTCGGTGCATCGCCAGCGATGGTTATCGAAACCGAAGAGGCCAGTCAGTTTGCGGCTATTGCTAGTGCGTTGCTGATTAACGTTGGCACGCTGACGCAGCTACGCGCACAGTCGATGTGTGCCGCCGTTGAGCAAGCAAAAAGCTCTCAAACACCCTGGACGCTTGATCCAGTAGCGGTTGGTGCACTCGATTATCGCCGCCGTTTTTGTCTGGAACTTCTGTCTCATAAGCCAACCGCCATACGTGGTAATGCTTCGGAAATCATGGTATTAGCTGGCATTGCTAATGGTGGACGGGGAGTGGATACCACTGACGCCGCAGTTAACGCGATACCCGCTGCACAAACACTGGCACGGGAAACTGGCGCAATCGTCGTGGTCACTGGCGAGATGGATTATGTTACCGATGGACATCGTATCATTGGTATTCACGGTGGCGATCCGTTAATGACCAAAGTGGTAGGAACTGGCTGTGCATTATCGGCGGTTGTCGCTGCCTGCTGTGCGTTACCAGGCGATACGCTGGAAAATGTCGCATCTGCCTATCACTGGATGAAACAAGCCGGAGAACGCGCAGTCGCCAGAAGCGAGGGGCCAGGCAGTTTTGTTCCACATTTCCTTGATGCGCTCTGGCAATTGACGCAGGAGGTGCAGGCATGA
>Cluster_236
ATGAAACGAATTAACGCTCTGACGATTGCCGGTACTGATCCGAGTGGTGGTGCGGGGATTCAGGCCGATCTTAAAACCTTCTCGGCACTTGGCGCTTATGGTTGCTCAGTTATTACTGCACTGGTGGCGCAAAATACCCGTGGCGTACAGTCGGTGTATCGCATTGAGCCTGATTTTGTCGCCGCCCAGCTCGATTCGGTGTTCAGCGATGTGCGAATCGACACCACTAAAATCGGTATGTTGGCGGAAACCGATATTGTTGAAGCGGTGGCAGAACGGTTGCAACGTTATCAGATCCAAAACGTGGTACTCGACACCGTTATGCTGGCAAAAAGCGGCGACCCGCTGCTTTCACCTTCGGCGGTTGCTACGCTGCGCAGTCGATTATTGCCACAGGTTTCATTAATAACGCCAAACTTGCCCGAAGCTGCCGCCTTGCTCGACGCGCCACACGCGCGCACCGAACAGGAAATGCTGGAACAAGGGCGATCGCTGTTGGCGATGGGCTGTGGCGCAGTGCTAATGAAAGGTGGTCATCTGGATGATGAGCAAAGCCCGGACTGGCTGTTTACCCGCGAGGGTGAACAACGGTTTACCGCACCGCGCATTATGACCAAAAACACCCACGGCACTGGTTGTACGCTCTCTGCGGCGTTGGCTGCACTACGCCCGCGCCATACAAACTGGGCTGACACCGTACAGGAGGCAAAAAGCTGGCTTTCATCAGCATTAGCCCAGGCCGACACGCTGGAAGTTGGTCACGGTATTGGTCCGGTTCACCACTTCCACGCCTGGTGGTGA
>Cluster_237
ATGCAGCTAAGAATTACCAGTCGAAAAAAACTCACCTCTCTATTATGCGCTCTTGGGCTAATTTCCATCGTTGCAATTTATCCGCGTCAGACGGTGAATTTTTTCTATTCGACAGCAGTTCAGATTACAGACTACATCCATTTCTACGGTTATCGCCCGGTTAAATCTTTCGCTATTCGCATTCCTGCCAGTTACACCATTCACGGAATAGATGTTTCTCGCTGGCAGGAGCGGATCGACTGGCAGCGGGTGGCAAAAATGCGCGACAACGGTATCCGCTTACAGTTTGCTTTTATTAAGGCGACGGAAGGCGAAAAGCTGGTGGACCCGTATTTTTCGCGTAACTGGCAACTAAGCCGCGAAAATGGCCTGCTGCGCGGGGCGTATCATTATTTCTCCCCGTCGGTAGCAGCGCCGGTTCAGGCACGATTATTTCTGCAAACGGTGGATTTCTCACAAGGCGATTTCCCTGCGGTACTGGACGTAGAAGAACGGGGAAAATTATCGGCAAAAGAATTACGCAAACGAGTAAGTCAGTGGCTAAAAATGGTCGAAAAAAGTACGGGAAAAAAGCCGATTATTTACTCAGGAGCCGTTTTTTATCACACCAATCTGGCGGGCTATTTCAATGAATATCCGTGGTGGGTGGCTCACTACTATCAACGTCGTCCGGACAATGACGGCATGGCCTGGCGCTTCTGGCAGCATTCCGACCGTGGACAGGTAGATGGCATCAATGGTCCGGTGGATTTTAATGTATTTAATGGCACGGTGGAGGAGTTGCAGGCATTCGTTGATGGGATTAAAGAAACGCCTTAA
>Cluster_238
ATGGAACAAGCGCATACCCAGCTGATTGCCCAACTGAACGAGCGTATTTTAGCGGCGGATAACACGCCGCTTTATATTAAGTTTGCCGAAACGGTAAAAAATGCCGTGCGCAGCGGGGTGCTGGAGCATGGCAATATTTTGCCCGGTGAGCGTGATTTAAGTCAGTTAACCGGCGTTTCGCGCATTACGGTGCGCAAGGCGATGCAGGCGCTGGAAGAAGAGGGTGTGGTGACGCGTTCGCGCGGTTACGGCACGCAGATCAACAACATCTTCGAATACTCGTTGAAAGAAGCGCGAGGTTTTTCTCAGCAGGTGGTATTGCGCGGGAAAAAGCCCGATACGCTATGGGTTAACAAGCGTGTCGTGAAATGTCCCGAAGAAGTCGCGCAGCAGCTGGCGGTCGAAGCAGGAAGTGATGTCTTTTTGCTTAAGCGTATTCGCTATGTCGATGAAGAAGCGGTATCGATTGAGGAATCGTGGGTTCCGGCGCATTTAATTCATGATGTTGATGCCATCGGGATTTCACTTTATGACTATTTCCGCAGCCAGCACATTTACCCACAACGTACGCGTTCCCGCGTTAGCGCCCGGATGCCGGATGCCGAGTTTCAGTCACATATTCAGTTAGATAGCAAAATACCGGTGCTGGTGATCAAGCAAGTGGCGCTTGACCAACAGCAACGGCCTATTGAGTACAGCATTAGCCACTGTCGCAGCGATCTATACGTTTTTGTGTGCGAGGAGTAG
>Cluster_239
ATGAGCGGCGCTCGATTACACACGCTGCTGCCTGAATTAACCACGCGTCAGCCGGTGATGGTCGTCGGCGCGGCGGTCATTGACGTGATCGCCGACGCTTATGCCCTCCCCTGGCGTGGGTGCGATATCGAACTGAAACAGCAGAGCGTTAACGTTGGCGGCTGCGCACTGAATATTGCCGTGGCGTTAAAGCGCCTCGGCATCGAAGCGGGTAATACCTTGCCGCTCGGTCAGGGCGTGTGGGCGGAGATTATTCGCAACCGGATGGCAAAAGAGGGCTTAATCAGCCTGATCGATAACGCCGAAGGTGATAACGGCTGGTGTCTGGCGCTGGTTGAGCCGGATGGCGAACGCACTTTTATGTCATTCAGCGGTGTGGAAAATCAGTGGAATCGCCAGTGGCTGGCGCGATTAACCGTTGCGCCTGGCAGCCTGCTCTATTTTTCCGGTTATCAACTGGCCTCGCCCTGCGGCGAATTGTTAGTGGAATGGCTGGAAGAGCTGCAAGACGTGACGCCGTTTATCGATTTTGGCCCACGTATTGGCGATATCCCGGATGCATTACTGGCGCGGATCATGGCCTGTCGACCTTTAGTGTCGCTCAATCGTCAAGAGGCTGAGATTGCCGCCGAACGTTTTGCTTTATCCGCAGAGATAACAACACTTGGCGAGCAATGGCAGGAGAAATTTGCCGCGCCGTTGATCGTTCGTCTCGATAAAGAAGGCGCATGGTATTTCAGCAACGACGCTTCTGGCTGCATTCCGGCATTTCCAACGCAAGTTGTAGACACCATTGGGGCGGGCGACAGTCATGCAGGTGGCGTACTTGCCGGGCTGGCCTCTGGTCTGCCACTGGCGGATGCCGTATTACTGGGCAATGCAGTGGCGTCGTGGGTTGTCGGGCATCGGGGCGGTGATTGTGCGCCAACGCGCGAGGAACTACTCCTCGCACACAAAAACGTATAG
>Cluster_240
ATGAAAACAGAACGTATTCTCGGTGCTCTTTATGGGCAGGCGTTAGGGGATGCGATGGGGATGCCCTCCGAGCTTTGGCCACGCAGCCGCGTTAAAGCACACTTTGGCTGGATTGACCGTTTTCTTCCTGGACCAAAGGAGAATAACGCGGCCTGTTATTTTAACCGCGCCGAATTCACCGACGATACCTCGATGGCGCTGTGTCTGGCGGATGCGTTACTGGAACGTGAAGGCAAGATCGATCCGGATCTGATTGGGCGTAATATTCTCGACTGGGCGCTGCGTTTCGACGCCTTTAACAAAAACGTACTAGGTCCGACCTCGAAGATTGCGCTTAACGCCATTCGCGACGGTAAACCCGTTGCTGAACTGGAAAACAACGGCGTGACCAACGGCGCAGCGATGCGCGTCTCGCCATTAGGTTGTTTGCTTCCGGCGCGTGATGTTGATTCCTTTATTGATGATGTAGCGCTGGCGTCCAGCCCGACCCATAAATCCGATCTGGCGGTTGCAGGCGCGGTAGTCATCGCATGGGCGATTTCTCGTGCCATTGACGGAGAAAGCTGGTCAGCGATTGTTGATTCCCTGCCTTCAATTGCGCGACATGCACAGCAAAAACGCATCACTACGTTCAGCGCCTCACTGGCGGCGCGGCTGGAGATTGCGCTGAAAATTGTGCGCAATGCCGACGGCACCGAATCCGCCAGCGAACAGCTTTACCAGGTCGTTGGCGCAGGTACCAGCACTATTGAGTCCGTTCCGTGCGCCATTGCGCTGGTTGAACTGGCACAAACCGACCCGAATCGCTGCGCCGTCCTGTGCGCTAACCTTGGCGGCGACACAGACACCATCGGTGCTATGGCGACGGCAATTTGCGGCGCGTTGCATGGCGTTAACGCTATCGATCCTGCGTTAAAGGCGGAACTGGATGCGGTAAATCAGCTTGATTTCAACCGCTATGCCACAGCGCTGGCGAAATATCGTCAACAACGGGAGGCGGTATGA
>Cluster_241
ATGAAAACAACAGCAAAGCTGTCGTTCATGATGTTTGTTGAATGGTTTATCTGGGGCGCGTGGTTTGTGCCATTGTGGTTGTGGTTAAGTAAAAGCGGTTTTAGTGCCGGAGAAATTGGCTGGTCGTATGCCTGTACCGCCATTGCGGCGATCCTGTCGCCAATTCTGGTTGGCTCCATCACTGACCGCTTTTTCTCGGCGCAGAAAGTGCTGGCGGTATTGATGTTCGCAGGCGCGCTGCTGATGTATTTCGCTGCGCAACAGACCACTTTTGCCGGGTTCTTCCCGTTACTGCTGGCCTACTCGCTAACCTATATGCCGACCATTGCGCTGACTAACAGCATCGCTTTTGCCAACGTGCCGGATGTTGAGCGTGATTTCCCGCGCATTCGTGTGATGGGCACTATCGGCTGGATTGCCTCCGGTCTGGCATGTGGTTTCTTGCCGCAAATACTGGGGTATGCCGATATCTCACCGACTAACATCCCGCTGCTGATTACCGCCGGAAGTTCTGCTCTGCTCGGTGTGTTTGCGTTTTTCCTGCCCGACACGCCACCAAAAAGCACCGGCAAAATGGATATTAAAGTCATGCTCGGCCTGGATGCGCTGATCCTGCTGCGCGATAAAAACTTCCTCGTCTTTTTCTTCTGTTCATTCCTGTTTGCGATGCCACTGGCGTTCTATTACATCTTTGCCAACGGTTATCTGACCGAAGTTGGCATGAAAAACGCCACCGGCTGGATGACGCTCGGCCAGTTCTCTGAAATCTTCTTTATGCTGGCATTGCCGTTTTTCACTAAACGCTTTGGTATCAAAAAGGTATTATTGCTTGGTCTGGTCACCGCTGCGATCCGCTATGGCTTCTTTATTTACGGTGGTGCGGATGAATATTTCACCTACGCGTTACTGTTCCTCGGTATTTTGCTTCACGGCGTAAGTTACGATTTTTACTACGTTACCGCTTACATCTATGTCGATAAAAAAGCCCCCGTGCATATGCGTACCGCTGCGCAGGGGCTGATCACGCTCTGCTGCCAGGGCTTCGGCAGTTTGCTCGGCTATCGTCTTGGCGGTGTGATGATGGAAAAGATGTTCGCTTATCAGGAACCGGTAAACGGACTGACTTTCAACTGGTCCGGGATGTGGACTTTCGGCGCGGTGATGATTGCCATTATCGCCGTGCTGTTCATGATTTTTTTCCGCGAATCCGACAACGAAATTACGGCTATCAAGGTCGATGATCGCGATATTGCGTTGACACAAGGGGAAGTTAAATGA
>Cluster_242
ATGACAGATATTGCGCAGTTGCTTGGCAAAGACGCCGACAACCTTTTACAGCACCGTTGTATGACTATTCCTTCTGACCAGCTTTATCTCCCCGGACATGACTACGTAGACCGCGTGATGATTGACAATAATCGCCCGCCTGCGGTGTTACGTAATATGCAGACGTTGTACAACACCGGGCGTCTGGCTGGCACAGGATATCTTTCTATTCTGCCGGTTGACCAGGGCGTTGAGCACTCTGCCGGAGCTTCATTTGCTGCTAACCCGCTCTACTTTGACCCGAAAAACATTGTTGAACTGGCGATCGAAGCGGGCTGTAACTGTGTGGCGTCAACTTACGGCGTGCTGGCGTCGGTATCGCGGCGTTATGCGCATCGCATTCCATTCCTCGTCAAACTTAATCACAACGAGACGCTAAGTTACCCGAATACCTACGATCAAACGCTGTATGCCAGCGTGGAGCAGGCGTTCAACATGGGCGCGGTTGCGGTTGGTGCGACTATCTATTTTGGCTCGGAAGAGTCACGTCGCCAGATTGAAGAAATTTCTGCGGCTTTTGAACGTGCGCACGAGCTGGGCATGGTGACAGTGCTGTGGGCCTATTTGCGTAACTCCGCCTTTAAGAAAGATGGCGTTGATTACCATGTTTCCGCCGACCTGACTGGTCAGGCGAACCATCTGGCGGCGACCATTGGCGCGGACATCGTCAAACAGAAAATGGCGGAAAATAACGGCGGTTATAAAGCGATTAATTACGGTTATACCGACGATCGCGTGTACAGCAAGTTAACCAGCGAAAACCCGATTGATCTGGTGCGTTATCAGTTAGCTAACTGCTATATGGGCCGGGCTGGGTTGATAAACTCCGGCGGTGCTGCAGGCGGTGAAACTGACCTCAGTGATGCAGTGCGTACTGCGGTTATCAACAAACGCGCTGGCGGAATGGGGCTGATTCTTGGACGTAAGGCGTTCAAGAAATCGATGGCTGACGGTGTGAAACTGATTAACGCCGTGCAGGACGTTTATCTCGATAGCAAAATTACTATCGCCTGA
>Cluster_243
ATGAAAACGTTAATTGCCCGGCATAAAGCTGGTGAACATATCGGCATATGTTCAGTCTGTTCTGCCCATCCGTTGGTTATCGAAGCGGCGCTGGCATTTGATCGCAACAGCACGCGCAAAGTGCTGATTGAAGCAACGTCAAACCAGGTCAATTAA
>Cluster_244
ATGACACCGGCAGACTTTCGCGAATTTGTTTTTACGATTGCCGATAAAGTTGGGTTTGCACGCGAACGCATTATTCTCGGCGGCGATCATCTGGGGCCAAACTGCTGGCAGCAAGAAAATGCGGATGCGGCGATGGAAAAATCCGTCGAGCTGGTAAAAGCATATGTTCGTGCTGGCTTCAGTAAAATTCATCTTGATGCGTCAATGTCCTGCGCGGGGGATCCCATACCGTTAGCACCAGAAACGGTTGCGGAACGAGCTGCTGTGCTTTGCTTTGCTGCGGAAAGTGTGGCGACAGATTGCCAGCGTGAGCAACTGAGCTATGTCATTGGCACCGAAGTTCCGGTTCCGGGCGGTGAGGCCAGCGCCATTCAGTCAGTACACATCACCCATGTTGAAGATGCCGCCAATACTTTACGTACGCATCAAAAGGCCTTTATTGCCCGTGGGCTGACAGAGGCGTTAACACGTGTGATTGCCATCGTGGTGCAGCCGGGTGTGGAATTTGATCACAGCAATATTATCCATTATCAGCCGCAGGAAGCGCAGGCGCTGGCGCAATGGATAGAAAACACCCGAATGGTTTATGAAGCACATTCTACCGATTACCAGACCCGGACGGCTTATTGGGAATTAGTCCGCGATCACTTTGCAATATTGAAAGTCGGTCCCGCATTAACCTTTGCTTTACGCGAGGCGATATTTGCACTGGCACAAATTGAGCAGGAACTTATCGCCCCCGAAAATCGCAGCGGTTGCCTGGCGGTAATTGAAGAAGTGATGCTCGACGAACCGCAATACTGGAAAAAATATTATCGTACGGGTTTTAACGATTCATTACTGGATATTCGTTACAGCCTGTCGGATCGTATTCGTTATTACTGGCCGCATAGTCGGATTAAAAATAGCGTCGAAACGATGATGGTGAATCTTGAAGGCGTGGACATCCCACTGGGCATGATTAGTCAGTATCTTCCCAAACAATTTGAACGCATTCAGTCCGGGGAATTATCAGCAATACCGCATCAGCTGATTATGGATAAAATTTATGATGTTTTGCGCGCCTATCGCTACGGCTGTGCGGAATAA
>Cluster_245
ATGACTAACCTGTTTGTTCGTAGCGGAATTTCTTTTGTCGATCGTAGCGAAGTTTTAACCCATATCGGTAATGAGATGCTCGCCAAAGGTGTGGTTCATGATACCTGGCCACAGGCATTAATTGCCAGAGAAGCAGAATTCCCTACCGGGATAATGCTTGAGCAGCACGCCATTGCAATACCGCATTGTGAGGCGATTCATGCTAAGTCGTCAGCCATTTATCTGTTAAGGCCAACAAATAAAGTTCATTTTCAGCAAGCGGATGATGATAACGACGTGGAGGTATCGTTGGTTATTGCGTTGATTGTGGAAAATCCGCAGCAGCAATTGAAACTTTTACGCTGTTTATTTGGCAAGTTACAACAGCCCGATATCGTCGAGACACTAATCACTCTTCCTGAAACCCAGTTAAAGGAATACTTCACAAAGTATGTTTTAGATTCAGACGAATAA
>Cluster_246
ATGAAACGCAAGATTATTGTCGCTTGCGGAGGCGCGGTTGCGACCTCTACGATGGCGGCGGAAGAAATTAAAGAGTTGTGTCAGAATCATAATATTCCTGTTGAATTAATCCAGTGTCGGGTTAATGAAATAGAAACCTATATGGATGGTGTGCATTTGATATGCACCACTGCCAAAGTGGATCGTAGTTTTGGCGATATTCCGTTAGTTCACGGCATGCCTTTTATTTCTGGTGTCGGTATCGAAGCATTACAAAATAAAATTCTGACTATCTTACAGGGGTGA
>Cluster_247
ATGAAATCAGTGGTGAATGATACTGATGGTATCGTGCGCGTTGCAGAAAGCGTCATTCCTGAAATTAAACATCAGGATGAGGTGCGGGTAAAAATTGCCAGCTCGGGCTTATGTGGTTCCGATTTACCCAGGATATTTAAAAATGGTGCACATTATTATCCAATAACGTTAGGCCATGAATTTAGCGGCTATATTGATGCGGTGGGATCCGGTGTTGATGATTTACACCCTGGCGATGCGGTTGCCTGTGTGCCGTTATTACCCTGTTTTACTTGTCCAGAGTGTCTGAAAGGGTTTTATTCCCAGTGCGCAAAATATGATTTTATTGGCTCGCGGCGTGATGGTGGATTTGCTGAATATATTGTCGTTAAGCGAAAAAATGTCTTTGCTCTACCCACGGATATGCCTATTGAGGATGGGGCTTTTATTGAGCCGATTACCGTTGGTCTGCATGCTTTTCATTTAGCGCAAGGTTGTGAGAATAAAAACGTTATTATTATTGGTGCCGGAACCATTGGCCTGCTGGCTATTCAGTGCGCTGTCGCGCTGGGAGCAAAGAGTGTGACGGCTATCGACATTAGCTCAGAAAAACTGGCACTGGCAAAATCTTTCGGTGCGATGCAAACATTTAACAGTAGCGAAATGAGCGCGCCGCAAATGCAGAGCGTTTTACGCGAACTGCGTTTTAATCAGCTTATCCTCGAGACGGCTGGCGTACCGCAAACTGTCGAACTGGCGGTAGAGATTGCCGGTCCTCATGCCCAACTGGCGCTGGTGGGCACGTTGCATCAGGATCTGCATTTAACATCGGCAACGTTTGGCAAAATATTGCGTAAAGAGCTGACGGTTATCGGCAGTTGGATGAACTATTCCAGCCCTTGGCCGGGGCAGGAGTGGGAAACGGCGAGCCGGTTGCTGACAGAACGTAAGTTAAGCCTGGAGCCATTAATCGCTCACCGTGGAAGCTTTGAAAGCTTCACCCAGGCGGTGCGTGACATCGCTCGTAATGCCATGCCGGGCAAAGTGTTGCTCATTCCATGA
>Cluster_248
ATGACGATGAATTCATTCGAGCGAAGGAATAAGATCATCCAATTAGTGAATGAACAGGGAACCGTGCTTGTTCAGGATCTGGCGGGAGTATTTGCTGCCTCGGAAGCGACAATCCGTGCCGATTTGCGCTTTCTCGAACAAAAAGGCGTGGTTACGCGCTTTCATGGCGGTGCGGCGAAAATAATGTCCGGTAATAGTGAAACCGAGACCCAGGAAGTCGGGTTTAAAGAGCGATTTCAGCTCGCCAGCGCGCCAAAAAACAGAATAGCGCAGGCGGCAGTCAAAATGATCCATGAAGGGATGACCGTTATTCTCGACAGCGGAAGTACCACAATGCTTATCGCCGAAGGATTAATGACCGCTAAAAATATCACGGTGATTACCAACAGTCTCCCGGCAGCGTTTGCCCTTTCCGAAAATAAAGACATTACTCTGGTCGTCTGTGGTGGCACGGTCCGCCATAAAACGCGCTCGATGCATGGTTCCATTGCCGAGCGTTCATTGCAGGATATTAATGCCGATTTAATGTTTGTCGGTGCTGATGGTATTGATGCGGTTAATGGTATTACGACCTTTAATGAAGGTTATTCGATTAGCGGTGCGATGGTCACCGCCGCTAATAAAGTGATTGCCGTTCTCGATTCATCGAAATTTAACCGTCGCGGTTTTAATCAGGTACTGCCAATCGAAAAAATTGACATTATTATTACCGATGATGCTGTATCAGAGGTGGATAAACTGGCATTGCAGAAGACACGGGTAAAATTAATTACGGTGTAG
>Cluster_249
ATGGCAGAATTTCCCGCCAGCTTACTGATTCTTAATGGCAAAAGTACTGACAATCTACCCTTGCGCGAAGCAATTATGCTGTTGCGTGAGGAAGGAATGACGATCCATGTGCGGGTCACCTGGGAGAAAGGCGATGCCGCACGATATGTAGAGGAGGCCCGGAAGTTGGGCGTCGCAACGGTGATTGCCGGTGGTGGCGATGGCACCATTAATGAAGTTTCTACGGCGTTGATTCAGTGTGAGGGGGATGACATACCCGCGCTGGGAATTTTGCCATTAGGAACCGCCAATGATTTTGCCACCAGTGTAGGGATTCCTGAGGCACTGGATAAGGCGCTGAAACTGGCAATTGCCGGTAACGCCATTGCGATAGATATGGCGCAGGTCAACAAACAAACCTGTTTTATTAATATGGCGACAGGCGGGTTTGGGACGCGTATTACCACAGAAACGCCGGAAAAATTAAAAGCCGCGCTGGGTGGCGTCTCATACATCATTCATGGCTTAATGCGTATGGATACTCTGCAACCGGACCGTTGTGAAATCCGCGGTGAAAACTTTCACTGGCAAGGTGACGCCCTGGTCATTGGTATTGGTAACGGGCGTCAGGCCGGTGGCGGTCAACAATTGTGCCCGAACGCGTTAATTAACGATGGCTTGCTGCAACTGCGCATTTTTACCGGCGATGAAATTCTTCCGGCTCTCGTATCAACCTTAAAATCTGACGAAGATAACCCGAATATTATCGAAGGCGCTTCGTCGTGGTTTGATATACAAGCCCCACACGAAATCACTTTTAATCTTGATGGCGAACCGTTGAGCGGACAAAACTTTCATATTGAAATACTTCCGGCGGCGTTGCGTTGTCGATTACCACCAGATTGTCCATTATTGCGTTAA
>Cluster_250
ATGCCATTATTATATTTAAACACTAGAGAGTGTCGTTGGTATTTAATGGGGGAAGGTGAGATGAAAAAGATAGCTGCTATATCATTAATTAGTATTTTTCTTATATCTGGTTGTGCTGTGCATAATGATGAAACAAGTATCGGTAAATTTGGTCTTGCATATAAAAGTAATATTCAGCGTAAACTCGATAACCAATACTACACCGAAGCCGAAGCTTCTTTAGCCAGGGGTAGAATATCTGGTGCAGAAAATATAGTAAAAAATGATGCAGCCCATTTCTGTGTTACTCAGGGCAAAAAAATGCAGATAGTTGACCTGAAGACAGAAGGTGCAGGATTACATGGCGTCGCTCGTCTGACATTCAAATGTGGAGAGTGA
>Cluster_251
ATGTTTAAACCGGAACTCCTTTCCCCGGCGGGAACGCTGAAAAATATGCGTTACGCTTTCGCTTATGGCGCAGATGCTGTTTATGCGGGCCAGCCGCGTTATTCCCTGCGTGTGCGCAACAACGAATTCAACCACGAAAATCTTCAGCTCGGCATCAATGAAGCCCACGCGCTGGGGAAAAAGTTTTATGTCGTGGTCAACATTGCACCGCACAACGCCAAGCTGAAAACCTTTATCCGTGACCTGAAACCGGTGGTGGAAATGGGGCCGGATGCGCTGATTATGTCCGATCCAGGGCTGATTATGCTGGTGCGTGAGCACTTCCCTGAAATGCCGATCCACCTTTCGGTGCAGGCTAACGCCGTGAACTGGGCGACGGTGAAATTCTGGCAGCAAATGGGCCTGACCCGCGTGATCCTCTCTCGCGAACTGTCGCTGGAAGAGATTGAAGAGATCCGCAATCAGGTGCCGGATATGGAGATCGAGATCTTCGTTCACGGCGCGCTGTGCATGGCCTACTCCGGTCGCTGCCTGCTCTCTGGCTATATCAACAAGCGCGACCCGAACCAGGGCACCTGCACCAACGCCTGCCGCTGGGAGTACAACGTCCAGGAAGGGAAAGAAGATGATGTTGGCAACATCGTACACAAGTACGAGCCGATTCCGGTGCAAAATGTTGAGCCGACGCTGGGTATCGGCGCACCAACCGACAAAGTGTTTATGATCGAAGAGGCCCAGCGTCCGGGCGAGTATATGACCGCGTTTGAAGATGAGCACGGCACTTACATCATGAACTCGAAAGATCTGCGCGCCATCGCCCATGTAGAACGCCTGACCAAAATGGGCGTGCATTCGCTGAAAATCGAAGGTCGTACCAAATCTTTCTACTATTGTGCACGCACCGCACAGGTTTACCGCAAAGCTATCGATGACGCCGCTGCGGGAAAACCGTTCGATACCAGCCTGCTGGAAACTCTGGAAGGTCTGGCGCATCGTGGCTATACCGAAGGTTTCCTGCGTCGTCATACTCACGACGATTATCAGAACTACGAATACGGTTATTCAGTTTCTGACCGCCAGCAGTTTGTTGGTGAGTTTACCGGTGAGCGCAAGGGGGACCTCGCGGCGATAGCGGTGAAAAATAAATTCTCCGTTGGCGACAGCCTTGAGCTGATGACGCCGCAAGGCAACATTAATTTTACCCTTGAGCACATGGAAAACGCCAAAGGCGAAGCTATGCCGATAGCACCAGGCGATGGTTATACTGTGTGGCTCCCGGTCCCGCAGGATCTTGAGCTCAATTACGCGCTGCTGATGCGTAATTTCTCCGGGGAAACCACGCGTAATCCCCACGGTAAGTGA
>Cluster_252
GTGCGTATTATTAAACTCATGCCAAAAGCCAATGAGGATTTAGAAGGCATCTGGTATTACAGCTATCACCATTTCGGCGAACCACAAGCCGACAGATATGTGGAACATCTTTCAGACGTTCTCCAGATTCTGAGTAACAATAATATAGGTACGCCCAGACCTGAATTAGGCGAAGGTATTTTTGTTCTTCCTTTTGAACGCCACGTCATTTATTTCCTGCAATCACCAGGGGAAATTATCGTCATTCGTATCCTTAACCAAAACCAGGACGCCACCAGACATTTACACTGGAGCTAA
>Cluster_253
ATGGCCAGAACGATGACGGTTGATCTCGGCGATGAGTTGCGTGAATTTATCGAGTCCTTAATTGAATCCGGCGACTATCGCACCCAAAGCGAAGTGATCCGTGAGTCACTGCGATTACTTCGAGAAAAGCAAGCAGAGTCTCGCCTGCAAGCGTTACGTGACATGCTCGCAGAAGGGTTGAGTAGTGGTGAAGCTCAGCCGTGGGAAAAGGACGCGTTCTTACGGAAGGTGAAAGCAGGGATAAGGAAATAA
>Cluster_254
ATGGCTGGTTGGTTTGAACTCAGTAAGAGCAGTGATAATCAGTTCCGGTTTGTGCTAAAAGCGGGCAATGGTGAGACTATCCTCACCAGCGAGCTGTATACCTCAAAAGCCTCTGCGGAAAAGGGCATCGCGTCGGTGCGTAGCAACAGCCCGCAAGAAGAACGCTATGAGAAAAAAACGGCAAGTAACGGCAAATTCTATTTCAATCTGAAAGCCGCTAATCATCAAATTATCGGCTCCAGCCAGATGTACGCCACCGCGCAATCTCGTGAAACCGGAATTGCCTCCGTTAAAGCCAATGGCACAAGCCAGACGGTGAAAGACAATACGTAA
>Cluster_255
ATGACCGAGTTACCAATCGACGAAAACACACCGCGTATTTTGATCGTGGAAGATGAACCGAAGCTGGGGCATTTGCTCATTGATTATCTGCGTGCTGCGAGCTATGCGCCGACGCTTATCAGCCACGGCGATCAGGTACTGCCGTATGTGCGCCAGACACCACCGGATCTGATCCTGTTAGATCTGATGCTCCCTGGCACCGATGGCCTGACGCTGTGCCGGGAAATTCGTCGTTTTTCTGACATTCCGATCGTGATGGTGACGGCAAAAATCGAAGAGATCGATCGCCTGCTGGGGCTGGAGATTGGCGCAGATGATTATATCTGTAAGCCGTACAGCCCACGGGAAGTGGTAGCGCGCGTCAAAACCATTTTGCGCCGTTGCAAACCGCAGCGCGAGTTGCAGCAACAGGATGCTGAAAGCCCGTTGATTATCGACGAAGGTCGTTTTCAGGCTTCATGGCGCGGTAAAATGCTTGACCTGACGCCTGCGGAATTTCGTCTGCTGAAAACGCTCTCTCATGAACCAGGAAAAGTGTTCTCCCGCGAGCATTTGCTCAATCATCTTTATGACGACTACCGCGTAGTAACCGACCGCACCATCGACAGCCACATTAAAAACCTGCGCCGCAAGCTGGAATCTCTCGACGCCGAACAGTCATTTATCCGCGCCGTTTACGGCGTCGGTTACCGCTGGGAAGCCGACGCCTGCCGCATCGTTTAG
>Cluster_256
ATGAAGTTCTGGCGACCCGGTATTACCGGCAAACTGTTTCTGGCGATTTTCGCCACCTGCATTGTCTTGCTGATCAGTATGCACTGGGCGGTGCGTATCAGTTTTGAGCGTGGCTTTATTGATTACATCAAGCATGGTAATGAGCAGCGGCTGCAAATGCTCGGCGATGCCCTGGGCGAGCAGTATGCGCAGCATGGCAACTGGCGCTTCCTGCGCAACAATGATCGCTTTGTCTTTCAGATCCTGCGTTCATTTGAACACGATAATTCGGAAGATAAACCCGGCCCGGGTATGCCACCGCACGGCTGGCGTACCCAGTTCTGGGTGGTTGATCAAAACAACAAAGTGCTGGTTGGTCCGCGAGCGCCGATTCCACCTGACGGTACACGGCGACCCATTCTGGTCAACGGTGCGGAAGTTGGCGCGGTGATCGCCTCCCCCGTTGAGCGGTTAACGCGCAATACTGATATCAATTTCGATAAACAACAGCGGCAAACCAGCTGGTTGATTGTCGCCCTGGCAACGTTACTCGCGGCACTTGCCACTTTTCTGCTGGCGCGCGGTTTACTGGCACCGGTAAAACGACTTGTCGATGGCACGCACAAACTGGCGGCGGGCGATTTCACTACCCGCGTAACGCCCACCAGTGAAGATGAACTGGGCAAACTGGCGCAAGACTTCAACCAGCTTGCCAGCACACTGGAGAAAAACCAGCAAATGCGGCGCGATTTTATGGCCGATATTTCTCACGAACTGCGTACGCCATTAGCGGTGCTGCGCGGTGAACTGGAAGCCATTCAGGATGGCGTGCGTAAATTCACGCCGGAGACGGTGGCGTCTTTACAGGCGGAGGTCGGTACACTGACCAAACTGGTTGACGATCTCCATCAGTTGTCGATGTCTGATGAAGGCGCTCTCGCCTATCAAAAAGCACCGGTAGATTTGATCCCACTGCTGGAAGTGGCGGGCGGCGCATTTCGCGAACGATTCGCCAGTCGTGGCCTGAAACTGCAATTTTCCCTGCCAGACAGTATTACCGTATTTGGCGATCGCGACCGTTTAATGCAGTTATTCAATAACTTACTGGAAAACAGCCTGCGCTACACTGACAGCGGCGGCAGCCTGCAAATCTCTGCCGGGCAGCGCGACAAAACGGTGCGCCTGACCTTTGCCGACAGTGCGCCAGGTGTCAGTGACGATCAGCTACAAAAATTGTTTGAACGTTTTTATCGCACCGAAGGTTCCCGCAACCGTGCCAGCGGCGGTTCCGGGCTGGGGCTGGCGATTTGCCTGAACATTGTTGAAGCACATAATGGTCGCATTATTGCTGCCCATTCGCCTTTTGGCGGGGTAAGCATTACAGTAGAGTTACCGCTGGAACGGGATTTACAGAGAGAAGTATGA
>Cluster_257
ATGACAGATCTTCCCGACAGCACCCGTTGGCAATTGTGGATTGTGGCTTTCGGCTTCTTTATGCAGTCGCTGGACACCACCATCGTAAACACCGCCCTTCCCTCAATGGCGCAAAGCCTCGGGGAAAGTCCGTTGCATATGCACATGGTCATTGTCTCTTATGTGCTGACCGTGGCGGTGATGCTGCCCGCCAGCGGCTGGCTGGCGGACAAAGTCGGCGTGCGCAATATTTTCTTTACCGCCATCGTGCTGTTTACTCTCGGTTCACTGTTTTGCGCGCTTTCCGGCACGCTGAACGAACTGTTGCTGGCACGCGCGTTACAGGGCGTTGGCGGCGCGATGATGGTGCCGGTCGGCAGATTGACGGTGATGAAAATCGTACCGCGCGAGCAATATATGGCGGCGATGACCTTTGTCACGTTACCCGGTCAGGTCGGTCCGCTGCTCGGTCCGGCGCTCGGCGGTCTGCTGGTGGAGTACGCGTCGTGGCACTGGATCTTTTTGATCAACATTCCGGTGGGGATTATCGGTGCGATCGCCACATTGCTGTTAATGCCGAACTACACCATGCAGACGCGGCGCTTTGATCTCTCCGGATTTTTATTGCTGGCGGTTGGCATGGCGGTATTAACCCTGGCGCTGGACGGCAGTAAAGGTACAGGTTTATCGCCGCTGGCGATTGCTGGCCTGGTCGCAGTTGGCGTGGTGGCACTGGTGCTTTATCTGCTGCACGCCAGAAATAACAACCGTGCCCTGTTCAGTCTGAAACTGTTCCGTACTCGTACCTTTTCGCTGGGCCTGGCGGGGAGCTTTGCCGGACGTATTGGCAGTGGCATGTTGCCCTTTATGACACCGGTTTTCCTGCAAATTGGCCTCGGTTTCTCACCGTTTCATGCCGGACTGATGATGATCCCGATGGTGCTTGGCAGCATGGGAATGAAGCGAATTGTGGTACAGGTGGTGAATCGCTTTGGTTATCGTCGGGTACTGGTAGCGACCACGCTGGGTCTGTCGCTGGTCACCCTGTTGTTTATGACTACCGCCCTGCTGGGCTGGTACTACGTTTTGCCGTTCGTCCTGTTTTTACAAGGGATGGTCAACTCGACGCGTTTCTCCTCCATGAACACCCTGACGCTGAAAGATCTCCCGGACAATCTGGCGAGCAGCGGCAACAGCCTGCTGTCGATGATTATGCAATTGTCGATGAGTATCGGCGTCACTATCGCCGGGCTGTTGCTGGGACTTTTTGGTTCACAGCATGTCAGCGTCGACAGCGGCACCACACAAACCGTCTTTATGTACACCTGGCTTAGCATGGCGTTGATCATCGCCCTTCCGGCGTTCATCTTTGCCAGAGTGCCGAACGATACGCATCAAAATGTAGCTATTTCGCGGCGAAAAAGGAGCGCGCAATGA
>Cluster_258
ATGCAGGTGTTACCCCCGAGCAGCACAGGCGGCCCGTCGCGCCTGTTTATTATGCGTCCTGTCGCCACCACGCTGCTGATGGTGGCGATCTTACTCGCCGGGATTATCGGTTATCGGGCCCTGCCCGTTTCGGCGCTGCCGGAAGTGGACTATCCAACCATTCAGGTGGTCACGCTTTATCCAGGTGCGAGCCCGGATGTCATGACCTCTGCCGTTACCGCGCCTCTCGAACGCCAGTTCGGGCAGATGTCTGGCCTGAAACAGATGTCGTCGCAAAGTTCCGGCGGTGCGTCAGTTATCACTTTACAGTTCCAGCTAACATTACCGCTCGATGTCGCCGAGCAGGAAGTGCAGGCCGCGATTAACGCTGCCACTAACCTGCTACCGAGCGATCTGCCTAACCCGCCGGTTTACAGCAAAGTGAACCCGGCAGATCCGCCGATCATGACGCTCGCCGTCACCTCAACCGCCATGCCGATGACGCAAGTGGAAGATATGGTGGAAACCCGCGTCGCGCAGAAAATCTCGCAGATTTCCGGCGTCGGCCTGGTGACGCTTTCCGGCGGTCAGCGTCCGGCTGTTCGCGTCAAACTTAACGCTCAGGCGATTGCCGCCCTCGGCCTGACCAGCGAAACCGTGCGCACCGCCATTACCGGCGCTAACGTTAACTCGGCAAAAGGTAGCCTCGACGGCCCTTCCCGTGCGGTCACGCTTTCCGCGAACGACCAGATGCAATCCGCCGAAGAGTATCGCCAGCTAATCATCGCCTACCAGAACGGCGCGCCAATTCGTCTGGGCGATGTCGCAACTGTAGAGCAAGGTGCAGAAAACAGCTGGCTCGGCGCGTGGGCGAACAAAGAACAGGCCATTGTGATGAATGTTCAGCGCCAGCCCGGTGCTAACATTATCTCCACCGCCGACAGCATTCGGCAGATGCTGCCACAGCTCACTGAGAGTCTGCCGAAATCGGTGAAGGTGACAGTGCTTTCCGATCGCACCACCAATATCCGCGCATCCGTCGATGATACTCAGTTTGAATTGATGATGGCTATCGCGCTGGTAGTCATGATTATCTACCTGTTTTTGCGCAATATTCCGGCGACCATCATTCCCGGTGTTGCTGTACCGCTGTCGTTAATCGGCACTTTCGCGGTTATGGTGTTTCTCGATTTTTCAATCAATAACCTGACACTGATGGCGTTAACTATCGCCACCGGATTCGTGGTCGATGACGCCATCGTGGTGATCGAAAACATTTCCCGCTATATCGAAAAAGGCGAAAAACCGTTGGCGGCGGCGCTCAAGGGCGCAGGTGAAATCGGCTTTACCATTATCTCGCTGACCTTCTCACTGATTGCGGTGTTGATCCCACTGCTGTTTATGGGCGATATCGTCGGGCGACTGTTCCGCGAATTTGCTATTACGCTGGCGGTAGCGATTTTGATCTCAGCGGTGGTGTCGCTGACCCTGACACCGATGATGTGCGCGCGGATGCTCAGCCAGGAGTCGTTGCGTAAACAGAACCGCTTCTCCCGTGCCTCGGAAAAAATGTTCGACAGGATAATCGCCGCCTATGGTCGTGGACTGGCGAAGGTGCTGAATCATCCGTGGCTGACCTTAAGCGTGGCGCTCAGCACGCTGCTGCTTAGCGTTCTCTTATGGGTGTTCATTCCGAAAGGTTTCTTCCCGGTACAGGACAACGGCATTATTCAGGGCACTTTGCAGGCACCGCAATCCAGCTCCTTTGCCAATATGGCCCAGCGACAACGCCAGGTCGCGGACGTGATTTTGCAGGATCCGGCAGTGCAAAGCCTGACCTCATTTGTTGGCGTTGATGGCACTAACCCGTCGCTGAATAGTGCACGTTTACAAATCAACCTCAAACCGCTGGATGAACGTGATGACCGAGTGCAAAAAGTCATTGCCCGTCTGCAAACGGCGGTGGATAAAGTGCCGGGCGTCGATCTCTTCCTGCAACCAACGCAGGATCTGACTATTGATACTCAGGTCAGCCGCACCCAGTACCAGTTTACCTTGCAGGCCACGTCACTGGATGCGCTCAGTACCTGGGTGCCACAGTTGATGGAAAAACTCCAGCAACTGCCACAGCTTTCTGATGTCTCCAGCGACTGGCAGGACAAAGGGCTGGTGGCGTATGTCAATGTTGATCGCGACAGCGCCAGCCGTCTGGGGATCAGCATGGCGGATGTCGATAACGCCCTGTACAACGCGTTTGGTCAGCGGCTGATTTCCACTATTTATACTCAGGCCAACCAGTATCGCGTGGTGCTGGAGCACAACACCGAAAATACCCCAGGCCTCGCGGCGCTGGATACCATTCGCCTGACCAGCAGCGACGGCGGCGTGGTGCCGCTAAGCTCAATTGCCAAAATTGAGCAGCGTTTTGCGCCGCTCTCCATCAACCATCTGGATCAGTTCCCGGTAACGACCATCTCCTTTAACGTGCCGGATAACTATTCGCTGGGCGATGCGGTGCAGGCGATTATGGACACCGAAAAGACGCTGAATCTGCCGGTGGATATCACCACGCAGTTCCAAGGCAGCACCCTCGCCTTCCAGTCGGCGCTGGGCAGCACTGTCTGGCTGATTGTCGCGGCGGTGGTGGCAATGTATATCGTGCTCGGCATTCTGTACGAGAGCTTTATTCACCCGATCACCATTCTCTCGACGCTACCCACCGCAGGAGTCGGCGCACTGCTGGCGTTAATGATTGCCGGTAGCGAACTGGATGTGATTGCGATTATCGGCATTATTTTGCTGATCGGTATCGTGAAGAAGAACGCCATCATGATGATCGACTTCGCGCTGGCTGCTGAGCGCGAGCAAGGCATGTCGCCGCGCGATGCCATCTACCAGGCTTGTCTGTTGCGTTTTCGTCCGATCCTGATGACCACTCTGGCGGCTCTGCTTGGCGCGCTGCCGCTGATGTTGAGTACCGGGGTCGGCGCGGAACTGCGTCGTCCGTTAGGTATCGGCATGGTCGGCGGCCTGATTGTCAGCCAGGTGCTGACGCTGTTTACCACGCCGGTGATTTATTTGCTGTTCGACCGCCTGGCATTGTGGACCAAAAGCCGCTTTGCCCGTCATGAAGAGGAGGCGTAA
>Cluster_259
ATGAGCGAACAAATCACGTTTGCCACCAGCGATTTTGCCAGTAACCCGGAACCACGTTGCCCCTGCATTTTGCTGCTGGATGTTTCTGGTTCTATGAACGGTAGACCCATTAATGAACTTAACGCCGGATTGGTTACCTTTCGCGATGAGCTGCTTGCCGATTCGCTGGCTTTAAAAAGAGTGGAACTCGGCATTGTGACGTTCGGCCCGGTGCATGTGGAACAACCCTTTACCAGCGCCGCTAATTTTTTCCCGCCCATCCTGTTTGCCCAGGGCGATACACCAATGGGCGCTGCCATTACCAAAGCCCTGGATATGGTTGAGGAGCGGAAACGTGAATATCGTGCCAATGGTATTTCCTATTATCGTCCGTGGATTTTCCTGATCACCGATGGTGCACCAACCGATGAGTGGCAGGCTGCCGCCAACAAAGTGTTTCAGGGGGAAGAAGATAAGAAGTTTGCCTTCTTTACCATCGGCGTTCAGGGGGCGGATATGAAGACGCTGGCACAAATCAGCGTTCGTCAGCCTTTGCCACTGCAGGGATTACAATTCCGTGAACTGTTTAGCTGGTTATCCAGTTCGCTGCGTTCGGTTTCCCGCTCCACGCCGGGAACGGAAGTTGTGCTGGAAGCGCCAAAAGGCTGGACGTCAGTGTGA
>Cluster_260
GTGAGCTGGCGACTGGTCTATGCATCAGCCGTTGGAACGTCGCACATCAGTGCGGACTTGCCTTGCCAGGATGCCTGCCAGATACAGGTTGCCTGGCTAAATGACCAGCAGCCATTATTGTCGGTATTTGTCGCTGATGGCGCAGGTAGCGCCTCGCAGGGAGGCGAAGGTGCGATGCTCGCCGTCAATGAAGCGATGGCTTATATGTCGCAAAAAGTGCAGGGCGGGGAATTGGGGCTTAATGATGTCCTCGCAACGGACATTGTGCTGACCATTCGTCAGCGACTTTTTGCCGAGGCGGAAGCCAAAGAATTAGCGGTTCGCGATTTTGCCTGCACGTTTTTGGGATTGATTTCATCAGCTAATGGCACCTTGATTATGCAGATTGGCGATGGCGGCGTGGTGGTAGATTTGGGTCACGGTTTGCAACTGCCGCTCACGCCGATGGTGGGGGAATATGCCAATATGACGCACTTCATTACTGATGAAGATGCCGTTTCCAGACTGGATACTTTCACCAGCACTGAGCGTGCGCACAAAGTTGCAGCATTTACGGATGGTATTCAGCGACTGGCGTTAAATATGCTGGATAATTCTCCGCATATGCCTTTCTTTACCCCGTTTTTCAATGGACTGGCGTCAGCAACGCAGGAACAACTCGATTTATTACCTGAATTGTTAAAGCAGTTTTTGTCCAGCCCGGCGGTAAACGAGCGTACGGATGATGATAAAACGTTGGCACTGGCGCTGTGGTTACCATGA
>Cluster_261
ATGAAACCCACTTTATATACTGCTACTGGTGAGTGCGTTACGCCAGGCCGTGAACTGGGCAAAGGCGGCGAAGGTGCGGTTTATGATATCGAGGAGTTTGTCGAGAGCGTCGCCAAGATTTATCACACGCCGCCTCCCGCCTTAAAACAGGACAAACTTGCCTTTATGGCTGCGACAGCTGACGCGCAGTTGTTGAATTATGTCGCCTGGCCGCAGGCAACGCTTCACGGTGGACGAGGCGGAAAAGTTATCGGTTTTATGATGCCAAAAGTTTCTGGTAAAGAACCGATTCATATGATCTATAGCCCGGCACATCGTCGCCAGAGTTACCCTCATTGTGCGTGGGATTTTCTACTCTATGTTGCGCGCAATATTGCTTCATCTTTTGCTACGGTTCACGAGCACGGGCACGTCGTGGGTGACGTAAACCAGAACAGTTTTATGGTAGGTCGCGACAGCAAAGTGGTGATGATTGATAGCGACTCCTTTCAGATTAATGCCAATGGCACGAAGTCGGCGTGTCGCATTTTACGCCGCCAGAGCTGCAAACCATGCCATCATTTGTCGGCTTTGAACGCACAGAAAATCACGATAATTTTGGCCTTGCGTTGCTGA
>Cluster_262
TTGCTGATATTTCACGTCTTGTTTGGTGGGCGGCATCCTTATTCCGGTGTACCGCTTATCTCTGATGCGGGTAATGCGCTGGAGACGGATATTGCCCATTTCCGTTATGCCTACGCGTCAGATAATCAGCGACGTGGTTTAAAACCGCCGCCACGATCGATTCCGCTGTCGATGTTACCGGGCGATGTTGAAGCCATGTTTCAGCATGCATTCACGGAAAGTGGCGTGGCAACCGGGCGTCCGACGGCAAAAGCGTGGGTAGCGGCACTTGATTTACTACGCCAACAGTTAAAGAAATGTACCGTTTCGGCAATGCATGTTTACCCCGCTCATTTGACTGACTGCCCGTGGTGTGCGCTGGATAATCAAGGCGTTATCTATTTTATTGATCTCGGCGAAGAGGTCATTACCACCGGCGGTGATTTTGTGCTGGCGAGAGTCTGGGCGATGGTGATGGCATCAGTAGCACCGCCAGCATTGCAACTGCCATTACCCGATCATTTCCAGGCTGCTGGCAGGCTGCTTCCTTCAGGCCTGTTACGGCGCGAATACATCATTCTGATTGAGATCGCACTGTCAGCGTTATCGCTGTTGCTTTGCGGCCTTCAGGCAGAACCACGTTATATTATTTTGGTTCCTGTGCTGGCGGCTATCTGGATTATTGGCAGTCTGGCAAGCAAAGCGTACAAAGCAGAAATCCAGCAACGCCGTGAGGCATTTAATCGTGCGAAAATGGACTATGACCATTTAGTCAGTCAGATCCAACAATTGGGTGGGCTGGAAGGTTTTATCGCCAAACGGACGATGCTCGAAAAAATGAAGGACGAAATTCTCGGGTTACCGGAAGAAGAGAAACGCGCTCTGGCAGCACTTCACGACACCGCAAGGGAACGGCAGAAGCAGAAGTTTCTGGAGGGATTTTTTATTGATGTTGCCTCTATTCCCGGCGTTGGCCCTGCGCGTAAAGCGGCGTTACGGTCCTTTGGTATTGAAACAGCAGCGGATGTTACCCGACGGAGCGTTAAGCAAGTAAAAGGTTTTGGTGATCATCTGACCCAGGCGGTTATCGACTGGAAAGCGAGCTGTGAACGCCGTTTTGTGTTCAGGCCGAACGAAGCGGTAACGCCTGCAGACAGACAAGCGGTAATGGCAAAAATGGCCGCCAAACGACATCGGCTGGAATCGGCGCTGACTGTCGGTGCGACAGAGTTGCAGCGATTCCGCCTTCATGCGCCAGCACGGACCATGCCGTTGATGGAACCGCTACGTCAGGCGGCAGAAAAACTGGCTCAGGCGCAGGCAGATTTAAGCCGTTGCTGA
>Cluster_263
ATGTATACCCTGAACTGGCAGCCGCCGTATGACTGGTCGTGGATGTTGGGATTTCTCGCCGCCCGTGCAGTGAGTGGTGTGGAAACGGTCGCTGAGGATTATTATGCCCGTAGTCTGGCGGTGGGCGAATATCGCGGCGTGGTGACTGCTATTCCGGATATAGCCCGCCATACTCTGCACATAAATTTAAGTGCAGGTTTAGAACCCGTTGCCGCTGAGTGTCTGGCGAAAATGAGCCGCCTGTTTGATCTGCAATGTAACCCGCAGATTGTTAACGGTGCGTTGGGCAAGTTAGGCGCGGCGCGGCCCGGATTGCGTTTACCCGGCTGTATTGATGCTTTTGAGCAGGGTGTGCGGGCGATTTTAGGCCAACTGGTGAGCGTGGCGATGGCGGCAAAATTGACTGCCAAAGTTGTACAGCTTTATGGCGAACGGCTGGATGATTTTCCGGAGTATATCTGCTTCCCCACGCCTCAGCGGCTGGCAGCAGCCGACCCGCAGGCATTAAAAGCGTTAGGCATGCCGTTGAAACGGGCAGAGGCACTGATTCATCTGGCAAATGCGGCGCTGGAGGGCAGCTTACCAATGACAATTCCGGGCGATGTGGAGCAGGCGATGAAAACGCTGCAAACTTTTCCGGGTATCGGGCGCTGGACGGCGAATTATTTCGCTTTGCGTGGCTGGCAGGCGAAAGATGTTTTTCTGCCGGATGATTATCTGATTAAACAGCGATTTCCGGGGATGACACCGGCACAAATCCGCCGTTATGCCGAGCGCTGGAAGCCCTGGCGTTCTTATGCGCTGTTGCATATCTGGTATACGGAAGGCTGGCAACCAGACGGAACGGACGAATTGTAG
>Cluster_264
ATGAGCAAACAATCACAGCATGTATTAATTGCCCTGCCCCACCCGCTGCTTCACCTGGTCAGTTTAGGTTTAGTCTCGTTTATCTTTACCCTTTTCTCGCTTGAGCTTTCGCAGTTTGGCACCCAACTCGCCCCACTGTGGTTCCCGACGTCCATCATGATGGTGGCGTTTTATCGCCATGCCGGGCGCATGTGGCCGGGAATTGCGCTGAGCTGCTCGCTGGGAAATATCGCCGCATCCATCCTGCTTTTTTCCACCAGCTCGCTGAACATGACCTGGACGACCATCAATATTGTTGAAGCCGTGGTCGGGGCAGTGCTGCTACGTAAATTGCTGCCGTGGTATAACCCCTTGCAAAATCTGGCTGACTGGCTGCGTCTGGCATTCGGCAGCGCCATTGTTCCGCCTCTGCTAGGGGGTGTTCTGGTTGTCCTGCTGACGCCCGGAGACGATCCTCTCAGGGCATTTTTGATATGGGTACTGTCAGAATCCATCGGCGCTCTGGCACTGGTGCCGCTGGGATTGTTATTTAAGCCACACTATCTGCTGCGCCATCGCAACCCACGGTTACTTTTTGAGTCACTGCTCACGTTAGCCATCACGCTGACGTTAAGCTGGCTTTCTATGTTGTACCTGCCGTGGCCTTTTACTTTCATTATTGTGCTGTTGATGTGGAGCGCCGTGCGCCTGCCACGAATGGAAGCCTTTTTGATCTTCCTTACCACGGTGATGATGGTGTCGCTGATGATGGCCGCGGATCCCTCCCTGCTTGCTACGCCGCGTACATACCTGATGAGCCATATGCCGTGGCTACCGTTTTTGCTGATCCTGCTGCCCGCCAACATCATGACGATGGTGATGTATGCCTTTCGTGCGGAACGCAAACACATTTCCGAAAGCGAAACCCGTTTTCGGAACGCCATGGAATATTCCGCTATCGGTATGGCGTTAGTGGGCACCGAGGGACAATGGCTGCAAACCAACAAAGCGCTCTGCCAGTTTCTCGGGTACAGTCAGGAAGAGCTGCGCGGACTCACCTTTCAGCAACTGACCTGGCCGGAGGATCTCAATAAAGATCTCCAACAGGTTGAAAAGCTGATAAGCGGTGAAATAAACACCTATTCAATGGAAAAACGCTACTACAACCGCAATGGCGATGTTGTCTGGGCGTTGCTTGCCGTCTCACTGGTGCGCCACACGGATGGCACGCCGCTCTATTTTATCGCTCAGATTGAAGACATTAACGAGCTAAAACGCACCGAACAGGTAAATCAGCAACTGATGGAGCGCATCACGCTGGCTAACGAAGCGGGCGGGATTGGCATCTGGGAGTGGGAGCTGAAGCCGAATATTTTTAGCTGGGATAAGCGGATGTTCGAGCTGTATGAAATTCCTCCGCATATCAAACCGAACTGGCAGGTGTGGTACGAGTGCGTGCTGCCGGAAGATCGCCAGCATGCCGAAAAAGTGATTCGTGATTCGTTGCAATCACGCTCGCCCTTTAAGCTGGAATTTCGCATTACCGTAAAAGACGGTATTCGCCATATCCGCGCCCTCGCCAACCGGGTACTGAATAAAGAAGGCGAAGTCGAACGCCTGCTCGGCATTAATATGGATATGACCGAGGTTAAACAGCTTAACGAGGCATTGTTTCAGGAAAAAGAGCGCCTGCACATTACGCTTGATTCCATCGGTGAAGCCGTGGTCTGTATTGATATGGCGATGAAAATTACCTTTATGAATCCAGTGGCGGAGAAGATGAGCGGCTGGACGCAGGAAGAAGCGTTAGGTGTTCCGCTCCTGACGGTGTTGCATATTACTTTTGGCGACAACGGACCATTAATGGAGAACATTTACAGTGCCGACACCTCACGTTCCGCGATCGAACAAGATGTGGTGTTGCACTGTCGGAGCGGCGGCAGTTACGACGTGCATTACAGTATTACGCCGTTAAGTACTCTGGACGGCAGCAATATTGGTTCGGTTCTGGTGATTCAGGACGTTACCGAATCACGCAAAATGCTGCGCCAGCTGAGCTACAGCGCCTCCCATGATGCACTGACGCATCTCGCCAACCGCGCCAGTTTTGAGAAACAACTGCGTATCCTGCTGCAAACGGTAAACAGTACACATCAGCGACATGCCCTGGTGTTTATCGATCTTGATCGCTTTAAAGCGGTGAATGACAGCGCCGGGCATGCGGCGGGTGACGCTTTACTGCGCGAACTGGCGTCGTTGATGCTGAGTATGCTGCGCTCCAGCGACGTGCTGGCGCGACTCGGTGGTGATGAATTTGGTCTACTGTTGCCAGACTGTAATATCGAAAGTGCGCGTTTTATCGCTACACGCATTATCAGTGCCGTGAATGATTATCACTTTATATGGGAAGGCCGTGTGCATCGGGTAGGTGCCAGTGCCGGGATTACCTTGATTGATGACAACAATCATCAGGCGGCAGAAGTGATGTCGCAGGCTGATATCGCCTGTTATGCCTCCAAAAATGGTGGACGGGGCCGGGTGACGGTTTACGAACCACAGCAAGCTGCCGCACATAGCGAACGGGCGGCGATGTCGCTTGATGAACAGTGGCGGATGATTAAAGAGAATCAGTTGATGATGATCGCCCACGGTGTCGCTTCGCCGCGGATCCCGGAAGCGCGTAATTTGTGGCTGATTTCACTTAAGCTCTGGAGTTGCGAAGGCGAGATTATTGATGAACAAAAATTTCGTCGTAGCTTCAGCGATCCGGCACTTAGCCATGCTCTTGACCGACGGGTATTCCACGAATTTTTCCAGCAGGCCGCAAAAGCGGTTGCCAGTAAAGGCATAAGCATCGCCCTCCCCCTTTCCGTTGCCGGTTTGAGTAGCGCCACGCTGGTGAATGAACTGCTTGAGCAGCTGGAAAATAGCCCTCTACCACCACGGTTATTACATCTGATTATTCCGGCTGAAGCGATTTTAGATCACGCAGAAAGCGTGCAAAAACTGCGGCTGGCGGGATGTCGGATAGTGCTCAGCCAGGTGGGCCGCGATCTGCAAATCTTCAACTCGCTGAAAGCGAATATGGCAGATTACCTGCTACTTGATGGTGAGTTATGCGCCAACGTGCAGGGTAATTTGATGGATGAGATGCTGATTACGATTATTCAGGGGCACGCTCAGCGACTCGGGATGAAAACCATCGCCGGGCCAGTCGTTTTACCCTTAGTGATGGATACGCTTTCTGGCATCGGCGTCGATCTGATTTATGGTGATGTGATTGCCGATGCCCAACCGCTGGATTTGCTGGTGAATAGCAGTTATTTCGCGATTAACTGA
>Cluster_265
ATGACTGATCAGTCTCATCAGTGCGTCATTATCGGTATCGCTGGCGCATCGGCTTCCGGCAAGAGTCTTATTGCCAGTACCCTTTATCGTGAATTACGTGAGCAAGTCGGTGATGAACACATCGGCGTAATTCCCGAAGACTGCTATTACAAAGATCAAAGCCATCTGTCGATGGAAGAACGCGTTAAGACCAACTACGACCATCCCAGCGCGATGGATCACAGCCTGTTGCTTGAGCATTTACAAGCGTTGAAACGCGGCTCGGCAATTGACCTGCCGGTTTACAGCTATGTTGAACATACGCGTATGAAAGAAACGGTGACGGTTGAGCCGAAGAAGGTCATCATTCTCGAAGGCATTTTGTTGCTGACGGATGCGCGTTTGCGTGACGAACTTAACTTCTCCATTTTCGTTGATACCCCGCTGGATATCTGCCTGATGCGCCGCATCAAGCGTGACGTTAACGAGCGTGGGCGTTCAATGGATTCCGTGATGGCGCAATATCAAAAAACCGTGCGCCCGATGTTCCTGCAATTCATTGAGCCTTCTAAACAATATGCGGACATTATCGTGCCGCGCGGCGGGAAAAACCGCATCGCGATCGATATATTGAAAGCGAAAATAAGTCAGTTCTTTGAATAA
>Cluster_266
ATGCGTCTGTGTGACCGAGATATTGAAGCCTGGCTTGATGAAGGCCGTTTGTCGATCAACCCACGTCCGCCAGTGGAGCGTATTAACGGCGCGACGGTGGATGTACGCCTGGGCAATAAATTTCGTACCTTCCGTGGTCACACGGCAGCGTTTATCGATCTGAGCGGTCCCAAAGATGAAGTGAGCGCCGCGCTTGACCGCGTGATGAGCGATGAGATCGTTCTCGACGAGGGCGAGGCGTTCTATCTTCACCCAGGAGAGCTGGCGCTGGCGGTGACGCTGGAGTCGGTGACGCTGCCAGCCGATCTGGTGGGCTGGCTGGACGGGCGTTCCTCACTGGCGCGTCTGGGGCTGATGGTGCACGTCACCGCGCACCGCATCGATCCGGGCTGGTCTGGTTGCATTGTGCTGGAGTTCTACAACTCCGGTAAGCTGCCGCTGGCGCTGCGTCCGGGCATGTTAATTGGTGCGCTGAGCTTTGAGCCGCTTTCCGGCCCGGCGGCGCGACCTTACAACCGCCGTGAAGATGCGAAATATCGCAACCAGCAGGGCGCGGTAGCCAGCCGAATCGATAAAGACTAA
>Cluster_267
ATGAGACGATTTCTGACGACGCTGATGATACTCCTGGTCGTGCTGGTGGCCGGGTTATCTGCGTTAGTGTTGCTGGTGAATCCGAATGATTTCCGCGACTATATGGTCAAGCAAGTTGCTGCACGTAGCGGTTATCAATTGCAGCTCGACGGGCCACTGCGTTGGCACGTCTGGCCGCAGCTTAGTATCCTCTCCGGGCGAATGTCTCTCACCGCCCAGGGCGCAAGCCAGCCACTGGTTCGCGCCGACAACATGCGTCTGGACGTGGCGCTTTTACCACTACTGAGTCATCAACTGAGCGTTAAGCAGGTGATGCTAAAAGGGGCAGTGATCCAACTGACGCCGCAGACGGAAGCGGTGCGCAGTGAAGACGCTCCGGTTGCACCGCGCGACAATACCTTGCCGGATCTGTCAGACGATCGCGGATGGTCGTTTGATATATCCAGTCTTAAGGTGGCGGACAGCGTTCTGGTGTTCCAGCATGAAGATGACGAGCAGGTGACAATCCGCAATATCCGCCTGCAAATGGAACAAGATCCCCAACATCGTGGCTCATTTGAGTTTTCCGGGCGGGTTAATCGCGATCAGCGCGATCTCACGATATCCCTTAACGGTACGGTAGATGCTTCTGATTATCCGCATGATTTAACGGCGGCTATTGAACAAATTAACTGGCAGTTGCAGGGTGCCGATTTACCAAAACAAGGTATTCAGGGGCAGGGGAGTTTCCAGGCCCAGTGGCAGGAGTCACATAAACGCCTTTCATTTAACCAAATCAGCTTGACCGCCAATGACAGTACGCTGAGCGGGCAAGCACAGGTTACGCTGACAGAGAAACCGGAATGGCAGCTGAGGCTGCAATTCCCGCAACTGAATCTTGACAACCTCATCCCGCTTAATGAAACAGCGAATGGTGAAAACGGTGCCGCGCAGCAGGGGCAGAGCCAATCAACGTTGCCGCGCCCGGTTATTTCTTCGCGTATTGATGAACCGGCCTATCAGGGACTGCAAGGCTTTACGGCTGATATTTTGTTGCAGGTCAGTAACGTGCGCTGGCGCGGAATGAATTTTACAGATGTTGCCACGCAAATGACCAACAAGTCGGGTTTGCTGGAAATTACTCAACTGCAGGGCAAGCTTAACGGTGGACAGGTTTCACTGCCGGGCACGCTGGACGCGACATCAATAAATCCGCGGATAAACTTCCAGCCACGGCTGGAAAACGTTGAGATTGGTACCATTCTGAAGGCGTTTAACTATCCGATTTCGTTGACCGGAAAAATGTCACTGGCTGGTGATTTCTCCGGTGCTGACATAGATGCCGACGCATTCCGCCACAACTGGCAAGGACAGGCACATGTCGAAATGACCGACACGCGCATGGAAGGGATGAACTTCCAGCAGATGATTCAGCAAGCGGTAGAGCGTAATGGCGGTGATGTGAAGGCCGCTGAAAACTTTGATAACGTGACGCGGCTTGACCGCTTTACCACCGATTTGACGTTGAAGGATGGCGTCGTGACGTTAAACGACATGCAAGGTCAATCGCCTGTGCTGGCGCTGACAGGGGAAGGCATGTTGAATCTGGCAGATCAAACCTGCGACACCCAGTTTGATATTCGGGTCGTGGGTGGCTGGAACGGGGAAAGCAAACTGATTGATTTCCTGAAAGAAACGCCAGTACCGCTGCGGGTTTATGGCAACTGGCAGCAACTCAATTACAGCCTGCAAGTGGATCAGTTACTGCGCAAACATCTACAGGACGAAGCGAAACGTCGCCTGAATGACTGGGCCGAGCGGAATAAAGATTCCCGTAATGGCAAAGATGTGAAGAAGTTGCTTGAGAAGATGTAG
>Cluster_268
ATGGAATGGATTGCCGATCCGTCTATCTGGGCCGGGTTAATCACGCTGATTGTGATCGAACTGGTCCTCGGCATTGATAACCTGGTCTTTATTGCCATCCTCGCCGAAAAACTACCGCCGAAGCAGCGTGACCGCGCACGGGTTACCGGGCTGCTGCTGGCAATGTTAATGCGCCTGTTACTGCTGGCGTCAATCTCCTGGCTGGTCACCCTGACTCAACCGCTGTTCAGCTTCCGCTCGTTTACCTTTAGCGCCCGCGACTTAATCATGCTGTTTGGTGGTTTCTTCCTGTTGTTCAAAGCCACGATGGAGCTGAACGAACGGCTGGAAGGGAAAGACAGCAATAATCCCACACAACGCAAAGGTGCGAAGTTCTGGGGCGTGGTGACGCAAATTGTGGTACTGGACGCCATTTTCTCACTCGACTCAGTGATTACCGCCGTCGGGATGGTCGACCATTTACTGGTCATGATGGCCGCCGTGGTTATCGCTATCAGCCTGATGTTGATGGCCAGCAAGCCGTTAACGCAATTTGTTAACAGTCACCCGACGATCGTTATTCTCTGCTTAAGCTTCCTGTTGATGATTGGCTTTAGCCTGGTGGCAGAAGGTTTCGGCTTCGTCATTCCGAAAGGCTACCTGTACGCTGCCATTGGTTTCTCGGTGATGATCGAGGCGCTCAATCAGTTGGCTATCTTTAACCGGCGACGTTTTCTTTCCGCTAACCAGACGCTGCGCCAGCGGACTACCGAAGCGGTAATGCGCCTGCTTAGCGGGCAAAAAGAAGATGCGGAACTGGACGCCGAAACCGCGTCCATGCTGGTGGATCATGGTAACCAGCAGATCTTTAATCCGCAGGAACGGCGGATGATTGAGCGGGTACTAAATCTTAACCAGCGTACCGTCAGCAGCATTATGACGTCGCGCCACGATATTGAGCATATCGATCTCAACGCGCCGGAAGAAGAAATCCGCCAGTTGCTGGAGCGAAATCAGCATACGCGGCTGGTGGTTACCGACGGTGATGACGCAGAAGATTTGCTCGGTGTTGTTCACGTTATCGACCTGCTACAACAGTCTCTGCGCGGCGAACCGCTCAACCTGCGGGTGTTGATTCGCCAGCCGCTGGTGTTCCCGGAAACCTTGCCGTTGTTACCTGCCCTGGAGCAGTTCCGTAATGCCCGCACGCACTTTGCTTTTGTGGTGGATGAGTTTGGCTCGGTGGAAGGGATTGTGACATTAAGTGACGTCACTGAAACCATTGCCGGTAACTTACCGAACGAAGTGGAAGAGATCGACGCCCGCCATGATATTCAGAAGAATGCGGACGGTTCCTGGACGGCGAATGGTCATATGCCGCTGGAGGATCTGGTGCAATATGTGCCGCTGCCGCTGGATGAAAAACGTGAATATCACACCATTGCCGGGCTGTTGATGGAGTATTTGCAGCGTATTCCAAAACCTGGCGAAGAAGTTCAGGTGGGGGATTATTTGCTTAAAACGTTGCAGGTAGAAAGCCATCGCGTGCAGAAGGTGCAGATTATACCGCTGCGTAAGGATGGCGAGATGGAGTACGAGGTGTGA
>Cluster_269
ATGATGAAATCCAAAATGAAATTGATGCCATTATTGGTGTCAGTAACCTTGATAAGCGGTTGCACAGTACTTCCGGGCAGCAATATGTCGACGATGGGCAAAGACGTCATCAAACAGCAGGACGCTGATTTCGATCTCGACAAAATGGTGAATGTTTATCCGCTGACCCCGCGCCTGATTGACCAATTACGCCCACGCCCGAATGTAGCGCGCCCCAATATGACGCTGGAAAGCGAGATCGCGAATTACCAGTATCGCGTCGGGCCGGGGGACGTTCTGAATGTCACCGTCTGGGATCACCCGGAACTCACCACGCCAGCCGGTCAGTACCGCAGCTCCAGCGACACCGGCAACTGGGTACAGCCTGACGGCACTATGTTTTACCCGTATATCGGCAAGGTTCACGTAGTCGGGAAAACGCTCGCTGAAATCCGCAGTGATATTACCGGGCGCTTAGCGACGTACATCGCTGACCCGCAGGTGGACGTTAATATCGCCGCCTTCCGCTCACAAAAGGCCTATATCTCAGGTCAGGTGAATAAATCCGGTCAACAGGCGATCACCAACGTACCACTGACCATTCTCGATGCCATCAACGCCGCAGGTGGCCTGACCGACACCGCTGACTGGCGCAACGTGGTGCTAACACACAATGGTCGTGAAGAACGCATTTCTTTGCAGGCGCTGATGCAAAACGGCGACCTCAATCAGAACCGACTGCTTTACCCCGGCGATATTCTCTACGTGCCGCGTAATGATGATCTGAAAGTGTTTGTGATGGGTGAAGTGAAGAAACAGAGCACCCTGAAAATGGACTTTAGCGGCATGACCCTGACTGAAGCTCTGGGCAATGCCGAAGGTATCGACATGACCACCTCCAACGCCAGCGGCATCTTTGTCATTCGTCCGTTGAAAGGCGAGGGCGGGCGTAACGGCAAGATTGCCAATATCTACCAGCTGGATATGTCCGATGCGACGTCGCTGGTGATGGCGACAGAATTCCGCCTGCAACCTTATGACGTGGTGTATGTCACCACCGCCCCGGTTTCCCGCTGGAACCGTCTGATCAATCAGTTGCTGCCAACTATTAGCGGTGTCCGTTACATGACGGATACAGCCAGCGACATTCATAACTGGTAA
>Cluster_270
ATGTTTAACAACATATTAGTTGTCTGTGTCGGCAATATTTGCCGTTCCCCGACGGCGGAACGCTTACTGCAACGTTATCACCCGGAGCTGAAAGTGGAGTCCGCTGGACTCGGCGCGCTGGTCGGTAAGGGCGCTGATCCTACCGCTATCAGCGTCGCCGCAGAACATCAACTGTCTCTGGAAGGTCACTGTGCACGGCAAATCAGCCGCCGCCTGTGTCGCAACTATGACCTGATTTTGACCATGGAAAAGCGCCATATCGAACGCTTATGCGAGATGGCACCTGAGATGCGCGGCAAAGTGATGCTGTTTGGTCACTGGGATAACGAATGTGAAATCCCCGATCCGTATCGCAAAAGCCGGGAAACGTTTGCAGCGGTGTACACATTACTTGAACGGTCTGCCCGCCAGTGGGCGCAGGCATTGAACGCAGAGCAGGTATAA
>Cluster_271
ATGACAGAAAAAGTAAAACAACATGCCGCTCCGGTAACGGGCAGTGATGAAATCGATATTGGTCGCCTGGTCGGCACCGTCATTGAAGCGCGCTGGTGGGTGATTGGCATCACCGCTGTATTTGCCCTCTGTGCTGTGGTTTACACTTTCTTCGCCACGCCGATTTATAGTGCCGACGCACTGGTACAAATCGAACAAAACAGCGGCAATTCGTTAGTGCAGGACATTGGCTCGGCATTAGCCAACAAACCGCCTGCATCGGACGCCGAGATCCAGTTGATTCGTTCGCGTCTGGTGCTTGGTAAAACGGTGGACGATCTAGACCTCGATATTGCGGTGAGCAAAAACACGTTCCCGATTTTCGGTGCGGGCTGGGATCGCCTGATGGGACGTCAGAACGAGACGGTGAAAGTGACCACCTTTAACCGCCCGAAAGAGATGGCGGACCAGGTGTTTACGCTTAATGTGCTGGATGACAAAAACTACACTCTGAGCAGTGATGGCGGCTTTAGCGCCCGTGGGCAAGCGGGCCAGATGCTGAAAAAAGAAGGCGTCACGCTGATGGTTGAAGCCATTCACGCCCGCCCGGGCAGTGAGTTTACCGTCACCAAATACTCCACGTTGGGGATGATCAACCAACTGCAAAACAGCCTGACGGTAACGGAGAACGGCAAAGACGCAGGCGTACTGAGCCTGACTTATACCGGTGAAGATCGCGAACAGATCCGCGACATTCTTAACAGCATCGCCCGTAACTATCAGGAACAAAATATTGAGCGCAAATCGGCGGAAGCGTCGAAAAGCCTCGCTTTCCTCGCGCAACAGTTACCGGAAGTACGTAGCCGCCTCGATGTTGCCGAAAACAAACTGAATGCCTTCCGTCAGGATAAAGATTCTGTTGATCTGCCGCTGGAAGCGAAAGCGGTGCTCGATTCGATGGTGAACATCGACGCGCAGTTGAACGAACTGACCTTTAAAGAGGCGGAAATCTCCAAGCTGTACACCAAAGTTCACCCGGCGTACCGCACGCTGCTGGAGAAACGTCAGGCGCTGGAAGAAGAGAAAGCCAAACTTAACGGTCGCGTAACGGCGATGCCGAAAACCCAGCAGGAGATTGTGCGCCTGACCCGCGATGTCGAGTCTGGTCAGCAGGTCTATATGCAACTGCTGAATAAAGAGCAGGAGCTGAAAATCACCGAAGCCAGCACCGTCGGCGATGTGCGCATTGTTGACCCGGCAATCACCCAGCCTGGCGTGCTGAAACCGAAGAAAGGACTGATTATCCTCGGCGCAATTATCCTCGGCCTGATGCTCTCTATCGTGGGTGTGCTGCTGCGCTCGTTGTTTAATCGCGGCATCGAAAGCCCGCAGGTGCTGGAAGAACATGGTATCAGCGTCTATGCCAGCATCCCGTTGTCGGAATGGCAGAAAGCGCGCGATAGCGTCAAAACCATCAAAGGGATTAAACGCTATAAACAGAGCCAGCTACTGGCGGTGGGGAATCCAACCGATCTGGCGATTGAAGCCATCCGCAGTCTGCGTACCAGTCTGCACTTCGCGATGATGCAGGCGCAGAACAATGTGTTGATGATGACAGGGGTGAGCCCGTCAATCGGTAAAACCTTTGTCTGCGCCAACCTGGCGGCGGTGATCAGTCAGACCAATAAACGGGTGTTGTTGATCGACTGCGATATGCGCAAAGGCTACACCCACGAGCTGTTGGGTACCAATAACGTCAATGGCCTGTCGGAAATTCTGATTGGCCAGGGCGATATTACTACCGCAGCTAAACCGACCTCTATTGCCAAATTTGACCTGATCCCGCGCGGTCAGGTACCGCCAAATCCTTCTGAGCTGTTGATGAGCGAACGCTTTGCCGAACTGGTGAACTGGGCGAGTAAAAACTATGACCTGGTGTTGATTGATACGCCGCCGATTCTGGCAGTGACCGATGCGGCAATTGTTGGTCGTCATGTTGGAACCACGTTAATGGTGGCGCGTTATGCGGTCAACACATTGAAAGAAGTGGAAACCAGTCTGAGCCGCTTTGAGCAAAATGGTATTCCGGTGAAAGGGGTGATTCTGAACTCCATCTTCCGCCGCGCCAGCGCGTATCAGGATTATGGCTATTACGAATACGAATATAAGTCGGATGCGAAATAA
>Cluster_272
ATGAAAGACAATCCGCTGATCTCAATCTATATGCCGACCTGGAACCGCCAACAACTGGCGATTCGGGCGATAAAATCGGTCCTGCGCCAGGACTACAGCAACTGGGAGATGATCATCGTGGATGATTGCTCCACCTCCTGGGAACAACTGCAACAGTACGTCACCGCCCTCAACGATCCGCGTATTACCTACATTCACAACGACATTAACAGCGGGGCGTGCGCGGTACGTAACCAGGCGATTATGCTGGCGCAAGGGGAATACATTACCGGGATCGATGACGATGATGAATGGACGCCCAACCGCCTGAGCGTCTTCCTCGCCCATAAACAGCAACTGGTCACTCACGCCTTTTTGTACGCTAACGACTACGTATGCCAGGGAGAAGTTTATTCCCAACCGGCAAGCTTACCACTGTATCCCAAATCGCCGTACTCACGCCGCCTGTTCTATAAACGCAATATCATTGGCAATCAGGTTTTTACCTGGGCGTGGCGTTTCAAAGAGTGCTTGTTCGATACCGAACTGAAAGCAGCACAGGATTACGACATCTTCCTGCGGATGGTGGTGGAGTATGGCGAGCCGTGGAAAGTGGAAGAGGCGACGCAGATCCTGCATATCAATCACGGTGAAATGCAGATCACCTCGTCACCGAAAAAATTCTCCGGGTACTTCCACTTTTACCGCAAGCACAAAGATAAATTTGACCGTGCAAGCAAAAAATATCAGCTGTTTACCCTCTACCAGATCCGCAATAAACGTATGACCTGGCGCACTTTGCTGACGCTGCTTTCGGTGCGTAACGGCAAACGTCTGGCTGATGGTATTCGGGGGCGCTAA
>Cluster_273
ATGCTGGAAGATCTGCGCGCCAACAGCTGGAGTTTACGTCCGTGCTGCATGGTTCTAGCCTATCGCGTCGCTCATTTTTGTTCGGTGTGGCGCAAAAAGAACGTCCTCAACAATATTTGGGCGGCCCCGCTGCTGGTGCTGTATCGCATTATCACCGAATGCTTTTTCGGTTATGAAATCCAGGCTGCCGCGACCATTGGCCGCCGCTTTACTATCCATCACGGTTACGCCGTAGTGATCAATAAAAACGTGGTGGCGGGGGATGATTTCACCATTCGCCACGGCGTCACTATCGGCAATCGTGGTGCCGATAACATGGCATGTCCACATATTGGCAACGGCGTCGAACTCGGTGCCAACGTTATTATTCTTGGTGATATCACGCTTGGTAACAACGTCACCGTGGGTGCGGGCAGCGTGGTGCTCGACTCTGTCCCGGACAACGCGCTGGTGGTGGGAGAAAAAGCGCGAGTGAAGGTAATTAAATGA
>Cluster_274
ATGAATATTTTGCAATTTAATGTGCGACTGGCGGAAGGCGGGGCAGCAGGTGTGGCGTTAGATCTCCACCAGCGTGCGCTGCAACAGGGGCTAGCGTCACATTTTGTCTACGGTTACGGCAAAGGCGGCAAAGAGAGCGTCAGCCATCAAAACTATCCGCAGGTCATCAAACATACGCCGCGGATGACTGCAATGGCGAATATTGTCCTGTTTCGTCTGTTTAATCGCGATCTGTTTGGCAATTTCAATGAGTTATATCGCACCATTACTCGCACACCGGGTCCGGTGGTCCTGCATTTTCATGTGCTGCACAGCTACTGGCTAAATCTTAAGAGCGTGGTGCGCTTTTGCGAAAAAGTGAAAAACCATAAACCGGACGTCACTCTGGTCTGGACGCTGCACGACCACTGGAGTGTTACCGGACGCTGCGCCTTTACCGACGGTTGCGAAGGCTGGAAAACAGGCTGCCAGAAATGCCCGACCTTAAATAATTATCCGCCGGTGAAGATTGATCGGGCGCACCAGCTGGTGGCGGGCAAACGCCAGTTATTCCGTGAGATGCTGGCGCTGGGCTGTCAGTTTATTTCCCCCAGCCAGCATGTGGCTGACGCTTTCAATAGCCTGTACGGTCCAGGGCGTTGCCGGATTATCAATAACGGTATTGATATGGCAACCGAAGCGATTCTGGCGGATCTGCCTCCGGTGCGCGAAACCCAGGGTAAGCCGAAAATCGCGGTGGTGGCGCATGACCTGCGTTACGACGGCAAGACTAACCAGCAACTGGTGCGTGAGATGATGGCGCTGGGCGACAAAATCGAACTGCATACCTTTGGTAAGTTCTCGCCGTTCACCGCTGGTAACGTGGTTAATCACGGCTTTGAAACCGACAAACGTAAGCTGATGAGCGCGCTCAATCAGATGGATGCGCTGGTATTCAGTTCTCGCGTCGATAACTACCCGCTGATTTTGTGTGAGGCGCTATCGATTGGCGTGCCGGTGATCGCCACCCATAGCGATGCGGCGCGGGAAGTGCTGCAAAAATCCGGTGGTAAAACCGTCAGTGAAGAAGAGGTGCTGCAACTGGTGCAGTTAAGCAAACCGGAAATCGCGCAGGCGATATTTGGTACCACGCTGGCTGAGTTCAGCCAACGCAGCCGCGCCGCCTACAGTGGACAACAGATGCTGGAGGAGTATGTCAACTTCTATCAGAATCTGTAG
>Cluster_275
ATGCAAGATTTAAGCGGTTTCTCGGTGCCGAAAGGGTTCCGGGGCGGCAACGCTATTAAAGTGCAATTATGGTGGGCAGTACAGGCAACAATATTTGCCTGGTCGCCACAAGTATTGTATCGCTGGCGGGCATTTTTATTACGTTTATTCGGCGCAAAAATAGGAAAAAACGTAGTTATTCGTCCGTCAGTAAAAATTACCTATCCGTGGAAATTAACCTTAGGTGATTACGCGTGGGTCGGCGATGACGTCAATTTATATACCCTCGGTGAAATAACCATTGGCGCACATTCGGTGATATCGCAAAAAAGTTATTTATGCACCGGTAGCCACGACCATGCAAGTCAACATTTCACCATTAACGCCACGCCTATTGTGATTGGCGAGAAATGCTGGCTGGCGACAGATGTTTTTGTTGCCCCTGGCGTCACGATTGGCGACGGCACCGTCGTGGGTGCACGAAGCAGTGTTTTTAAATCGCTTCCGGCAAATGTGGTTTGCCGGGGGAATCCCGCAGTGGTGATACGCGAACGCGTTGAAACTGAATAA
>Cluster_276
ATGCCCGGTGACGGAAACCACAATGCCCTTCTCTTCAACGCCCGTGCCTTCAAAGCGCAGTTTGATGCCCAGCTGTGCTGCCGCCATTTCCACGAACTGACGCACGGAGTACTGAACGCCGGTCGCGATAACGAAATCTTCCGGCTGTTCCTGTTGCAGCATCATCCACTGCATTTTTACGTAGTCTTTGGCATGGCCCCAGTCACGCAGGGAATCCATATTGCCGAGGTACAGGCACGACTCCAGCCCCTGGGCGATATTGGCGATTGCGCGGGTGATTTTGCGGGTAACGAAGGTTTCGCCGCGGCGCGGGGATTCATGGTTGAAGAGAATACCGTTACAGGCGTACATGCCGTAGGATTCGCGGTAGTTAACGGTGATCCAGTAGGCGTACAGTTTGGCGACCGCATACGGAGAGCGTGGGTAGAACGGCGTGGTTTCTTTCTGCGGAATTTCCTGCACCAGACCATACAGTTCAGAGGTGGAAGCCTGATAGAAGCGGGTTTTCTTTTCCAGACCGAGGAAGCGGATCGCCTCGAGCAGGCGCAGCGTACCCATCGCGTCGACGTCAGCGGTATATTCCGGTGA
>Cluster_277
ATGAAAACGGGACCGTTAAACGAAAGTGAGTTGGAATGGCTGGACGATATTCTGACCAAATACAACACTGACCACGCCATCCTTGATGTGGCGGAGCTGGACGGTTTATTGACGGCGGTGTTGAGTTCTCCGCAAGAGATTGAACCGGAACAGTGGCTGGTTGCCGTGTGGGGTGGGGCTGACTATGTGCCGCGCTGGGCGTCAGAGAAAGAGATGACGCGCTTTATGAATCTGGCTTTTCAACATATGGCCGATACCGCAGAGCGTCTGAACGAATTCCCGGAGCAGTTTGAGCCGTTATTCGGCTTGCGAGAAGTTGATGGCAGCGAGCTGACGATTGTTGAGGAGTGGTGCTTTGGCTATATGCGGGGCGTGGCACTTTCTGACTGGTCAACGTTGCCCGATTCGTTAAAACCAGCGCTGGAGGCGATTGCGCTGCACGGTACTGAGGAAAACTTCGAGCGGGTAGAAAAGATGTCGCCAGAAGCGTTTGAAGAGAGCGTAGATGCCATTCGACTGGCGGCGCTTGATCTACATGCGTACTGGATGGCGCATCCGCAGGAAAAAGCTGTTCAGCAACCGATCAAAGCAGAAGAGAAACCGGGGCGTAACGATCCTTGCCCGTGCGGTAGTGGTAAGAAATTTAAGCAGTGCTGCCTGCATTAA
>Cluster_278
GTGAAAAACAGAACCCTGGGAAGTGTTTTTATCGTGGCGGGAACCACAATTGGCGCAGGCATGCTGGCAATGCCGCTGGCTGCGGCCGGTGTTGGTTTTAGCGTTACGTTAATCTTGTTGATTGGGCTTTGGGCGTTGATGTGCTACACGGCGCTATTACTGCTGGAGGTGTACCAGCATGTTCCGGCAGATACCGGTCTGGGCACGCTGGCAAAACGCTATCTGGGACGCTACGGTCAATGGCTGACGGGCTTCAGTATGATGTTCTTAATGTATGCTCTGACTGCGGCATACATCAGCGGTGCCGGTGAATTGTTGGCCTCCAGCATCAGCGACTGGACAGGTATTTCTATGTCGGCAACCGCTGGCGTGCTGTTGTTCACTTTTGTTGCCGGTGGCGTGGTTTGTGTCGGAACTTCACTGGTCGATTTATTTAACCGTTTTCTGTTCAGCGCCAAGATTATTTTTCTGGTGGTAATGCTGGTACTACTGCTGCCGCATATTCACAAAGTGAATCTTTTAACCCTGCCGTTGCAACAGGGGCTGGCTCTGTCTGCAATCCCGGTGATTTTTACGTCGTTTGGTTTTCACGGTAGCGTGCCGAGTATTGTCAGCTATATGGATGGCAACATTCGTAAGCTACGCTGGGTGTTTATAATCGGTAGTGCGATCCCCCTGGTGGCATATATTTTCTGGCAGGTGGCGACGCTTGGCAGCATTGATTCAACAACCTTTATGGGATTGCTGGCTAATCATGCTGGATTAAACGGGCTGTTACAGGCGTTACGCGAAATGGTGGCCTCTCCGCATGTTGAGCTGGCAGTGCATTTATTTGCTGATTTAGCCCTCGCCACGTCATTTCTCGGCGTTGCGTTAGGCTTATTTGATTATCTGGCTGATTTATTTCAGCGTTCAAATACCGTTGGTGGACGGTTGCAAACTGGTGCAATTACGTTTCTGCCGCCGTTGGCGTTTGCACTGTTTTATCCACGAGGATTTGTGATGGCGCTGGGTTACGCCGGTGTGGCGCTGGCGGTACTGGCATTGATTATCCCTTCGCTGTTGACCTGGCAAAGCAGAAAGCACAATCCTCAGGCGGGTTACCGGGTCAAAGGTGGTCGTCCGGCGCTGGTGGTGGTGTTTCTCTGTGGTATTGCTGTGATTGGCGTGCAATTTTTGATTGCGGCAGGGTTGTTACCAGAAGTGGGGTGA
>Cluster_279
ATGGACTCTATTCACGGTCATGAAGTGTTAAATATGATGATTGAATCAGGCGAGCAATATACGCATGCCAGTCTGGAAGCTGCGATTAAAGCGCGTTTTGGTGAACAGGCACGTTTTCACACCTGCTCGGCAGAAGGGATGACAGCGGGAGAGCTGGTGGCGTTTCTGGCAGCAAAAGGCAAATTTATTCCTTCTGAAGACGGTTTTTCGACCGATCAGAGTAAGATTTGCCGTCACTGA
>Cluster_280
ATGCTGAAACCAGAAATGATTGAAAAACTTAATGAGCAGATGAACCTGGAACTGTACTCTTCACTGCTTTATCAGCAAATGAGCGCCTGGTGCAGCTATCATACCTTCGAAGGTGCTGCCGCGTTCCTGCGCCGCCACGCCCAGGAAGAGATGACACATATGCAGCGTCTGTTTGATTACCTGACTGATACCGGAAACTTACCACGTATTAATACCGTTGAATCTCCGTTTGCTGAATATTCTTCACTTGATGAATTATTCCAGGAAACCTATAAACACGAACAATTAATCACGCAGAAAATTAACGAACTGGCTCATGCTGCAATGACCAATCAGGACTACCCAACATTTAATTTCCTGCAATGGTATGTTTCTGAGCAGCATGAAGAAGAGAAACTGTTCAAATCGATTATTGATAAATTAAGCCTGGCAGGCAAAAGCGGCGAAGGTCTGTATTTTATCGACAAAGAACTCTCTACCCTCGACACACAAAACTAA
>Cluster_281
ATGAGACTTCTGATTCTGACTCTTTCATTAATAACGCTGGCGGGGTGTACGGTTACTCGCCAGGCCCATGTGAGCGAAGTTGACGCGGCAACAGGTATTGTACGGTTGGTTTATGACCAGGCTTTTTTGCAGCATGCCCGTACCGATCGTTATGTCAGTCGCGGGATCGCCGATCGCGCATGCCAGCAGGAAGGCTATACCCACGCTATCCCCTTTGGTCAGCCAGTAGGCAACTGTAGCCTTTTTGCGGGTTCCTTATGTTTAAATACGGAATTCACTTTGTCATATCAGTGCCATCATTCCGCCTTCCCTGTCTTTCTCTAA
>Cluster_282
ATGTCCCAGCCGCTGAATGCCGATCAGGAACTGGTTTCTGATGTGGTTGCTTGCCAGTTGGTTATCAAACAAATTCTGGATGTTCTCGATGTAATCGCGCCCGTTGAAGTTCGTGAAAAAATGTCCAGTCAGCTGAAGAATATCGACTTTACTAACCATCCCGCCGCCGCAGACCCGGTCACCATGCGGGCAATCCAAAAAGCCATCGCGCTTATTGAACTCAAGTTTACCCCACAGGGTGAATCCCATTAA
>Cluster_283
ATGGCAACCGCTGGAATGCTTCTCAAACTCAACTCTCAAATGAACCGCGAGTTTTACGCATCCAATCTCTACCTTCACCTGAGTAACTGGTGTTCTGAACAGAGTCTGAACGGCACCGCCACTTTCCTTCGCGCCCAGGCACAGAGTAATGTGACCCAAATGATGCGCATGTTTAACTTTATGAAGAGTGTCGGCGCTACCCCCATCGTTAAAGCCATTGATGTTCCCGGTGAAAAACTGAACTCTCTGGAAGAACTGTTCCAAAAAACGATGGAAGAATACGAGCAACGTTCTAGTACGTTGGCACAGTTAGCCGATGAAGCGAAAGAACTGAATGATGATTCAACCGTCAATTTCCTGCGCGATCTGGAAAAAGAACAGCAGCATGATGGTCTGTTGCTGCAAACCATTCTTGATGAAGTGCGCAGTGCGAAACTTGCGGGTATGTGCCCTGTGCAGACCGACCAACATGTTCTGAATGTCGTGTCACACCAGCTGCATTGA
>Cluster_284
ATGCACAAATTTACTAAAGCCCTGGCAGCCATTGGTCTGGCAGCCGTTATGTCACAATCCGCTATGGCGGAGAACCTGAAGCTCGGTTTTCTGGTGAAGCAACCGGAAGAGCCGTGGTTCCAGACCGAATGGAAGTTTGCCGATAAAGCCGGGAAGGATTTAGGGTTTGAGGTTATTAAGATTGCCGTGCCGGATGGCGAAAAAACATTGAACGCGATCGACAGCCTGGCTGCCAGTGGCGCAAAAGGTTTCGTTATTTGTACTCCGGACCCCAAACTCGGCTCTGCCATCGTCGCGAAAGCGCGTGGCTACGATATGAAAGTCATTGCCGTGGATGACCAGTTTGTTAACGCCAAAGGTAAGCCAATGGATACCGTTCCGCTGGTGATGATGGCGGCGACTAAAATTGGCGAACGTCAGGGTCAGGAACTGTATAAAGAGATGCAGAAACGTGGCTGGGATGTCAAAGAAAGCGCGGTGATGGCGATTACCGCCAACGAACTGGATACGGCACGTCGCCGTACAACGGGTTCTATGGATGCGCTGAAAGCGGCCGGATTCCCGGAAAAACAAATTTATCAGGTACCTACCAAATCTAACGACATCCCGGGGGCATTTGACGCTGCCAACTCAATGCTGGTTCAACATCCGGAAGTTAAACATTGGCTGATCGTCGGTATGAACGACAGCACCGTGCTGGGCGGCGTACGCGCGACGGAAGGTCAGGGCTTTAAAGCTGCCGATATCATCGGCATTGGCATTAACGGTGTGGATGCGGTGAGCGAACTGTCTAAAGCACAGGCAACCGGCTTCTACGGTTCCCTGCTGCCAAGCCCGGACGTACATGGCTATAAATCCAGCGAAATGCTTTACAACTGGGTAGCAAAAGACGTTGAACCGCCAAAATTTACCGAAGTTACCGACGTGGTGCTGATCACGCGTGACAACTTTAAAGAAGAACTGGAGAAAAAAGGTTTAGGCGGTAAGTAA
>Cluster_285
ATGCAACAGTCTACCCCGTATCTCTCATTTCGCGGCATCGGTAAAACGTTTCCCGGCGTTAAGGCGCTGACGGATATTAGTTTTGACTGCTATGCCGGTCAGGTTCATGCGTTGATGGGTGAAAATGGCGCAGGAAAATCAACTCTCTTAAAAATCCTCAGCGGCAACTATGCGCCAACCACGGGTTCTGTAGTGATTAATGGGCAGGAAATGTCCTTTTCCGACACGACCGCAGCACTTAACGCGGGTGTGGCGATTATTTACCAGGAACTGCATCTCGTGCCGGAAATGACCGTCGCGGAAAACATCTATCTCGGCCAGCTGCCGCATAAAGGCGGCATTGTGAATCGCTCATTGCTGAATTATGAGGCGGGTTTACAACTTAAACATCTTGGTATGGATATTGACCCGGACACGCCGCTGAAATATCTCTCCATTGGTCAGTGGCAGATGGTTGAAATCGCCAAGGCGCTGGCGCGTAACGCTAAAATTATCGCCTTTGATGAGCCAACCAGCTCCCTTTCTGCCCGCGAAATCGACAATCTTTTCCGCGTTATTCGTGAACTGCGAAAAGAGGGGCGGGTGATCTTATACGTTTCTCACCGTATGGAAGAAATATTTGCCCTCAGCGATGCCATCACTGTCTTTAAAGATGGACGTTATGTCAAAACCTTTACCGATATGCAGCAGGTTGACCACGACGCGCTGGTGCAGGCGATGGTCGGGCGCGACATTGGCGATATCTACGGCTGGCAACCTCGTAGTTATGGCGAGGAGCGCCTGCGTCTTGATGCTGTGAAAGCACCAGGCGTGCGTACGCCAATAAGTCTGGCGGTTCGCAGTGGTGAAATTGTTGGGCTGTTTGGTCTGGTAGGGGCGGGGCGTAGCGAATTAATGAAAGGCTTGTTTGGCGGGACGCAAATCACCGCCGGTCAGGTTTATATCGACCAACAGCCGATCGATATTCGTAAACCGAGCCACGCCATTGCCGCAGGCATGATGCTCTGCCCGGAAGATCGCAAAGCGGAAGGCATTATTCCCGTGCACTCCGTTCGCGACAATATCAACATCAGTGCCAGACGTAAACATGTGCTCGGCGGTTGTGTAATCAACAACGGTTGGGAAGAAAACAATGCCGATCACCACATTCGTTCGCTCAACATCAAAACGCCGGGCGCTGAGCAACTGATCATGAATCTCTCAGGCGGAAATCAGCAAAAAGCCATTCTGGGCCGCTGGTTATCGGAAGAGATGAAGGTCATTTTGCTGGATGAACCTACGCGCGGCATTGATGTTGGTGCTAAGCATGAAATTTACAACGTGATTTATGCGCTGGCGGCGCAGGGTGTGGCGGTGCTGTTTGCCTCCAGCGACTTACCTGAAGTCCTCGGCGTTGCCGACCGGATTGTGGTGATGCGGGAAGGTGAAATCGCCGGTGAATTGTTACACGAGCAGGCAGATGAGCGTCAGGCACTGAGCCTTGCGATGCCTAAAGTCAGCCAGGCAGTTGCCTGA
>Cluster_286
ATGTCTTCTGTTTCTACATCGGGGTCTGGCGCACCTAAGTCGTCATTCAGCTTCGGGCGTATCTGGGATCAGTACGGCATGCTGGTGGTGTTTGCGGTGCTCTTTATCGCCTGTGCCATTTTTGTCCCAAATTTTGCCACCTTCATTAATATGAAAGGGTTGGGCCTGGCAATTTCCATGTCGGGGATGGTGGCGTGTGGCATGTTGTTCTGCCTTGCTTCCGGTGACTTTGACCTTTCTGTCGCCTCCGTAATTGCCTGTGCGGGTGTCACCACGGCGGTGGTTATCAACCTGACTGAAAGCCTGTGGATTGGCGTGGCAGCGGGGTTGCTGCTTGGCATTCTCTGTGGCCTGGTCAATGGCTTTGTTATCGCCAAACTGAAAATAAATGCTCTGATCACAACACTGGCAACGATGCAGATTGTTCGAGGTCTGGCGTACATCATTTCAGACGGTAAAGCGGTCGGTATCGAAGATGAAAGCTTCTTTGCCCTTGGTTACGCTAACTGGTTCGGTCTGCCTGCGCCAATCTGGCTCACCGTCGCGTGTCTGATTATCTTTGGTTTGTTGCTGAATAAAACCACCTTTGGTCGTAACACCCTGGCGATTGGCGGGAACGAAGAGGCTGCGCGTCTGGCGGGTGTACCGGTTGTTCGCACCAAAATTATTATCTTTGTTCTCTCTGGCCTGGTATCTGCGATAGCCGGAATTATTCTGGCTTCACGTATGACCAGTGGGCAGCCAATGACGTCGATTGGTTACGAGCTGATTGTTATCTCCGCCTGCGTTTTAGGTGGCGTTTCTCTGAAAGGAGGCATCGGAAAAATCTCATATGTGGTGGCGGGTATCTTAATTTTAGGCACCGTGGAAAACGCCATGAACCTGCTTAATATTTCTCCTTTCGCGCAGTACGTGGTTCGCGGCTTAATCCTGCTGGCAGCGGTGATCTTCGACCGTTACAAGCAAAAAGCGAAACGCACTGTCTGA
>Cluster_287
GTGACAGAACCGTTAACCGAAACCCCTGAACTATCCGCGAAATATGCCTGGTTTTTTGATCTCGATGGAACGCTGGCGGAAATCAAACCGCATCCCGATCAGGTCGTTGTGCCTGACAATATTCTGCAAGGACTTCAGCTACTGGCAACCGCAAGTGATGGTGCATTGGCATTGATATCAGGGCGCTCAATGGTGGAGCTTGACGCACTGGCAAAACCTTATCGCTTCCCGTTAGCGGGCGTGCATGGGGCAGAGCGCCGTGACATCAATGGTAAAACACATATCGTTCATCTGCCGGATGCGATTGCGCGTGATATTAGCGTGCAACTGCATACAGTCATCGCTCAGTATCCCGGCGCGGAGCTGGAGGCGAAAGGGATGGCTTTTGCGCTGCATTATCGTCAGGCTCCGCAGCATGAAGACGCATTAATGACATTAGCGCAACGTATTACTCAGATCTGGCCACAAATGGCGTTACAGCAGGGAAAGTGTGTTGTCGAGATCAAACCGAGAGGTACCAGTAAAGGTGAGGCAATTGCAGCTTTTATGCAGGAAGCTCCCTTTATCGGGCGAACGCCCGTATTTCTGGGCGATGATTTAACCGATGAATCTGGCTTCGCAGTCGTTAACCGACTGGGCGGAATGTCAGTAAAAATTGGCACAGGTGCAACTCAGGCATCATGGCGACTGGCGGGTGTGCCGGATGTCTGGAGCTGGCTTGAAATGATAACCACCGCATTACAACAAAAAAGAGAAAATAACAGGAGTGATGACTATGAGTCGTTTAGTCGTAGTATCTAA
>Cluster_288
ATGAGTCGTTTAGTCGTAGTATCTAACCGGATTGCACCACCAGACGAGCACGCCGCCAGTGCCGGTGGCCTTGCCGTTGGCATACTGGGGGCACTGAAAGCCGCAGGCGGACTGTGGTTTGGCTGGAGTGGTGAAACAGGGAATGAGGATCAGCCGCTAAAAAAGGTGAAAAAAGGTAACATTACGTGGGCCTCTTTTAACCTCAGCGAACAGGACCTTGACGAATACTACAACCAATTCTCCAATGCCGTTCTCTGGCCGGCTTTTCATTATCGGCTCGATCTGGTGCAATTTCAGCGTCCTGCCTGGGACGGCTATCTACGCGTAAATGCGTTGCTGGCAGATAAATTACTGCCGCTGTTGCAAGACGATGACATTATCTGGATCCACGATTATCACCTGTTGCCCTTTGCGCATGAATTACGCAAACGGGGAGTGAATAATCGCATTGGTTTCTTTCTGCATATTCCTTTCCCGACACCGGAAATCTTCAACGCGCTGCCGACATATGACACCTTGCTTGAACAGCTTTGTGATTATGATTTGCTGGGTTTCCAGACAGAAAACGATCGTCTGGCGTTCCTGGATTGCCTTTCTAACCTGACCCGCGTCACGACACGTAGCGCAAAAAGCCATACAGCCTGGGGCAAAGCATTTCGAACAGAAGTCTACCCGATCGGCATTGAACCGAAAGAAATAGCCAAACAGGCTGCCGGGCCACTGCCGCCAAAACTGGCGCAACTTAAAGCGGAACTGAAAAACGTACAAAATATCTTTTCTGTCGAACGGCTGGATTATTCCAAAGGTTTGCCAGAGCGTTTTCTCGCCTATGAAGCGTTGCTGGAAAAATATCCGCAGCATCATGGTAAAATTCGTTATACCCAGATTGCACCAACGTCGCGTGGTGATGTGCAAGCCTATCAGGATATTCGTCATCAGCTCGAAAATGAAGCTGGACGAATTAATGGTAAATACGGGCAATTAGGCTGGACGCCGCTTTATTATTTGAATCAGCATTTTGACCGTAAATTACTGATGAAAATATTCCGCTACTCTGACGTGGGCTTAGTGACGCCACTGCGTGACGGGATGAACCTGGTAGCAAAAGAGTATGTTGCTGCTCAGGACCCAGCCAACCCGGGCGTTCTTGTTCTTTCGCAATTTGCGGGAGCGGCAAACGAGTTAACGTCGGCGTTAATTGTTAACCCCTACGATCGTGACGAAGTTGCAGCTGCGCTGGATCGTGCATTGACTATGTCGCTGGCGGAACGTATTTCCCGTCATGCAGAAATGCTGGACGTTATCGTGAAAAACGATATTAACCACTGGCAGGAGTGCTTCATTAGCGACCTAAAGCAGATAGTTCCGCGAAGCGCGGAAAGCCAGCAGCGCGATAAAGTTGCTACCTTTCCAAAGCTTGCATAG
>Cluster_289
ATGAGCTATAGCAATATTCTTGTCGCTGTTGCGGTTACACCGGAAAGTCAGCAACTGCTGGCAAAAGCGGTATCTATCGCCAGGCCAGTAAAGGGACACATCAGTTTAATTACTCTCGCTTCCGACCCGGAAATGTACAATCAATTAGCTGCGCCGATGCTTGAAGATTTACGCAGCGTGATGCAGGAAGAAACGCAAAGCTTTCTTGATAAGTTAATTCAGGATGCGGGGTATCCCGTTGACAAGACGTTTATTGCCTACGGTGAGTTAAGCGAACATATTCTGGAAGTATGTCACAAACATCATTTCGATTTGGTGATTTGCGGTAATCACAATCACAGTTTCTTTTCGCGAGCATCCTGCTCGGCGAAAAGAGTGATTGCCTCAAGTGAGGTCGATGTGCTGTTAGTTCCACTTACGGGAGATTAA
>Cluster_290
ATGCATACCTCCGAGTTGCTGAAACACATTTATGACATCAACTTGTCATATTTACTACTTGCACAGCGTTTGATTGTTCAGGACAAAGCGTCCGCTATGTTTCGTCTCGGCATAAATGAAGAAATGGCGACAACGTTAGCGGCACTGACTCTTCCGCAAATGGTTAAGCTGGCAGAAACCAATCAACTGGTTTGTCACTTCCGTTTTGACAGCCACCAGACGATTACTCAGTTGACGCAAGATTCCCGCGTTGACGATCTCCAGCAAATTCATACCGGCATCATGCTCTCAACACGCTTGCTGAATGATGTTAATCAGCCTGAAGAAGCGCTGCGCAAGAAAAGGGCCTGA
>Cluster_291
ATGAGTGAAAAAAGCATTGTTCAGGAAGCGCGGGATATTCAGCTGGCAATGGAATTGATCACCCTGGGCGCTCGTTTGCAGATGCTGGAAAGCGAAACACAGTTAAGTCGCGGACGCCTGATAAAACTTTATAAAGAACTGCGCGGAAGCCCACCGCCGAAAGGCATGCTGCCATTCTCAACCGACTGGTTTATGACCTGGGAACAAAACGTTCATGCTTCGATGTTCTGTAATGCATGGCAGTTTTTACTGAAAACCGGTTTGTGTAATGGCGTCGATGCGGTGATCAAAGCCTACCGTTTATACCTTGAACAGTGCCCACAAGCAGAAGAAGGACCACTGCTGGCATTAACCCGTGCCTGGACATTGGTGCGGTTTGTTGAAAGTGGATTACTGCAACTTTCCAGCTGCAACTGCTGCGGCGGCAATTTTATTACCCACGCTCACCAGCCTGTTGGCAGCTTTGCCTGCAGCTTATGTCAACCGCCATCCCGGGCAGTAAAAAGACGTAAACTTTCCCAGAATCCTGCCGATATTATCCCACAACTGCTGGATGAACAGAGAGTACAGGCTGTTTAA
>Cluster_292
GTGCTTATCTTATTAGGTTACCTGGTTGTTCTCGGTACAGTTTTCGGCGGTTATTTGATGACCGGTGGAAGCCTTGGAGCACTCTATCAACCCGCTGAACTGGTGATTATTGCCGGTGCAGGGATTGGGTCGTTTATCGTCGGCAATAATGGCAAAGCGATTAAAGGCACGCTGAAAGCGCTGCCGTTGCTGTTTCGTCGCTCCAAATACACCAAAGCAATGTATATGGATCTGCTGGCTCTGCTTTATCGGTTGATGGCGAAATCGCGGCAGATGGGGATGTTTTCGCTGGAACGTGATATTGAAAATCCCCGTGAGAGCGAGATCTTCGCCAGCTACCCACGCATCCTCGCGGATAGCGTCATGCTTGATTTTATCGTCGATTATCTGCGCCTGATTATCAGCGGTCACATGAACACCTTCGAAATCGAAGCCCTGATGGATGAAGAGATTGAGACGCACGAAAGCGAGGCAGAAGTCCCGGCGAACAGTCTGGCGCTGGTCGGGGACTCACTTCCGGCGTTTGGTATTGTCGCGGCTGTAATGGGGGTCGTTCACGCGTTAGGTTCAGCCGATCGTCCTGCCGCCGAGCTGGGGGCGCTTATCGCACATGCGATGGTGGGGACTTTCCTCGGTATTTTATTGGCTTACGGATTTATTTCCCCACTAGCGAGTGTTTTACGTCAGAAAAGCGCCGAAACCAGCAAAATGATGCAGTGCGTCAAAGTCACTCTGCTTTCTAATCTGAACGGTTACGCACCGCCTATCGCCGTTGAGTTTGGTCGCAAAACGCTCTATTCCAGCGAACGTCCGTCGTTTATTGAACTGGAAGAGCATGTGCGTGCGGTGAAAAATCCGCAACAACAGACGACAACCGAGGAAGCATGA
>Cluster_293
ATGAAGAATCAAGCGCATCCGATTATTGTCGTCAAACGACGCAAAGCCAAAAGCCACGGGGCAGCACATGGATCGTGGAAGATTGCTTATGCCGACTTTATGACTGCGATGATGGCCTTTTTTCTGGTGATGTGGCTGATCTCCATCTCCAGCCCAAAAGAGTTGATTCAGATTGCGGAGTACTTCCGGACTCCACTGGCGACTGCGGTTACGGGCGGCGATCGCATTTCTAATAGTGAAAGCCCAATTCCCGGCGGTGGTGATGATTACACCCAAAGCCAGGGGGAAGTGAATAAGCAGCCGAACATCGAAGAGCTGAAAAAACGCATGGAGCAAAGTCGATTGTGGAAATTGCGGGGTGATCTCGACCAGTTGATAGAGTCCGATCCGAAACTGCGGGCGTTACGTCCCCATCTCAAAATCGATCTGGTCCAGGAAGGTCTACGTATTCAGATCATCGATAGCCAGAATCGCCCGATGTTTAGAACCGGCAGTGCCGATGTCGAACCCTATATGCGCGACATTCTGCGCGCCATCGCGCCTGTGCTGAATGGTATTCCCAACCGTATTAGCCTTTCGGGTCATACCGATGATTTCCCCTACGCCAGTGGTGAGAAAGGTTACAGCAACTGGGAGCTTTCTGCCGATCGGGCCAATGCATCCCGCCGCGAACTGATGGTCGGAGGGTTGGATAGCGGCAAAGTGTTACGTGTCGTCGGCATGGCGGCAACGATGCGCTTAAGCGATCGCGGACCTGATGATGCCGTCAACCGTCGCATCAGCCTGCTGGTACTGAACAAACAAGCCGAACAGGCCATTTTGCATGAAAACGCCGAAAGCCAGAATGAGCCAGTAAGCGCCCTGGAAAAACCTGAGGTTGCACCACAGGTCAGTGTTCCCACAATGCCATCAGCCGAACCGAGGTGA
>Cluster_294
GTGAGCATGGATATAAGCGATTTTTATCAGACATTTTTTGATGAAGCGGACGAACTGTTGGCTGATATGGAGCAGCATCTGCTGGTTTTGCAGCCGGAAGCGCCAGATGCCGAACAATTGAATGCCATCTTTCGGGCTGCCCACTCGATCAAAGGAGGGGCAGGAACTTTTGGCTTCAGCGTTTTGCAGGAAACCACGCATCTGATGGAAAACCTGCTCGATGAAGCCAGACGAGGTGAGATGCAACTCAACACCGACATTATCAATCTGTTTTTGGAAACGAAGGACATCATGCAAGAACAGCTCGACGCTTATAAACAGTCGCAAGAGCCGGATGCCGCCAGCTTCGATTATATCTGCCAGGCCTTGCGTCAATTGGCATTAGAAGCGAAAGGCGAAACGCCATCCGCAGTGACCCGATTAAGTGTGGTTGCCAAAAGTGAACCGCAAGATGAGCAGAGTCGCAGTCAGTCGCCGCGACGAATTATCCTTTCGCGCCTGAAGGCCGGGGAAGTCGACCTGCTGGAAGAAGAACTGGGACATCTGACAACGTTAACTGACGTGGTGAAAGGGGCGGATTCGCTCTCGGCAATATTACCGGGCGACATCGCCGAAGATGACATCACAGCGGTACTCTGTTTTGTGATTGAAGCCGATCAGATTACCTTTGAAACAGTAGAAGTCTCGCCAAAAATATCCACCCCACCAGTGCTTAAACTGGCAGCCGAACAAGCGCCAACCGGCCGCGTGGAGCGGGAAAAAACGACGCGCAGCAGTGAATCCACCAGCATCCGTGTAGCGGTAGAAAAGGTTGATCAATTAATTAACCTCGTCGGCGAGCTGGTTATCACCCAGTCCATGCTTGCCCAGCGTTCCAGCGAACTGGACCCGGTTAATCATGGTGATTTGATAACCAGCATGGGGCAGTTACAACGTAACGCCCGTGATTTGCAGGAATCAGTGATGTCGATTCGCATGATGCCGATGGAATATGTTTTTAGTCGCTATCCCCGGCTGGTGCGTGATCTGGCGGGAAAACTCGGCAAGCAGGTAGAACTGACGCTGGTGGGCAGTTCCACTGAGCTCGACAAGAGCCTGATAGAACGCATTATCGACCCGCTGACCCACCTGGTACGCAATAGCCTCGATCACGGTATTGAACTGCCAGAAAAACGGCTCGCCGCAGGTAAAAACAGCGTCGGAAATTTAATTCTGTCTGCCGAACATCAGGGCGGCAACATTTGCATTGAAGTGACCGACGATGGGGCGGGGCTAAACCGTGAGCGAATTCTGGCAAAAGCGGCCTCGCAAGGTTTGACTGTCAGCGAAAACATGAGCGACGACGAAGTCGCGATGCTGATATTTGCACCAGGCTTCTCCACGGCAGAGCAGGTCACCGACGTCTCCGGGCGCGGCGTCGGCATGGACGTCGTTAAACGTAATATCCAGGAGATGGGCGGTCATGTCGAAATCCAGTCGAAGCAGGGTACTGGCACTACGATCCGCATTTTACTGCCGCTGACGCTGGCCATCCTCGACGGCATGTCCGTACGCGTTGCGGATGAAGTTTTCATTCTGCCGCTGAATGCTGTCATGGAATCACTGCAACCCCGTGAAGCCGATCTGCATCCACTGGCCGGCGGCGAGCGGGTGCTGGAAGTGCGGGGCGAATATCTGCCCATCGTCGAACTGTGGAAAGTGTTCAACGTCGCGGGCGCGAAAACCGAAGCCACCCAGGGAATTGTGGTGATCTTACAAAGTGGCGGTCGCCGCTACGCCTTGCTGGTGGATCAATTAATTGGTCAGCACCAGGTTGTGGTTAAAAACCTTGAAAGTAACTATCGCAAAGTCCCCGGCATTTCTGCTGCGACCATTCTTGGCGACGGCAGCGTGGCACTGATTGTTGATGTCTCCGCCTTGCAGGCGATAAACCGCGAACAACGTATGGCGAACACCGCCGCCTGA
>Cluster_295
ATGACCGGTATGACGAATGTAACAAAGCTGGCCAGCGAGCCGTCAGGCCAGGAATTTCTGGTATTTACCCTTGGTGATGAAGAGTACGGTATTGATATCCTGAAAGTGCAGGAGATCCGTGGCTACGATCAGGTAACACGGATTGCGAACACGCCAGCGTTTATCAAAGGCGTCACGAATCTGCGCGGCGTTATTGTGCCGATTGTTGACTTACGAATTAAGTTCAGCCAGGTGGATGTGGACTATAACGACAACACGGTAGTTATCGTCCTGAATCTCGGACAGCGGGTGGTCGGCATCGTGGTTGACGGCGTCTCAGACGTGCTTTCATTGACGGCGGAGCAAATTCGTCCGGCACCGGAATTTGCCGTGACGCTTTCAACAGAATATCTCACTGGACTGGGCGCACTGGGCGACCGGATGTTGATTCTGGTGAACATCGAAAAACTGCTGAACAGCGAAGAGATGGCGCTGTTAGATAGCGCGGCGTCAGAAGTGGCGTAA
>Cluster_296
ATGATTAACCGTATCCGCGTAGTCACGCTGTTGGTAATGGTGCTGGGGGTATTCGCACTGTTACAGCTTATTTCCGGCAGTCTGTTTTTTTCTTCCCTTCACCATAGCCAGAAGAGCTTTGTGGTTTCCAATCAATTGCGGGAACAGCAGGGCGAGCTGACGTCAACCTGGGATTTAATGCTGCAAACGCGCATTAACCTGAGTCGTTCAGCGGTGCGGATGATGATGGATTCCTCCAATCAACAAAGTAACGCCAAAGTTGAATTGCTCGATAGCGCCAGGAAAACATTGGCGCAGGCAGCGACGCATTATAAAAAATTCAAAAGAATGGCACCGTTACCTGAAATGGTCGCTACCAGTCGTAATATTGATGAAAAATATAAAAACTATTACACAGCGTTAACTGAACTGATTGATTATCTAGATTATGGCAATACTGGAGCTTATTTCGCTCAGCCAACCCAGGGAATGCAAAATGCAATGGGCGAAGCGTTTGCTCAGTACGCCCTCAGCAGTGAAAAACTGTATCGCGATATCGTCACTGACAACGCAGATGATTACCGATTTGCCCAGTGGCAACTGGCGGTTATCGCGCTGGTGGTGGTATTGATTCTGCTGGTGGCGTGGTACGGCATTCGCCGTATGTTGCTTACTCCGCTGGCAAAAATTATTGCTCACATTCGCGAAATCGCCGGTGGTAACCTGGCGAATACCCTGACCATTGACGGGCGCAGTGAAATGGGCGACCTGGCGCAGAGCGTTTCACATATGCAACGCTCTTTGACTGACACCGTCACTCATGTCCGCGAAGGTTCAGATGCCATCTATGCCGGTACCCGTGAAATTGCGGCGGGCAACACCGATCTTTCCTCCCGTACTGAACAGCAGGCATCCGCGCTGGAAGAAACTGCCGCCAGCATGGAGCAGCTCACCGCGACAGTGAAGCAAAACGCCGATAACGCCCGCCAGGCCTCGCAACTGGCGCAAAGTGCCTCCGACACCGCCCAGCACGGCGGCAAAGTGGTGGATGGCGTAGTGAAAACGATGCATGAGATCGCCGATAGTTCGAAGAAAATTGCCGACATTATCAGCGTTATCGACGGTATTGCCTTCCAGACTAATATCCTCGCGCTGAATGCCGCGGTTGAAGCCGCGCGTGCGGGTGAACAGGGCCGTGGTTTTGCCGTGGTGGCGGGTGAAGTGCGTAATCTTGCCAGTCGCAGCGCCCAGGCGGCAAAAGAGATCAAAGCCCTCATTGAAGACTCCGTCGCACGCGTTGATACCGGTTCGGTGCTGGTCGAAAGCGCCGGGGAAACAATGAACAATATCGTCAATGCTGTCACTCGCGTGACTGACATTATGGGCGAGATTGCATCGGCATCGGATGAACAGAGCCGTGGCATCGATCAAGTCGCATTGGCGGTTTCGGAAATGGATCGCGTCACGCAACAGAACGCATCGCTGGTGCAGGAATCAGCTGCCGCCGCCGCTGCGCTGGAAGAACAGGCGAGTCGTTTAACGCAAGCGGTTTCCGCGTTCCGTCTGGCAGCCAGCCCACTCACCAATAAACCGCAAACACCATCCCGTCCTGCCAGTGAGCAACCACCGGCACAGCCACGACTGCGAATTGCTGAACAAGATCCAAACTGGGAAACATTTTGA
>Cluster_297
ATGTTTAATCGTATTCGAATTTCGACCACGCTGTTTTTAATTTTGATTCTCTGCGGGATCTTGCAGATTGGCAGTAACGGCATGTCTTTTTGGGCATTTCGCGACGATTTGCAACGACTGAATCAGGTCGAGCAGAGCAATCAGCAACGTGCGGCATTAGCGCAAACTCGGGCGGTAATGTTACAGGCCAGTACCGCGCTGAACAAAGCGGGCACTCTGACGGCACTTAGCTATCCGGCGGATGACATTAAAACGTTGATGACGACGGCGCGCGCCAGTCTGACGCAATCCACCACGCTGTTTAAAAGTTTTATGGCGATGACTGCGGGCAACGAGCACGTCAGGGCATTGCAAAAAGAGACGGAGAAAAGTTTTGCCCGCTGGCACAACGATCTCGAACATCAGGCGACCTGGCTTGAAAGTAATCAACTTTCGGATTTCCTCACTGCGCCGGTGCAGGGATCACAGAATGCGTTTGACGTTAACTTTGAGGCCTGGCAGCTGGAGATCAACCATGTGCTGGAAGCCGCCAGTGCGCAAAGCCAGCGTAACTATCAGATTTCGGCACTGGTGTTTATCAGCATGATTATTGTTGCGGCGATCTACATCAGCAGTGCGCTGTGGTGGACGCGCAAGATGATTGTTCAACCACTGGCCATTATCGGTAGCCATTTTGACAGCATTGCTGCGGGTAATCTGGCGCGTCCGATTGCGGTATATGGTCGTAATGAGATCACCGCCATTTTTGCCAGTCTGAAGACCATGCAGCAGGCTTTGCGTGGGACGGTAAGTGATGTGCGTAAGGGAAGCCAGGAGATGCACATTGGTATCGCGGAGATTGTCGCAGGCAATAACGATCTCTCAAGTCGTACCGAACAGCAGGCGGCATCGCTGGCACAAACGGCCGCCAGTATGGAGCAATTAACCGCCACGGTAGGGCAAAACGCCGATAACGCACGACAGGCGTCGGAACTGGCAAAAAATGCCGCGACAACGGCGCAGGCGGGCGGTGTTCAGGTCAGTACCATGACTCACACCATGCAGGAGATCGCCACCAGCTCGCAAAAAATTGGCGACATTATCAGCGTTATCGACGGAATTGCTTTCCAGACCAATATTCTGGCCCTGAATGCGGCAGTGGAAGCGGCTCGCGCCGGAGAGCAGGGGCGTGGTTTTGCGGTAGTGGCAGGTGAAGTGCGCAATCTTGCCAGCCGTAGCGCGCAGGCAGCAAAAGAGATCAAAGGGCTGATCGAAGAGTCAGTCAATCGTGTCCAGCAGGGTTCGAAACTGGTGAATAACGCCGCCGCGACCATGATCGATATTGTCAGTTCGGTGACCCGCGTGAACGACATTATGGGAGAAATTGCCTCTGCGTCGGAAGAACAACAGCGGGGGATTGAGCAGGTTGCACAGGCTGTCAGCCAGATGGATCAGGTGACTCAGCAGAACGCCTCGCTGGTAGAAGAAGCGGCGGTGGCAACGGAACAACTGGCGAATCAGGCCGACCATCTTTCGTCGCGTGTGGCGGTATTTACCCTTGAAGAATATGAAGTAGCACGACATGAGTCGGCGCAGTTACAAATTGCGCCAGTGGTATCCTGA
>Cluster_298
ATGACTTCATCTCTGCCCTGTGGGCAAACGTCTTTATTGTTACAGATGACCGAGCGCCTGGCGCTTTCCGACGCGCATTTTCGGCGGATAAGTCAATTGATCTATCAACGAGCCGGGATCGTTCTGGCTGACCATAAACGCGACATGGTTTACAACCGACTGGTTCGTCGTTTGCGTTCGCTGGGACTGACGGATTTCGGTCATTATCTGAACTTGCTGGAATCTAATCAGCACAGCGGTGAGTGGCAGGCGTTTATCAATTCGCTGACCACGAATCTGACGGCATTTTTCCGTGAGGCACACCATTTCCCTCTGCTCGCGGATCACGCACGTCGCCGTTCTGGCGAGTATCGCGTATGGAGCGCGGCGGCTTCGACCGGCGAAGAGCCGTACAGCATTGCGATGACGCTGGCTGACACATTGGGCACCGCGCCCGGACGCTGGAAAGTGTTTGCCAGTGATATCGACACCGAAGTGCTGGAAAAAGCCAGAAGCGGTATTTATCGCCATGAAGAGTTGAAAAACCTGACGCCGCAGCAACTGCAACGGTATTTCATGCGAGGGACGGGACCGCATGAAGGGCTGGTACGCGTGCGTCAGGAGCTGGCGAACTATGTTGATTTTGCCCCGCTGAATCTACTGGCGAAACAGTACACCGTGCCGGGGCCGTTTGATGCGATCTTCTGTCGTAACGTCATGATCTACTTCGATCAAAATACCCAGCAGGAGATTTTGCGCCGCTTTGTTCCGCTCCTTAAACCCGACGGATTGCTGTTTGCGGGTCACTCTGAAAACTTTAGCCACCTTGAGCGCCGCTTCACGCTGCGTGGTCAGACGGTGTATGCGCTAAGTAAGGATTAA
>Cluster_299
ATGAGCAAAATCAGGGTGTTATCTGTCGATGATTCGGCACTGATGCGCCAGATCATGACAGAAATCATCAACAGCCATAGCGACATGGAAATGGTGGCGACCGCCCCTGATCCGCTGGTTGCGCGTGATTTGATTAAGAAATTCAATCCCGATGTATTGACGCTGGATGTTGAAATGCCGCGGATGGACGGACTGGATTTCCTCGAAAAATTAATGCGTTTGCGTCCAATGCCCGTAGTGATGGTTTCTTCCCTGACCGGCAAAGGGTCAGAAGTCACGCTGCGCGCGCTGGAGCTGGGGGCGATAGATTTTGTCACCAAACCGCAACTGGGTATTCGCGAAGGTATGCTGGCGTATAGCGAAATGATTGCTGAAAAGGTGCGTACGGCAGCAAAGGCGAGCCTTGCAGCACATAAGCCATTGTCAGCACCGACAACGCTGAAGGCGGGTCCGTTGTTGAGTTCTGAAAAACTGATTGCGATTGGTGCTTCAACGGGTGGAACTGAGGCAATTCGTCACGTACTGCAACCGTTGCCGCTTTCCAGCCCGGCATTGTTAATTACCCAACATATGCCGCCCGGTTTCACCCGCTCTTTTGCCGACAGACTTAATAAGCTTTGCCAGATCGGGGTTAAAGAAGCCGAAGACGGAGAACGTGTCTTGCCGGGGCATGCCTATATTGCGCCGGGCGATCGGCATATGGAACTGGCGCGTAGTGGCGCAAATTATCAAATCAAAATTCACGACGGCCCGGCGGTTAACCGTCATCGGCCTTCGGTAGATGTGTTGTTCCATTCTGTCGCCAAACAGGCGGGGCGTAATGCGGTTGGGGTGATCCTGACCGGTATGGGCAACGACGGCGCGGCGGGAATGTTGGCGATGCGTCAGGCGGGGGCATGGACCCTTGCGCAAAACGAAGCAAGTTGCGTGGTGTTCGGCATGCCGCGCGAGGCCATCAATATGGGTGGTGTCTGCGAAGTGGTCGATCTTAGCCAGGTAAGCCAGCAAATGTTGGCAAAAATTAGTGCCGGACAGGCGATACGTATTTAA
>Cluster_300
ATGGCGGATAAAGAACTTAAATTTTTGGTTGTGGATGACTTTTCCACCATGCGACGCATAGTGCGTAACCTGCTGAAAGAGCTGGGATTCAATAATGTTGAGGAAGCGGAAGATGGCGTCGACGCTCTCAATAAGTTGCAGGCAGGCGGTTATGGATTTGTTATCTCCGACTGGAACATGCCCAATATGGATGGCCTGGAATTGCTGAAAACAATTCGTGCGGATGGCGCGATGTCGGCATTGCCAGTGTTAATGGTGACTGCAGAAGCGAAGAAAGAGAACATCATTGCTGCGGCGCAAGCGGGGGCCAGTGGCTATGTGGTGAAGCCATTTACCGCCGCGACGCTGGAGGAAAAACTCAACAAAATCTTTGAGAAACTGGGCATGTGA
>Cluster_301
ATGATGCAACCATCAATCAAACCTGCTGACGAGCATTCAGCTGGCGATATCATTGCGCGCATCGGCAGCCTGACGCGTATGCTGCGCGACAGTTTGCGGGAACTGGGGCTGGATCAGGCCATTGCCGAAGCGGCGGAAGCCATCCCCGATGCGCGCGATCGTTTGTACTATGTTGTGCAGATGACCGCCCAGGCTGCGGAGCGGGCGCTGAACAGTGTTGAGGCGTCACAACCGCATCAGGATCAAATGGAGAAATCAGCAAAAGCGTTAACCCAACGTTGGGATGACTGGTTTGCCGATCCGATTGACCTTGCCGACGCCCGTGAACTGGTAACAGACACGCGGCAATTTCTGGCAGATGTACCCGCGCATACCAGCTTTACTAACGCGCAACTGCTGGAAATCATGATGGCGCAGGATTTTCAGGATCTCACCGGACAGGTTATTAAGCGGATGATGGATGTCATTCAGGAGATCGAACGCCAGTTGCTGATGGTGCTGTTGGAAAACATCCCGGAACAGGAGTCGCGTCCAAAACGTGAAAACCAGAGTTTGCTTAATGGACCTCAGGTCGATACCAGCAAAGCCGGTGTGGTAGCCAGTCAGGATCAGGTGGACGATTTGTTGGATAGTCTTGGATTTTGA
>Cluster_302
GTGTCTGACGAGAGCGACGACAAAACAGAAGCCCCCACACCTCACCGACTAGAAAAAGCGCGGGAAGAGGGGCAAATCCCGCGTTCCCGTGAACTGACCTCACTGCTGATTTTGCTGGTGGGCGTTAGTGTTATCTGGTTTGGCGGTGTGTCGCTGGCCCGTCGATTGTCGGGCATGCTCTCCGCTGGGCTGCATTTTGATCACAGTATTATCAATGACCCGAATCTGATCCTCGGGCAGATTATTCTGCTGATCAGAGAAGCCATGCTGGCGCTGCTGCCGCTGATTAGCAGCGTGGTGCTGGTGGCGCTCATTTCTCCGGTCATGCTGGGAGGGCTGGTATTTAGCGGCAAATCCTTGCAGCCGAAGTTTTCCAAACTCAACCCGCTACCGGGCATTAAACGGATGTTCTCGGCTCAGACTGGCGCGGAGTTGCTTAAGGCAATTTTAAAAACCATCCTGGTTGGTAGCGTGACGGGGTTTTATCTCTGGCATCACTGGCCGCAGATGATGCGCTTAATGGCCGAGTCTCCGACTACCGCCATGGGTAATGCGATGGATCTGGTTGGGCTATGCGCACTGCTGGTGGTGCTTGGTGTCATTCCAATGGTGGGATTTGACGTCTTTTTCCAAATCTTCAGCCACCTGAAAAAGCTGCGTATGTCGCGGCAGGATATTCGTGATGAGTTCAAACAAAGCGAAGGTGACCCTCATGTTAAAGGGCGGATCCGTCAGATGCAGCGAGCTGCTGCACGGCGTCGGATGATGGCCGATGTGCCGAAAGCTGATGTCATTGTCAATAACCCGACCCACTATTCGGTAGCGTTGCAGTATGACGAAAACAAAATGAGCGCACCGAAAGTGGTCGCTAAAGGTGCAGGACTGGTCGCGCTGCGCATTCGTGAAATTGGCGTTGAAAATAACGTCCCGACGCTTGAAGCGCCGCCGCTGGCGCGAGCGCTGTATCGACATGCGGAGATTGGTCAACAAATCCCGGGTCAACTGTACGCCGCGGTGGCGGAAGTGCTGGCCTGGGTCTGGCAACTGAAACGCTGGCGTCTGGCTGGTGGACAGCGCCCTGTACAACCTACTCATCTTCCGGTGCCGGAAGCCCTGGATTTTATTAACGAGAAACCGACCCATGAGTAA
>Cluster_303
ATGAGTAATCTGGCCGCGATGCTGCGCCTGCCCGCAAACCTGAAATCGACACAATGGCAGATCCTTGCCGGACCGATTTTGATCCTGTTGATCTTGTCGATGATGGTGCTGCCACTGCCCGCATTCATACTCGACCTGTTGTTTACCTTCAATATTGCCTTGTCGATCATGGTGTTGCTGGTGGCGATGTTTACCCAGCGCACGCTTGAGTTTGCTGCGTTTCCGACCATTCTGTTGTTTACTACGTTGTTGCGTCTGGCACTTAACGTGGCTTCAACCCGTATCATTTTGATGGAAGGGCATACCGGCGCGGCGGCGGCTGGGAAGGTGGTCGAAGCATTCGGTCACTTCCTCGTTGGTGGCAATTTCGCTATCGGTATCGTGGTGTTTGTCATTCTCGTGATCATCAACTTTATGGTCATTACCAAAGGTGCCGGGCGTATCGCAGAAGTGGGTGCGCGCTTTGTTCTCGATGGTATGCCGGGTAAGCAGATGGCGATTGACGCCGACCTTAACGCTGGATTGATTGGTGAAGATGAGGCGAAAAAACGCCGCTCCGAAGTGACTCAGGAAGCCGATTTTTACGGCTCAATGGACGGGGCAAGTAAGTTTGTTCGCGGCGATGCTATCGCCGGGATCCTCATCATGGTCATTAACGTTGTCGGCGGGTTGCTGGTCGGCGTGCTGCAACATGGCATGAGCATGGGACACGCGGCGGAAAGTTATACGCTATTGACCATTGGCGACGGTCTGGTGGCACAAATTCCGGCGCTGGTGATTTCTACCGCCGCGGGGGTCATCGTTACGCGTGTCAGCACCGATCAGGATGTTGGCGAGCAGATGGTGAATCAGCTTTTCAGTAACCCAAGCGTTATGTTGTTAAGCGCCGCCGTGCTCGGTTTACTCGGCCTGGTGCCTGGAATGCCGAACCTGGTATTTTTGCTGTTCACTGCCGGATTGCTGGGGCTGGCCTGGTGGATACGCGGACGCGAACAAAAAGCGCCTGCCGAACCCAAACCGGTAAAAATGGCAGAGAATAATACCGTTGTCGAAGCGACGTGGAACGATGTACAACTGGAAGATTCTCTGGGAATGGAAGTGGGTTATCGACTGATCCCGATGGTCGATTTCCAGCAGGATGGTGAGTTGTTGGGCCGTATACGCAGTATCCGCAAGAAATTTGCCCAGGAGATGGGATTTCTGCCGCCAGTGGTGCACATTCGCGACAATATGGATCTGCAACCTGCCCGCTATCGCATTTTGATGAAAGGCGTGGAGATTGGCAGTGGTGATGCTTATCCGGGGCGCTGGCTGGCGATTAACCCTGGAACCGCTGCCGGGACGTTACCTGGTGAGGCGACCGTCGATCCGGCATTTGGCCTGAATGCTATCTGGATTGAAAGTGCGCTAAAAGAACAGGCGCAGATTCAGGGGTACACAGTGGTTGAGGCCAGCACGGTGGTAGCAACGCATCTTAACCACCTCATTAGCCAGCATGCCGCAGAGCTGTTTGGTCGTCAGGAGGCGCAACAGCTGTTGGATCGCGTCGCCCAGGAGATGCCAAAGCTGACGGAAGATCTCGTTCCTGGCGTCGTCACGCTCACCACACTGCATAAAGTGCTGCAAAATCTCCTCGATGAAAAAGTACCGATTCGCGATATGCGCACCATTCTCGAAACGCTGGCGGAACATGCGCCCATCCAAAGCGATCCACATGAATTAACCGCCGTCGTGCGCGTGGCGTTGGGACGGGCGATTACCCAGCAGTGGTTTCCTGGCAAAGATGAAGTCCATGTTATTGGCCTCGATACACCGCTGGAACGTTTGTTACTACAGGCGCTGCAGGGCGGGGGAGGACTGGAGCCAGGGCTGGCGGATCGTTTACTGGCGCAAACTCAGGAAGCGCTATCCCGTCAGGAGATGCTGGGTGCGCCGCCAGTATTGTTGGTGAACCACGCGCTGCGACCATTATTGTCTCGCTTCCTGCGCCGCAGCTTGCCGCAGTTAGTGGTCCTGTCGAATCTGGAACTGTCTGATAACCGACATATCCGCATGACGGCGACAATTGGCGGCAAATAA
>Cluster_304
GTGTTTAAATTTCTTGTATTAACATTAGGCATTATCTCTTGCCAGGCTTACGCAGAAGATACGGTTATAGTAAACGACCATGACATTTCAGCCATCAAAGATTGTTGGCAAAAAAATTCAGATGATGATACTGACATTAACGTGATCAAATCATGCCTGCGACAAGAATACAATCTCGTCGATGCGCAATTAAATAAAGCCTATGGTGAAGCTTATCGTTATATAGAACAAGTGCCACGCACAGGTGTAAAAAAACCTGATACCGAACAACTTAACTTGCTTAAAAAATCACAGCGAGCCTGGCTGGATTTTAGGGACAAAGAATGTGAATTAATCCTTTCAAATGAGGACGTTCAGGATTTAAGTGACCCTTATTCTGAATCAGAATGGCTCTCATGTATGATCATACAGACCAATACGCGAACTCGCCAGTTGCAGCTATACCGTAACTCTGAAGATTTTTATCCAAGCCCTTTGACAAGAGGATAA
>Cluster_305
GTGAATATTCAGGCTCTTCTCTCAGAAAAAGTCCGTCAGGCCATGATTGCGGCAGGCGCGCCTGCGGATTGCGAACCGCAGGTTCGTCAGTCAGCAAAAGTTCAGTTCGGCGACTATCAGGCTAACGGCATGATGGCAGTTGCTAAAAAACTGGGTATGGCACCGCGACAATTAGCAGAGCAGGTGCTGACTCATCTGGATCTTAACGGTATCGCCAGCAAAGTTGAGATCGCCGGTCCAGGCTTTATCAACATTTTCCTTGATCCGGCATTCCTGGCTGAACATGTTCAGCAGGCGCTGGCGTCCGATCGTCTCGGTGTTGCTACGCCAGAAAAACAGACCATTGTGGTTGACTACTCTGCGCCAAACGTGGCGAAAGAGATGCACGTCGGTCACCTGCGCTCTACCATTATTGGTGACGCAGCAGTGCGTACTCTGGAGTTCCTCGGTCACAAAGTGATTCGCGCAAACCACGTCGGCGACTGGGGCACTCAGTTCGGTATGCTGATTGCATGGCTGGAAAAGCAGCAGCAGGAAAACGCCGGTGAAATGGAGCTGGCTGACCTTGAAGGTTTCTACCGCGATGCGAAAAAGCATTACGACGAAGATGAAGAGTTTGCCGAGCGTGCACGTAACTACGTGGTAAAACTGCAAAGCGGTGACGAATATTTCCGCGAGATGTGGCGCAAACTGGTCGACATCACCATGACGCAGAACCAGATCACCTACGATCGTCTCAACGTGACGCTGACCCGTGATGACGTGATGGGCGAAAGCCTCTACAACCCGATGCTGCCAGGAATTGTGGCGGATCTCAAAGCCAAAGGTCTGGCAGTAGAAAGTGAAGGAGCGACCGTCGTATTCCTTGATGAGTTCAAAAACAAGGAAGGCGAACCGATGGGCGTGATCATTCAGAAGAAAGATGGCGGCTATCTCTACACCACCACTGATATTGCCTGTGCGAAATATCGTTATGAAACACTGCATGCCGATCGCGTGCTGTATTACATCGACTCCCGTCAGCATCAACACCTGATGCAGGCATGGGCGATCGTCCGTAAAGCAGGCTATGTACCGGAATCCGTACCGCTGGAACACCACATGTTCGGCATGATGCTGGGTAAAGACGGCAAACCGTTCAAAACCCGCGCGGGTGGTACAGTGAAACTGGCCGATCTGCTGGATGAAGCCCTGGAACGTGCACGCCGTCTGGTGGCAGAAAAGAACCCGGATATGCCAGCTGACGAGCTGGAAAAACTGGCTAACGCGGTTGGTATTGGTGCGGTGAAATATGCGGATCTCTCCAAAAACCGCACCACGGACTACATCTTCGACTGGGACAACATGCTGGCGTTTGAGGGTAATACCGCGCCATACATGCAGTATGCTTACACGCGTGTATTGTCCGTGTTCCGTAAGGCAGAAATTAACGAAGAGCAACTGGCTGCAGCTCCGGTAATCATCCGTGAAGATCGTGAAGCGCAACTGGCAGCTCGCCTGCTGCAGTTTGAAGAAACCCTCACCGTGGTTGCCCGTGAAGGCACGCCGCATGTGATGTGTGCTTACCTGTACGATCTGGCTGGTCTGTTCTCTGGCTTCTACGAGCACTGCCCGATCCTCAGCGCAGAAAACGAAGAAGTGCGTAACAGCCGTCTGAAACTGGCACAACTGACAGCGAAGACGCTAAAGCTGGGTCTGGATACGCTGGGTATTGAGACAGTAGAGCGTATGTAA
>Cluster_306
ATGGCGAACTGGCAATCTATCGACGAGCTGCAGGATATTGCATCGGATTTACCGCGATTTACCCACGCATTAGATGAACTTTCCCGCCGTCTGGGGTTGAATATCACTCCGCTGACTGCCGATCACATTTCTTTGCGTTGCCATCAAAACGCCACTGCTGAACGCTGGCGTCGCGGGTTTGAACAGTGTGGCGAGCTTTTGTCAGAAAATATGATCAATGGCAGACCGATTTGTCTGTTTAAATTGCATGAACCGGTACAGGTTGCGCACTGGCAGTTTTCTATTGTGGAGCTACCGTGGCCCGGGGAAAAACGTTACCCACACGAAGGTTGGGAACATATTGAAATCGTTCTGCCGGGTGATCCAGAAACGCTGAATGCCCGTGCGCTGGCATTGCTTTCTGATGAAGGACTCAGTCTACCGGGGATCTCAGTGAAAACCAGTTCGCCAAAAGGTGAGCATGAGCGATTACCGAATCCGACGCTGGCGGTCACCGATGGCAAAACAACTATTAAGTTTCATCCGTGGTCCATTGAAGAGATCGTTGCCAGCGAGCAGTCGGCGTAA
>Cluster_307
ATGGCATTACTGGAAATTTGCTGTTACAGCATGGAATGTGCACTAACGGCGCAGCAAAACGGCGCAGACAGAGTTGAATTATGCGCAGCCCCAAAAGAGGGGGGCTTAACGCCGTCGTTGGGTGTACTGAAATCCGTGCGCCAGCGGGTGACGATCCCTGTGCATCCGATAATTCGCCCACGCGGTGGTGATTTTTGCTACAGCGACGGTGAGTTTGCCGCCATTCTTGAGGATGTGCGCACGGTCCGCGAATTAGGTTTTCCTGGACTGGTGACGGGCGTTCTCGATGTTGACGGGAATGTCGATATGCCACGAATGGAAAAAATAATGGCTGCTGCCGGTCCGCTGGCAGTGACTTTTCATCGCGCCTTTGATATGTGCGCTAACCCTCTAAATACACTCAATAATCTTGCGGAATTGGGCATTGCCCGGGTGCTGACATCAGGGCAAAAATCAGACGCACTGCAAGGTTTATCAAAAATTATGGAACTTATTGCCCATCGTGATGCTCCAATCATTATGGCCGGAGCAGGAGTCCGTGCAGAAAACCTGCACCACTTCCTCGATGCCGGAGTGCTGGAAGTCCATAGCTCCGCGGGAGCGTGGCAAGCCTCACCGATGCGTTATCGTAATCAAGGATTGTCTATGTCATCAGATGCACACGCGGACGAGTATTCGCGTTATGTCGTAGACGGGGCGGCGGTTGCTGAAATGAAAGGAATCATTGAACGCCATCAGGCCAAATGA
>Cluster_308
ATGCGAGGGAAAAAACGCAGTGGGTTATTGTTTTTGCTGATAGCGGTTGTGGTTGGTGGCGGCGGGTTATTGCTGGCGCAAAAAGCCTTACATAAAACGTCGGATACAGCATTTTGCCTTTCCTGCCACTCGATGAGTAAACCTTTTGAGGAATATCAGGGAACTGTCCACTTTTCGAACCAGAAAGGGATACGTGCGGAATGTGCCGATTGCCATATTCCAAAGTCAGGGATGGATTATTTATTTGCTAAATTAAAAGCATCTAAAGATATTTATCATGAATTTGTTAGCGGCAAAATAGACAGTGACGATAAGTTCGAAACTCATCGCCAGGAAATGGCCGAAACAGTATGGAAAGAATTAAAAGCAACTGACTCTGCAACGTGCCGTAGTTGCCATTCTTTTGATGCCATGGATATTGCCTCGCAAAGTGAATCTGCGCAGAAAATGCATAACAAAGCACAAAAGGGCGGCGAAACCTGTATCGATTGTCATAAAGGCATTGCCCATTTTCCGCCAGAAATAAAAATGGATGACAACGCGGCGCATGAGCTGGAAAGTCAGACCGCTACTTCAGTGACTAATGGCGCACATATTTATCCTTTCAAAACTTCTCGCATAGGCGAGCTGGCTACCGTGAATCCTGGTACCGATCTCACCGTCGTTGATGCCAGTGGCAAACAGCCGATCGTTCTGTTGCAGGGTTATCAAATGCAGGGCAGTGAAAACACGCTCTACCTGGCGGCAGGTCAACGGCTGGCGCTAGCCACATTAAGTGAAGAAGGTATCAAGGCGCTCACGGTAAACGGGGAATAG
>Cluster_309
ATGACATTAACAAGACGTGAATTTATTAAACACAGCGGTATTGCCGCTGGAGCGCTGGTGGTGACATCGGCAGCACCGCTACCCGCATGGGCAGAAGAGAAGGGCGGTAAAATCCTCACCGCGGGACGCTGGGGAGCGATGAACGTAGAAGTGAAGGACGGCAAGATTGTTTCTTCGACAGGCGCGCTGGCGAAAACCATACCGAACTCCTTACAGTCTACGGCGGCGGATCAGGTACACACCACGGCGCGTATTCAGCATCCGATGGTGAGAAAAAGCTATCTCGATAATCCACTGCAACCGGCGAAAGGTCGAGGCGAAGATACCTATGTACAGGTGAGCTGGGAACAAGCATTAAAACTGATTCATGAGCAACACGATCGTATTCGTAAAGCTAACGGACCATCGGCCATTTTTGCCGGATCTTACGGCTGGCGCTCTTCTGGCGTGTTGCATAAAGCGCAAACCTTACTGCAACGTTATATGAACCTCGCGGGCGGTTATTCCGGGCATAGCGGCGATTATTCAACCGGGGCAGCACAGGTGATCATGCCGCATGTGGTCGGTTCTGTAGAGGTGTATGAACAGCAGACCTCCTGGCCGCTGATTCTGGAAAACAGCCAGGTTGTGGTGCTGTGGGGGATGAACCCGCTGAATACCTTAAAAATTGCCTGGAGCAGTACCGATGAGCAAGGGCTGGAATACTTCCATCAGCTGAAAAAATCTGGCAAACCAGTGATTGCCATTGATCCTATCCGCTCCGAAACCATTGAGTTCTTTGGCGATAATGCCACCTGGATCGCGCCGAATATGGGCACCGACGTGGCACTGATGTTAGGGATTGCGCATACCCTGATGACACAAGGCAAACACGATAAAGTGTTCCTTGAAAAATACACCACCGGGTATCCGCAGTTTGAAGAATATCTGACAGGTAAGAGCGATAATACTCCGAAGAGCGCGGCCTGGGCGGCGGAAATTACTGGCGTACCGGAAGCGCAGATAGTCAAACTCGCTGAACTGATGGCGGCGAATCGCACAATGCTGATGGCAGGCTGGGGAATTCAGCGCCAGCAATATGGTGAACAGAAACACTGGATGCTGGTGACGCTGGCGGCGATGTTAGGGCAGATTGGTACACCGGGCGGCGGTTTTGGTTTCTCTTATCATTACTCCAATGGTGGCAACCCGACACGTGTTGGCGGCGTGCTGCCGGAAATGTCTGCGGCGATTGCCGGACAGGCCAGCGAGGTCGCTGATGATGGCGGAATGACGGCGATTCCTGTTGCCCGTATCGTCGATGCGCTGGAAAATCCTGGCGGCAAATATCAGCATAACGGTAAAGAGCAAACGTATCCGAATATCAAAATGATCTGGTGGGCGGGTGGCGGTAACTTTACCCATCACCAGGATACTAATCGTCTGATTAAAGCATGGCAGAAACCGGAGATGATCGTCGTTTCTGAATGCTACTGGACCGCAGCTGCTAAACATGCAGATATCGTATTACCGATCACCACATCGTTTGAGCGCAATGACTTAACGATGACCGGTGATTACAGCAACCAGCATATTGTGCCGATGAAGCAGGTTGTTGCTCCGCAATTTGAAGCGCGAAACGATTTTGATGTGTTTGCCGATCTTGCGGAATTACTCAAACCTGGCGGAAAAGAGATCTATACTGAAGGTAAAGATGAAATGGCGTGGCTGAAATTTTTCTATGATGCCGCTCAGAAAGGTGCCCGTGCGCAACGCGTGACTATGCCGATGTTTAATGCCTTCTGGCAGCAAAATAAACTGATCGAAATGCGCCGCAGCGAGAAGAACGAACAGTACGTTCGTTATGGTGATTTCCGCGCCGATCCGGTGAAAAATGCGCTGGGTACGCCAAGCGGCAAAATTGAGATTTACTCCAAAACGCTGGAAAAATTTGGCTATAAGGATTGCCCGGCACACCCAACCTGGCTTGCGCCTGATGAGTGGAAGGGTACCGCCGACGAGAAGCAGTTGCAGCTTCTGACCGCACATCCGGCACACCGTTTACATAGTCAGCTTAACTATGCGGAACTGCGTAAAAAATATGCGGTTGCAGATCGTGAACCAATCACTATTCACACCGAAGATGCTGCTCGCTTTGGTATTGCGAATGGTGATCTGGTGCGTGTGTGGAACAAACGTGGTCAGATTCTGACAGGCGCGGTGGTGACTGACGGGATCAAAAAAGGCGTGGTATGCGTGCATGAAGGTGCATGGCCAGATCTGGAAAATGGCTTGTGTAAAAACGGCAGTGCGAACGTGTTAACGGCGGATATCCCCAGCTCGCAGCTGGCAAATGCCTGTGCCGGTAACTCTGCGCTGGTGTATATCGAAAAATATACGGGCAATGCGCCGAAGTTAACGGCGTTTGATCAGCCAGCTATTCAGGCATAA
>Cluster_310
ATGTCTCACCGCGACACGCTATTTTCTGCCCCTATCGCCAGACTGGGCGACTGGACCTTTGATGAACGGGTAGCTGAAGTCTTCCCGGATATGATCCAGCGTTCCGTTCCCGGCTATTCCAATATTATTTCCATGATTGGTATGTTAGCCGAGCGCTTCGTTCAACCTGGTACGCAGGTTTACGATCTGGGTTGTTCTCTGGGCGCGGCGACGCTCTCGGTGCGTCGCAACATTCATCATGATAATTGCAAAATTATTGCCATCGACAACTCCCCGGCGATGATTGAACGCTGCCGTCGTCATATTGACGCCTATAAAGCCCCTACGCCAGTAGACGTCATTGAAGGTGATATTCGCGATATCGCCATTGAAAACGCATCGATGGTGGTGCTGAATTTTACCCTGCAATTCCTGGATCCTTCCGAGCGCCAGGCATTACTGGATAAAATTTATCAAGGACTGAACCCGGGCGGCGCGCTGGTGCTTTCGGAAAAATTCAGTTTCGAAGATGCCAAAGTTGGTGAACTGTTGTTCAACATGCACCACGACTTTAAACGTGCCAACGGTTACAGCGAACTGGAGATCAGCCAGAAGCGCAGCATGCTGGAAAACGTGATGCTGACCGATTCCGTGGAAACACATAAAGCACGCCTGCATAACGCCGGTTTTGAGCATAGCGAGCTGTGGTTCCAGTGCTTTAACTTTGGTTCACTGGTGGCATTAAAAGCAGAGGACGCTGCATGA
>Cluster_311
ATGGTAAGCGCGCTGTATGCCGTTTTAAGTGCGTTGTTATTAATGAAGTTCTCTTTTGATGTCGTTCGCCTGCGAATGCAGTACCGCGTTGCTTATGGCGACGGCGGTTTTAGCGAACTGCAAAGCGCTATTCGCATTCATGGTAACGCGGTGGAATATATTCCCATCGCGATTGTGTTGATGCTGTTTATGGAAATGAATGGCGCAGAAACCTGGATGGTGCATATTTGCGGCATCGTTTTGCTTGCTGGTCGTCTGATGCATTATTACGGTTTTCATCACCGTCTGTTCCGCTGGCGACGTTCCGGCATGAGCGCCACCTGGTGTGCGCTGTTGCTGATGGTGCTGGCGAATCTTTGGTATATGCCCTGGGAGTTGGTTTTCTCCCTGCGTTAG
>Cluster_312
ATGATTTACATCGGTCTACCGCAATGGTCGCATCCTAAATGGGTGCGGTTGGGGATCACCAGCCTTGAAGAGTATGCCCGCCACTTTAACTGCGTGGAGGGCAACACCACGCTTTACGCCCTGCCGAAACCCGAGGTTGTCCTGCGCTGGCGTGAGCAGACCACAGATGACTTCCGCTTCTGTTTTAAGTTTCCGGCGACCATTTCGCATCAGGCAGCATTACGGCATTGCGATGATTTAGTGACTGAATTTTTGACCCGCATGTCACCGTTGGCTCCGCGCATTGGGCAATACTGGCTGCAACTGCCTGCCACATTCGGCCCACGGGAGCTGCCTGCGCTTTGGAATTTTCTCGATTCTCTCCCTGGCGAATTTAATTATGGTGTGGAAGTCCGCCATCCACAGTTTTTCGCCAAAGGGGAAGAGGAACAAACGCTTAATCGCGGTTTACATCAGCGCGGCGTTAATCGGGTGATTTTAGACAGCCGCCCGGTTCATGCAGCATGTCCACACAGTGAAGCTATTCGCGACGCTCAACGAAAAAAACCTAAAGTTCCGGTACATGCTGTACTGACGGCGACAAATCCGCTGATTCGTTTTATCGGTAGTGATGATATGACGCAAAACCGGGAATTATTTCAGGTCTGGTTACAGAAATTAGCGCAGTGGCATCAGACCACTACGCCTTATCTTTTTTTACATACGCCAGATATTGCCCAGGCCCCGGAACTGGTACATACCCTGTGGGAAGACTTACGTAAAACGCTTCCAGAGATCGGAGCAGTTCCGGCTATTCCACAGCAATCTTCTCTTTTCTGA
>Cluster_313
ATGCTTGAACTTAATGCTAAAACCACTGCGTTGGTGGTGATCGATTTACAAGAAGGCATCTTACCTTTTGCCGGTGGTCCACATACTGCCGATGAGGTAGTTAATCGCGCCGGGAAGCTGGCGGCGAAATTTCGCGCCAGCGGTCAGCCCGTGTTTCTGGTGCGCGTTGGCTGGTCTGCCGATTACGCCGAAGCATTAAAACAGCCGGTTGATGCCCCCTCCCCCGCTAAAGTGTTGCCCGAAAACTGGTGGCAACATCCAGCTGCATTAGGTGCAACTGACAGTGATATCGAAATCATCAAACGTCAGTGGGGTGCGTTTTACGGTACGGATCTGGAGTTGCAATTACGCCGCCGAGGTATCGATACAATAGTGTTATGTGGGATCTCGACCAATATCGGTGTTGAATCCACCGCCCGCAATGCCTGGGAACTTGGCTTTAATCTGGTGATTGCCGAAGACGCCTGTAGTGCCGCCAGCGCCGAGCAGCACAATAACAGCATCAACCATATCTACCCACGCATCGCCCGTGTGCGCAGTGTGGAAGAGATCCTTCACGCGTTATGA
>Cluster_314
ATGCGTACAGAATATTGTGGACAGCTCCGTTTGTCCCACGTGGGGCAGCAGGTGACTCTGTGTGGTTGGGTCAACCGTCGTCGTGATCTTGGTAGCCTGATCTTCATCGATATGCGCGACCGCGAAGGTATCGTGCAGGTATTTTTCGATCCGGATCGTGCGGACGCGTTAAAGCTGGCCTCTGAACTGCGTAATGAGTTCTGCATTCAGGTCACGGGCACCGTACGTGCGCGTGACGAAAAAAATATTAACCGCGATATGGCGACCGGCGAAATCGAAGTGCTGGCGTCCTCGCTGACTATCATCAACCGCGCAGATGTTCTGCCGCTTGACTCTAACCACGTCAACACCGAAGAAGCGCGTCTGAAATACCGCTACCTCGACCTGCGTCGCCCGGAAATGGCTCAGCGCCTGAAAACCCGCGCTAAAATCACCAGCCTGGTGCGCCGTTTTATGGATGACCACGGCTTCCTCGACATCGAAACTCCGATGCTGACCAAAGCCACGCCGGAAGGCGCGCGTGACTACCTGGTGCCTTCTCGTGTGCACAAAGGTAAATTCTACGCGCTGCCACAATCCCCGCAGTTGTTCAAACAGCTGCTGATGATGTCCGGCTTTGACCGCTACTATCAGATCGTTAAATGCTTCCGTGACGAAGACCTGCGCGCTGATCGTCAGCCTGAATTTACTCAGATCGATGTGGAAACTTCTTTCATGACCGCGCCGCAAGTGCGTGAAGTGATGGAAGCGCTGGTGCGCCATCTGTGGCTGGAAGTGAAGGGCGTGGATCTGGGCGATTTCCCGGTAATGACCTTTGCGGAAGCCGAACGCCGTTATGGTTCTGATAAACCGGATCTGCGTAACCCGATGGAACTGACCGACGTTGCTGATCTGCTGAAATCTGTTGAGTTTGCAGTATTTGCAGGTCCGGCGAACGATCCGAAAGGTCGCGTTGCCGCTCTGCGTGTTCCGGGTGGCGCATCGCTGACCCGTAAGCAGATCGATGAATACGGTAACTTCGTTAAAATCTACGGCGCGAAAGGTCTGGCTTACATCAAAGTTAACGAACGCGCGAAAGGTCTGGAAGGTATCAACAGCCCGGTAGCGAAGTTCCTTAATGCAGAAATCATCGAAGCCATCCTGAATCGTACTGCCGCGCAAGATGGCGATATGATTTTCTTCGGTGCCGACAACAAGAAAATTGTTGCCGACGCGATGGGCGCACTGCGCCTGAAAGTGGGTAAAGACCTTGGTCTGACCGACGAAAGCAAATGGGCACCGCTGTGGGTTATCGACTTCCCGATGTTTGAAGACGACGGTGAAGGCGGCCTGACGGCAATGCACCATCCGTTCACCTCACCGAAAGACATGACGGCTGCAGAGCTGAAAGCTGCACCGGAAAATGCGGTGGCGAACGCTTACGATATGGTCATCAATGGTTACGAAGTGGGCGGTGGTTCAGTACGTATCCATAATGGTGATATGCAGCAGACGGTGTTTGGTATTCTGGGTATCAACGAAGAGGAACAGCGCGAGAAATTCGGCTTCCTGCTCGACGCCCTGAAATACGGTACTCCGCCGCATGCAGGTCTGGCATTCGGTCTTGACCGTCTGACCATGCTGCTGACCGGCACCGACAATATCCGTGACGTTATCGCCTTCCCGAAAACCACGGCGGCAGCGTGTCTGATGACTGAAGCACCGAGCTTTGCTAACCCGACTGCACTGGCTGAGCTGAGCATTCAGGTTGTGAAGAAGGCTGAGAATAACTGA
>Cluster_315
ATGAGCATAGATAACTATGTGAATGGGATGAGCGAAGGCAGTCAACGAAGAGGCAGCGTGAAGGATAAAGTGTATAAGCGTCCCGTTTCGATCTTAGTGGTCATCTACGCACAAGATACGAAACGGGTGCTGATGTTGCAGCGGCGTGATGACCCCGATTTCTGGCAGTCGGTAACCGGCAGCGTGGAAGAGGGTGAAACCGCGCCGCAAGCTGCCATGCGCGAAGTAAAGGAAGAGGTCACCATTGATGTTGTCGCTGAACAACTGACCTTAATTGACTGTCAGCGCACGGTTGAGTTTGAAATTTTTTCACATTTACGTCATCGCTATGCGCCGGGCGTGACGCGTAATACGGAATCATGGTTCTGTCTTGCGCTTCCGCACGAGCGGCAGATCGTTTTCACTGAACATCTGGCTTACAAGTGGCTTGATGCGCCTGCTGCGGCGGCGCTCACTAAGTCCTGGAGCAACCGGCAGGCGATTGAACAGTTTGTAATTAACGCTGCCTGA
>Cluster_316
ATGGCAGGTCATAGTAAATGGGCCAACACCAGACATCGTAAAGCTGCGCAGGATGCTAAGCGCGGTAAAATCTTCACTAAAATCATTCGTGAGCTGGTAACCGCGGCTAAGCTGGGCGGTGGCGATCCGGACGCTAATCCGCGTCTGCGTGCAGCGGTGGATAAAGCACTGTCTAACAACATGACCCGTGACACTCTGAACCGCGCAATTGCACGTGGTGTGGGCGGTGATGATGATGCGAACATGGAAACCATCATCTACGAAGGTTACGGTCCTGGCGGCACGGCAATCATGATTGAATGTCTGTCTGACAACCGCAACCGTACCGTTGCTGAAGTGCGTCATGCATTCAGCAAATGTGGCGGTAACCTCGGTACTGATGGTTCCGTAGCCTATCTGTTCAGCAAAAAAGGCGTCATCTCCTTCGAGAAAGGCGATGAAGACACCATCATGGAAGCAGCACTGGAAGCAGGTGCTGAAGACGTTGTGACCTATGATGACGGCGCGATTGATGTCTACACTGCATGGGAAGAAATGGGTAAAGTGCGCGACGCTCTGGAAGCGGCAGGTCTGAAAGCAGACAGCGCGGAAGTTTCCATGATCCCGTCTACCAAAGCTGATATGGATGCAGAAACCGCACCGAAACTGATGCGTCTGATCGATATGCTGGAAGATTGCGACGACGTGCAGGAAGTTTACCATAACGGTGAAATCTCTGATGAGGTCGCAGCGACTCTCTGA
>Cluster_317
ATGGCTATTATTCTCGGCATTGATCCGGGTTCGCGCGTGACCGGCTACGGCGTCATCCGCCAGGTAGGTAGGCAACTGTCCTACCTGGGTAGCGGATGCATACGCACCAAAGTGGATGATTTACCGTCTCGTCTGAAACTCATCTATGCGGGCGTGACGGAAATCATCACCCAGTTCCAGCCTGATTATTTCGCCATTGAACAAGTCTTTATGGCAAAGAACGCTGACTCAGCCCTGAAACTGGGCCAGGCGCGCGGCGTGGCGATTGTGGCGGCGGTGAATCAGGAGTTGCCAGTATTTGAATACGCGGCACGTCAGGTAAAGCAAACGGTGGTAGGTATTGGTAGTGCCGAAAAAAGCCAGGTGCAGCATATGGTCCGCACCTTGCTGAAACTGCCCGCTAATCCACAGGCGGATGCCGCCGATGCGCTGGCGATTGCCATCACCCACTGCCACGTTAGTCAGAATGCGATGCAGATGAGCGAATCGCGGCTGAACCTGGCGAGAGGGCGACTGCGTTAA
>Cluster_318
GTGAATATTAATTACCCTGCTGAATATGAAATTGGAGATATCGCCTTTACATGTATAGGTGCTGCCTTATTTGGTCAAATATCAGCTGCATCAAATTGTTGGAGTAATCACGTCGGGAACATTATCGGTCATAACGGTGAAGACTTCCTGGTTGCAGAAAGCCGGGTCCCCCTTTCAACCATCACCACGCTATCTCGTTTTATTAAACGTTCTTCTAATCAACGCTATGCTATAAAGCGATTAGACGCTGGGCTGACAGAACAACAAAAACAACGAATTGTTGAACAGGTTCCCTCCCGGCTACGCAAACTTTACCACACCGGTTTTAAATACGAATCTTCGCGCCAGTTCTGTTCAAAATTTGTTTTTGATATTTATAAAGAAGCGCTATGTATTCCGGTGGGTGAAATAGAGACGTTTGGAGAATTGTTAAATAGCAATCCGAATGCAAAACTCACTTTCTGGAAATTCTGGTTCCTGGGTTCTATTCCGTGGGAGCGTAAAACCGTCACGCCAGCCAGTTTGTGGCATCATCCGGGTTTGGTGTTGATTCATGCGGAGGGAGTGGAAACGCCTCAGCCGGAACTGACCGAGGCGGTATAA
>Cluster_319
GTGATAGGCAGACTCAGAGGCATCATCATTGAAAAACAACCCCCGCTGGTGTTAATTGAAGTGGGCGGCGTAGGCTATGAAGTGCATATGCCGATGACCTGTTTTTATGAACTCCCTGAAGCGGGACAGGAAGCGATCGTTTTCACCCACTTTGTGGTGCGTGAAGACGCGCAGCTGCTGTACGGTTTTAACAATAAACAAGAGCGCACGTTGTTCAAAGAGTTGATCAAAACCAACGGCGTCGGCCCGAAGTTGGCGCTGGCGATCCTCTCCGGAATGTCAGCGCAGCAGTTCGTTAATGCCGTTGAGCGTGAAGAAGTGGGGGCGCTGGTGAAACTGCCGGGTATTGGCAAAAAAACCGCCGAACGCTTGATTGTTGAAATGAAAGACCGATTTAAAGGTCTGCATGGCGATCTCTTTACGCCAGCCGCCGACCTGGTACTCACATCACCTGCCAGCCCGGCGACCGACGATGCTGAACAGGAAGCGGTTGCCGCGCTGGTGGCGCTGGGCTATAAACCACAAGAAGCAAGCCGCATGGTGAGCAAAATCGCTCGCCCTGACGCCAGCAGTGAAACATTAATTCGCGAAGCCCTACGCGCCGCGTTATGA
>Cluster_320
ATGATTGAAGCAGACCGTCTGATTTCTGCCGGTACCACTTTGCCGGAAGATGTGGCAGATCGCGCCATTCGCCCTAAATTACTGGAAGAGTATGTTGGTCAGCCGCAGGTTCGTTCACAGATGGAGATTTTCATCAAAGCAGCGAAACTGCGCGGCGATGCCCTCGATCATCTGTTGATTTTTGGTCCTCCGGGGTTGGGTAAAACTACGCTTGCCAACATTGTCGCCAATGAAATGGGCGTTAATTTACGCACGACTTCTGGTCCGGTGCTGGAAAAGGCGGGCGATCTGGCAGCGATGCTCACTAACCTTGAACCGCATGACGTGCTGTTTATTGATGAGATCCACCGTCTATCGCCAGTTGTTGAAGAAGTGCTGTACCCGGCAATGGAAGACTACCAACTGGATATCATGATTGGTGAAGGTCCGGCGGCACGCTCCATTAAAATTGATTTGCCGCCGTTTACCCTGATTGGTGCAACCACGCGCGCAGGTTCGCTGACATCACCGTTGCGCGACCGTTTTGGGATTGTGCAACGTCTGGAGTTTTATCAGGTGCCGGATCTGCAATATATCGTCAGTCGCAGCGCACGCTTTATGGGGCTTGAGATGAGTGATGACGGGGCGCTGGAAGTTGCTCGTCGCGCTCGCGGTACGCCGCGCATTGCCAACCGTCTGCTGCGTCGAGTGCGTGATTTCGCCGAAGTGAAGCACGATGGCACCATCTCGGCAGATATCGCTGCTCAGGCGTTGGATATGTTGAATGTCGATGCTGAAGGTTTCGATTATATGGACCGCAAGTTATTGCTGGCGGTAATCGATAAGTTCTTTGGTGGGCCGGTAGGTCTGGATAACCTTGCGGCAGCCATTGGCGAAGAACGTGAAACCATTGAGGATGTGCTGGAACCTTATTTGATTCAGCAAGGCTTTTTGCAGCGTACACCGCGTGGGCGTATGGCGACGACGCGGGCGTGGAATCACTTTGGCATAACGCCGCCAGAAATGCCGTAA
>Cluster_321
ATGATTGAATTATTATTTCCCGGCTGGTTAGCCGGGATCATGCTCGCCTGTGCCGCGGGTCCGCTGGGTTCGTTTGTAGTCTGGCGTCGTATGTCTTATTTCGGTGATACGCTGGCTCATGCCTCATTACTTGGTGTCGCGTTTGGTTTGTTGCTGGACGTGAATCCATTCTATGCGGTGATTGCCGTTACGCTGCTGCTGGCGGGCGGTCTGGTATGGCTGGAGAAGCGTCCACTGCTGGCGATCGACACGTTATTAGGGATTATGGCGCACAGTGCCCTGTCGCTGGGCCTGGTGGTCGTTAGTCTGATGTCTAACATTCGTGTTGATTTGATGGCTTACCTGTTCGGTGATTTACTGGCAGTGACGCCAGAAGATCTCATCTCTATTGCGATTGGCGTGGTCATCGTGGTGGCTATTTTGTTCTGGCAATGGCGCAATTTGCTGTCGATGACGATTAGCCCGGATCTGGCGTTTGTTGATGGTGTGAAATTACAGCGCGTGAAATTGTTGTTGATGCTGGTGACGGCATTGACGATTGGTGTAGCGATGAAATTTGTCGGTGCGTTGATTATTACTTCGTTGCTGATTATTCCTGCAGCTACTGCGCGTCGCTTTGCCCGTACGCCGGAACAGATGGCTGGTGTCGCTGTTTTGGTGGGGATGGTGGCAGTGACTGGCGGTTTAACCTTTTCCGCATTTTACGATACGCCGGCGGGTCCGTCGGTGGTGCTATGTGCAGCACTGTTATTTATTATCAGTATGATGAAAAAGCAGGCCAGCTAA
>Cluster_322
ATGACAAGTCTGGTTTCCCTGGAAAATGTCTCGGTTTCTTTTGGCCAACGCCGCGTCCTCTCTGATGTGTCGCTGGAACTTAAACCTGGAAAAATTTTGACTTTACTTGGGCCAAATGGCGCAGGTAAGTCGACACTGGTACGGGTAGTGCTCGGGCTGGTAACACCCGATGAAGGGGTTATCAAGCGCAACGGAAAACTGCGCATCGGCTATGTACCGCAGAAGCTGTATCTCGACACCACGTTGCCACTGACCGTAAAGCGTTTTTTACGCTTACGCCCTGGTACACATAAAGAAGATATTTTGCCTGCACTGAAACGTGTCCAGGCCGGGCACCTGATTAACGCACCGATGCAAAAGCTCTCTGGTGGCGAAACGCAGCGTGTACTGTTAGCGCGAGCATTGTTAAATCGCCCGCAATTATTAGTGCTGGATGAACCCACTCAAGGCGTGGATGTAAATGGCCAGGTGGCGTTATATGACCTTATTGACCAGTTGCGTCGTGAACTGGATTGTGGCGTTTTAATGGTTTCTCACGATCTGCATCTGGTGATGGCAAAAACCGATGAAGTGCTGTGCCTGAATCACCACATTTGTTGTTCCGGCACACCGGAAGTTGTTTCCCTGCATCCGGAGTTTATTTCAATGTTTGGTCCTCGTGGTGCTGAACAACTGGGTATCTATCGCCATCATCATAACCATCGTCACGATTTACAGGGACGAATTGTTTTGCGTCGGGGAAATGATCGCTCATGA
>Cluster_323
ATGAAATGTTATAATATCACACTTCTCATATTCATTACGATGATTGGTCGCATTATGTTACATAAAAAAACGCTTCTTTTCGCAGCATTATCCGCCGCTCTCTGGGGAGGTGCAACACAGGCCGCAGATGCCGCCGTTGTCGCTTCGCTTAAACCCGTTGGGTTCATCGCTTCTGCCATTGCTGATGGTGTAACAGAAACGGAGGTTTTACTGCCTGACGGCGCTTCAGAACATGATTATTCACTGCGTCCATCGGATGTAAAACGCTTACAGAACGCGGACTTAGTCGTTTGGGTTGGCCCGGAGATGGAAGCGTTTATGCAAAAACCGGTAAGCAAATTACCAGAAGCGAAACAGGTAACGATTGCGCAGCTAGAAGATGTGAAACCGCTACTGATGAAAAGTATTCACGGCGATGATGATGATCACGACCACGTGGAAAAAAGTGACGAAGATCACCATCACGGCGATTTCAACATGCATCTTTGGCTTTCCCCAGAGATAGCGCGGGCTACAGCGGTTGCAATCCATGGAAAATTAGTGGAACTTATGCCGCAAAGTCGAGCCAAACTTGACGCCAACCTGAAGGATTTTGAGGCACAATTAGCCTCAACCGAAACGCAGGTTGGTAACGAGCTCGCGCCGCTCAAGGGGAAAGGTTATTTCGTTTTTCACGATGCTTACGGCTATTTCGAAAAACAGTTCGGACTGACACCGCTTGGTCATTTTACCGTTAACCCTGAGATTCAACCTGGCGCGCAGCGTTTACATGAAATAAGAACACAGTTGGTTGAGCAAAAAGCAACCTGCGTTTTTGCTGAGCCACAGTTCAGGCCAGCGGTCGTTGAGAGCGTCGCACGAGGGACATCCGTTCGTATGGGAACGTTGGATCCCCTGGGGACGAATATCAAACTGGGTAAAACAAGCTATTCAGAATTCCTGAGTCAATTAGCCAACCAGTATGCGAGCTGCCTGAAAGGAGATTAA
>Cluster_324
ATGGAAACGAAAAAAAATAATAGCGAATACATTCCTGAGTTTGATAAATCCTTTCGCCACCCGCGCTACTGGGGAGCATGGCTGGGCGTAGCAGCGATGGCGGGTATCGCTTTAACGCCGCCAAAGTTCCGTGATCCCATTTTGGCACGGCTGGGGCGTTTTGCCGGACGACTGGGAAAAAGCTCACGCCGTCGTGCGTTAATCAATCTGTCGCTCTGCTTTCCAGAACGTAGTGAAGCTGAACGCGAAGCGATTGTTGATGAGATGTTTGCCACCGCGCCGCAAGCGATGGCAATGATGGCTGAGTTGGCAATACGCGGGCCGGAGAAAATTCAGCCGCGCGTTGACTGGCAAGGGCTGGAGATCATCGAAGAGATGCGGCGTAATAACGAGAAAGTTATCTTTCTGGTGCCGCACGGTTGGGCCGTCGATATTCCTGCCATGCTGATGGCCTCGCAAGGGCAGAAAATGGCAGCGATGTTCCATAATCAGGGCAACCCGGTTTTTGATTATGTCTGGAACACGGTGCGTCGTCGCTTTGGCGGTCGTCTGCATGCGAGAAATGACGGTATTAAACCATTCATCCAGTCGGTACGTCAGGGGTACTGGGGATATTATTTACCCGATCAGGATCATGGCCCAGAGCACAGCGAATTTGTGGATTTCTTTGCCACCTATAAAGCGACGTTGCCCGCGATTGGTCGTTTGATGAAAGTGTGCCGTGCGCGCGTGGTACCGCTGTTTCCGATTTATGATGGCAAGACGCATCGTCTGACGATTCAGGTGCGCCCACCGATGGATGATCTGTTAGAGGCGGATGATCATACGATTGCGCGGCGGATGAATGAAGAAGTCGAGATTTTTGTTGGTCCGCGACCAGAACAATACACCTGGATACTAAAATTGCTGAAAACTCGCAAACCGGGCGAAATCCAGCCGTATAAGCGCAAAGATCTTTATCCCATCAAATAA
>Cluster_325
ATGTCCAGAAGGCTTCGCAGAACAAAAATCGTTACCACGTTAGGCCCAGCAACAGATCGCGATAATAACCTTGAAAAAGTTATCGCGGCAGGTGCCAACGTTGTACGTATGAACTTTTCTCACGGCTCGCCTGAAGATCACAAAATGCGCGCGGATAAAGTTCGTGAGATTGCCGCAAAACTGGGGCGTCATGTGGCTATTCTGGGTGACCTCCAGGGGCCCAAAATCCGTGTATCCACCTTTAAAGAAGGCAAAGTTTTCCTCAATATTGGGGATAAATTCCTGCTCGACGCCAACCTGGGTAAAGGTGAAGGCGACAAAGAAAAAGTCGGTATCGACTACAAAGGCCTGCCTGCTGACGTCGTGCCTGGTGACATCCTGCTGCTGGACGATGGTCGCGTCCAGTTAAAAGTACTGGAAGTTCAGGGCATGAAAGTGTTCACCGAAGTCACCGTCGGTGGTCCCCTCTCCAACAATAAAGGTATCAACAAACTTGGCGGCGGTTTGTCGGCTGAAGCGCTGACCGAAAAAGACAAAGCAGACATTAAGACTGCGGCGTTGATTGGCGTAGATTACCTGGCTGTCTCCTTCCCACGCTGTGGCGAAGATCTGAACTATGCCCGTCGCCTGGCACGCGATGCAGGATGTGATGCGAAAATTGTTGCCAAGGTTGAACGTGCGGAAGCCGTTTGCAGCCAGGATGCAATGGATGACATCATCCTCGCCTCTGACGTGGTAATGGTTGCACGTGGCGACCTCGGTGTGGAAATTGGCGACCCGGAACTGGTCGGCATTCAGAAAGCGTTGATCCGTCGTGCGCGTCAGCTAAACCGAGCGGTAATCACGGCGACCCAGATGATGGAGTCAATGATTACTAACCCGATGCCGACGCGTGCAGAAGTCATGGACGTAGCAAACGCCGTTCTGGATGGTACTGACGCTGTGATGCTGTCTGCAGAAACTGCCGCTGGGCAGTATCCGTCAGAAACCGTTGCAGCCATGGCGCGCGTTTGCCTGGGTGCGGAAAAAATCCCGAGCATCAACGTTTCTAAACACCGTCTGGACGTTCAGTTCGACAATGTGGAAGAAGCTATTGCCATGTCAGCAATGTACGCAGCTAACCACCTGAAAGGCGTTACGGCGATCATCACCATGACCGAATCGGGTCGTACCGCGCTGATGACCTCCCGTATCAGCTCTGGTCTGCCAATTTTCGCCATGTCGCGCCATGAACGTACGCTGAACCTGACTGCTCTCTATCGTGGCGTTACGCCGGTGCACTTTGATAGCGCTAATGACGGCGTAGCAGCTGCCAGCGAAGCGGTTAATCTGCTGCGCGATAAAGGTTACTTGATGTCTGGTGACCTGGTGATTGTCACCCAGGGCGACGTGATGAGTACCGTGGGTTCTACTAATACCACGCGTATTTTAACGGTAGAGTAA
>Cluster_326
ATGAATATGCTGGAAAAAATCCAGTCTCAGCTGGAACATTTGAGCAAATCAGAGCGCAAAGTTGCCGAGGTCATTCTGGCTTCGCCCGATAACGCGATCCATTCGAGTATTGCTGCTATGGCACTGGAAGCCAATGTTAGCGAACCGACGGTGAATCGTTTCTGTCGCAGCATGGACACGCGCGGTTTTCCTGATTTTAAACTTCATCTGGCACAGAGTCTGGCGAATGGCACTCCCTATGTTAATCGCAATGTCAATGAAGATGACAGCGTTGAATCATACACAGGGAAAATATTTGAGTCCGCAATGGCAACGCTTGATCATGTCCGTCATTCACTGGATAAATCTGCCATCAACCGCGCCGTCGACTTGCTCACTCAGGCAAAAAAAATCGCCTTTTTCGGATTAGGCTCTTCAGCCGCCGTTGCCCACGATGCGATGAATAAGTTCTTTCGTTTTAATGTTCCGGTGGTGTACTCCGATGATATCGTGCTGCAACGCATGAGTTGTATGAATTGTAGCGACGGAGACGTGGTGGTGCTGATTTCTCACACTGGAAGAACAAAAAATCTGGTCGAGCTGGCGCAGCTGGCTCGCGAAAACGACGCCATGGTGATTGCCCTCACCTCTGCGGGTACCCCGCTCGCCCGGGAAGCAACGCTGGCAATTACCCTCGACGTACCGGAAGATACTGACATTTATATGCCCATGGTTTCTCGACTTGCACAGCTGACCGTGATAGATGTGCTGGCGACAGGATTTACTTTGCGACGCGGTGCAAAATTCAGAGATAACTTGAAGCGGGTCAAGGAAGCGCTGAAGGAATCGCGTTTTGATAAGCAGTTACTTAATTTAAGTGACGATCGCTAA
>Cluster_327
ATGACGATTTCCGCACTGAAAGAAATCGAAATGCAGTTTTGTCAGATATTACGCCTGTGTGCCGTGTTAATGACAAAAGCAGATAAAAAAGTTGTTATTTTTTTTCATAACATGATCAGTGTCAGATTTTTACCCAATGGAAAACGATGA
>Cluster_328
ATGGCGGTAACGCAAACAGCCCAGGCCTGTGACCTGGTCATTTTCGGCGCGAAAGGCGACCTTGCGCGTCGTAAATTGCTGCCTTCCCTGTATCAACTGGAAAAAGCCGGTCAGCTCAACCCGGACACCCGGATTATCGGCGTAGGGCGTGCTGACTGGGATAAAGCGGCATATACCAAAGTTGTCCGCGAGGCGCTCGAAACTTTCATGAAAGAAACCATTGATGAAGGTTTATGGGACACCCTGAGTGCACGTCTGGATTTTTGTAATCTCGATGTCAATGACACTGCTGCATTCAGCCGTCTCGGCGCGATGCTGGATCAAAAAAATCGTATCACCATTAACTACTTTGCCATGCCGCCCAGCACTTTTGGCGCAATTTGCAAAGGGCTTGGCGAGGCAAAACTGAATGCTAAACCGGCACGCGTAGTCATGGAGAAACCGCTGGGGACGTCGCTGGCGACCTCGCAGGAAATCAATGATCAGGTTGGCGAATACTTCGAGGAGTGCCAAGTTTACCGTATCGACCACTATCTTGGTAAAGAAACGGTGCTGAACCTGTTGGCGCTGCGTTTTGCTAACTCCCTGTTTGTGAATAACTGGGACAATCGCACCATTGATCATGTTGAGATTACCGTGGCAGAAGAAGTGGGGATCGAAGGGCGCTGGGGCTATTTTGATAAAGCCGGTCAGATGCGCGACATGATCCAGAACCACCTGCTGCAAATTCTTTGCATGATTGCGATGTCTCCGCCGTCTGACCTGAGCGCAGACAGCATCCGCGATGAAAAAGTGAAAGTACTGAAGTCTCTGCGCCGCATCGACCGCTCCAACGTACGCGAAAAAACCGTACGCGGGCAATATACTGCGGGCTTCGCCCAGGGCAAAAAAGTGCCGGGATATCTGGAAGAAGAGGGCGCGAACAAGAGCAGCAATACAGAAACCTTCGTGGCGATCCGCGTCGACATTGATAACTGGCGCTGGGCCGGTGTGCCATTCTACCTGCGTACTGGTAAACGTCTGCCGACCAAATGTTCTGAAGTCGTGGTCTATTTCAAAACACCTGAACTGAATCTGTTTAAAGAGTCGTGGCAGGATCTGCCGCAGAATAAACTGACTATCCGTCTGCAACCTGATGAAGGCGTGGATATCCAGGTACTGAATAAAGTTCCTGGCCTTGACCACAAACATAACCTGCAAATCACCAAGCTGGATCTGAGCTATTCAGAAACCTTTAATCAGACGCATCTGGCGGATGCCTATGAACGTTTGCTGCTGGAAACCATGCGTGGTATTCAGGCACTGTTTGTACGTCGCGACGAAGTGGAAGAAGCCTGGAAATGGGTAGACTCCATTACTGAGGCGTGGGCGATGGACAATGATGCGCCGAAACCGTATCAGGCCGGAACCTGGGGACCCGTTGCCTCGGTGGCGATGATTACCCGTGATGGTCGTTCCTGGAATGAGTTTGAGTAA
>Cluster_329
ATGAATCCACAATTGTTACGCGTAACAAATCGAATCATTGAACGTTCGCGCGAGACTCGCTCTGCTTATCTCGCCCGGATAGAACAAGCGAAAACGTCGACCGTTCATCGTTCGCAGTTGGCATGCGGTAACCTGGCACACGGTTTCGCTGCCTGCCAGCCAGAAGACAAAGCCTCTTTGAAAAGCATGTTGCGTAACAATATCGCCATCATCACCTCCTATAACGACATGCTCTCCGCTCACCAGCCTTATGAACACTATCCAGAAATCATTCGTAAAGCCCTGCATGAAGCGAATGCGGTTGGTCAGGTTGCGGGCGGTGTTCCGGCGATGTGTGATGGTGTCACCCAGGGGCAGGATGGAATGGAATTGTCGCTGCTAAGCCGCGAAGTGATAGCGATGTCTGCGGCGGTCGGGCTGTCCCATAACATGTTTGATGGTGCTCTGTTCCTCGGGGTGTGCGACAAGATTGTCCCGGGTCTGACGATGGCAGCCCTGTCGTTTGGTCATTTGCCTGCGGTGTTTGTGCCGTCTGGACCGATGGCAAGCGGTTTGCCAAATAAAGAAAAAGTGCGTATTCGCCAGCTTTATGCCGAAGGTAAAGTGGACCGCATGGCCTTACTGGAGTCAGAAGCCGCGTCTTACCATGCGCCGGGAACATGTACTTTCTACGGTACTGCCAACACCAACCAGATGGTGGTGGAGTTTATGGGGATGCAGTTGCCAGGCTCTTCTTTTGTTCATCCGGATTCTCCGCTGCGCGATGCTTTGACCGCTGCCGCTGCGCGTCAGGTTACACGCATGACCGGTAATGGTAATGAATGGATGCCGATCGGTAAGATGATCGATGAGAAAGTGGTGGTGAACGGTATCGTTGCACTGCTGGCGACCGGTGGTTCCACTAACCACACCATGCACCTGGTGGCGATGGCGCGCGCGGCCGGTATTCAGATTAACTGGGATGACTTCTCTGACCTTTCTGATGTTGTACCGCTGATGGCACGTCTCTACCCGAACGGTCCGGCCGATATTAACCACTTCCAGGCGGCAGGTGGCGTACCGGTTCTGGTGCGTGAACTGCTCAAAGCAGGCCTGCTGCATGAAGATGTCAATACGGTGGCAGGCTTTGGTCTGTCTCGTTATACCCTTGAACCATGGCTGAATAATGGTGAACTGGACTGGCGGGAAGGGGCGGAAAAATCACTCGACAGCAATGTGATCGCTTCCTTCGAACAACCTTTCTCTCATCATGGTGGGACAAAAGTGTTAAGCGGTAACCTGGGCCGTGCGGTTATGAAAACCTCTGCCGTGCCGGTTGAGAACCAGGTGATTGAAGCGCCAGCGGTTGTTTTTGAAAGCCAGCATGACGTTATGCCGGCCTTTGAAGCGGGTTTGCTGGACCGCGATTGTGTCGTTGTTGTCCGTCATCAGGGGCCAAAAGCGAACGGAATGCCAGAATTACATAAACTCATGCCGCCACTTGGTGTATTATTGGACCGGTGTTTCAAAATTGCGTTAGTTACCGATGGACGACTCTCCGGCGCTTCAGGTAAAGTGCCGTCAGCTATCCACGTAACACCAGAAGCCTACGATGGCGGGCTGCTGGCAAAAGTGCGCGACGGGGACATCATTCGTGTGAATGGACAGACAGGCGAACTGACGCTGCTGGTAGACGAAGCGGAACTGGCTGCTCGCGAACCGCACATTCCTGACCTGAGCGCGTCACGCGTGGGGACAGGACGTGAATTATTCAGCGCCTTGCGTGAAAAACTGTCCGGTGCCGAACAGGGCGCAACCTGTATCACTTTTTAA
>Cluster_330
ATGAAAAACTGGAAAACAAGTGCAGAATCAATCCTGACCACCGGCCCGGTTGTACCGGTTATCGTGGTAAAAAAACTGGAACACGCGGTGCCGATGGCAAAAGCGTTGGTTGCTGGTGGGGTGCGCGTTCTGGAAGTGACTCTGCGTACCGAGTGTGCAGTTGACGCTATCCGTGCTATCGCCAAAGAAGTGCCTGAAGCGATTGTGGGTGCCGGTACGGTGCTGAATCCACAGCAGCTGGCAGAAGTCACTGAAGCGGGTGCACAGTTCGCAATTAGCCCGGGTCTGACCGAGCCGCTGCTGAAAGCTGCTACCGAAGGGACTATTCCTCTGATTCCGGGGATCAGCACTGTTTCCGAACTGATGCTGGGTATGGACTACGGTTTGAAAGAGTTCAAATTCTTCCCGGCTGAAGCTAACGGCGGCGTGAAAGCCCTGCAGGCGATCGCGGGTCCGTTCTCCCAGGTCCGTTTCTGCCCGACGGGTGGTATTTCTCCGGCTAACTACCGTGACTACCTGGCGCTGAAAAGCGTGCTGTGCATCGGTGGTTCCTGGCTGGTTCCGGCAGATGCGCTGGAAGCGGGCGATTACGACCGCATTACTAAGCTGGCGCGTGAAGCTGTAGAAGGCGCTAAGCTGTAA
>Cluster_331
ATGACGTTATTAGGCACTGCGCTGCGTCCGGCAGCAACTCGCGTGATGTTATTAGGCTCCGGTGAACTGGGTAAAGAAGTGGCAATCGAGTGTCAGCGTCTCGGCGTAGAGGTGATTGCCGTCGATCGCTATGCCGACGCACCAGCCATGCATGTCGCGCATCGCTCCCATGTCATTAATATGCTTGATGGTGATGCATTACGCCGTGTGGTTGAACTGGAAAAACCACATTATATCGTGCCGGAGATCGAAGCTATTGCCACCGATATGCTGATCCAACTTGAAGAGGAAGGACTAAATGTTGTCCCCTGCGCTCGCGCAACGAAATTAACGATGAATCGCGAAGGTATCCGTCGCCTGGCGGCAGAAGAGCTGCAGCTGCCCACTTCCACTTATCGTTTTGCCGATAGCGAAAGCCTTTTCCGCGAGGCGGTTGCCGCCATTGGCTATCCCTGCATTGTAAAACCGGTGATGAGCTCTTCCGGCAAGGGGCAGACGTTTATTCGCTCTGCAGAGCAACTTGCTCAGGCATGGGAATACGCTCAGCAAGGCGGTCGCGCCGGAGCGGGCCGCGTAATTGTTGAAGGCGTCGTTAAGTTTGACTTCGAAATTACCCTGCTAACCGTCAGCGCGGTGGATGGCGTCCATTTCTGTGCACCAGTAGGTCATCGCCAGGAAGATGGCGACTACCGTGAATCCTGGCAACCACAGCAAATGAGCCCGCTTGCCCTTGAACGTGCGCAGGAGATTGCCCGTAAAGTGGTGCTGGCACTGGGCGGTTATGGGTTGTTTGGTGTCGAGCTATTTGTCTGTGGTGATGAGGTGATTTTCAGTGAGGTCTCCCCTCGTCCACATGATACCGGGATGGTGACGTTAATTTCTCAGGATCTCTCAGAGTTTGCCCTGCATGTACGTGCCTTCCTCGGACTTCCGGTTGGCGGGATCCGTCAGTATGGTCCTGCAGCTTCTGCCGTTATTCTGCCACAACTGACCAGTCAGAATGTCACGTTTGATAATGTGCAGAATGCCGTAGGCGCAGATTTGCAGATTCGTTTATTTGGTAAGCCGGAAATTGATGGCAGCCGTCGTCTGGGTGTTGCGCTGGCGACCGCTGAGAGTGTTGTTGACGCCATTGAACGCGCGAAGCACGCCGCCGGACAGGTAAAAGTACAGGGTTAA
>Cluster_332
ATGGCGGTTGAAGTTAAATACGTAGTCATTCGTGAGGGCGAAGAGAAAATGTCGTTTACCAGCAAAAAGGAAGCCGATGCTTATGACAAAATGCTTGATACGGCGGATCTGCTTGACACCTGGCTGACAAATTCTCCAGTGCAAATGGAAGACGAGCAACGTGAAGCCCTTTCGCTATGGCTGGCAGAACAAAAAGATGTGCTGAGCACCATTCTGAAAACCGGCAAATTACCGTCCCCACAGGTCGTCGGTGCTGAATCCGAAGAGGAAGATGCCTCACACGCGGCCTGA
>Cluster_333
ATGAAAAAAAGAGGGGCGTTTTTAGGGCTGTTGTTGGTTTCTGCCTGCGCGTCAGTTTTCGCTGCCAATAATGAAACCAGCAAGTCGGTCACTTTCCCAAAGTGTGAAGGTCTGGATGCTGCCGGAATTGCCGCGAGCGTAAAACGTGATTATCAACAAAATCGCGTGGCGCGTTGGGCAGATGATCAAAAAATTGTCGGTCAGGCCGATCCCGTGGCTTGGGTCAGTTTGCAGGACATTCAGGGTAAAGATGATAAATGGTCAGTACCGCTAACCGTGCGTGGTAAAAGTGCCGATATTCATTACCAGGTCAGCGTGGACTGCAAAGCGGGAATGGCGGAATATCAGCGGCGTTAA
>Cluster_334
ATGCTGATTGCCCGATGCGACGCTGTTGCGTCTTCTCAGGCCTACGATTGTGGTGCGTTCTGGGGCGGACAAGGCACTCGCGCCGCATCCGCCAACGGTCAATCGAATTATCAGAAGCCATTAACGCCGCTGATATTCCGCCATTCCCGCTTTGCAGTCCACGCTGACCTGGTAATGAATATCGGCACTTTTACCACGCACGGTTAG
>Cluster_335
ATGTATATCGAGACAAAAGATGCGCAAATAAGCGGGGCGGTAGGCCGTTATTCAAAGAAATTCGCGCCAGGTAAGGTATTTACTGTATATCAGGTGATAAGGGTATTTTAG
>Cluster_336
ATGGCTAACTGGTTAAATCAACTGCAATCCCTGCTTGGGCAAAGCAGTTCTTCTACCTCCTCGTCTGCGGATCAGGGATTGGGCAAACTGTTAGTGCCAGGCGCATTAGGCGGACTGGCTGGGCTGCTGGTCGCAAATAAATCAGCACGTAAACTTCTTACGAAATATGGCACCAACGCGTTACTGGTTGGCGGCGGAGCGGTAGCGGGTACGGTGCTGTGGAATAAATACAAAGATAAAATTCGCGCGGCGCATCAGGACGAACCGCAGTTTGGCGCGCAAAGTACGCCGCTGGATGAGCGTACAGAACGTTTGATCCTTGCGCTGGTCTTTGCCGCTAAAAGTGATGGTCATATTGATGCCAAAGAACGTGCGGCAATCGACCAGCAATTGCGTGAAGCCGGCGTGGAAGAGCAGGGGCGTGTACTCATTGAGCAGGCAATCGAACAACCGCTGGATCCACAACGCCTGGCTACCGGGGTCCGCAATGAAGAAGAGGCGCTGGAAATCTATTTCCTGAGTTGCGCGGCTATTGATATTGACCATTTTATGGAACGCAGTTACCTGAATGCACTGGGTGACGCGCTGAAAATCCCCCAGGATGTTCGTGACGGCATTGAACGCGATCTCGAACAGCAAAAACGCACTTTGGCGGAATAA
>Cluster_337
ATGCTACCAAAAGCCGCCCGCATTCCCCACGCCATGACGCTTCATGGCGATACGCGAATCGATAATTACTACTGGCTGCGGGACGATACGCGTTCTCAGCCGGAAGTTCTGGACTACCTGCAACAAGAAAATAGTTACGGTCATCGGGTGATGGCCTCACAACAAGCCTTGCAGGATCGCATCTTAAAGGAAATCATCGACCGCATTCCGCAACGAGAAGTTTCTGCGCCCTACATCAAAAATGGCTACCGCTATCGGCATATTTATGAACCAGGCTGTGAATATGCTATCTACCAGCGTCAATCGGCATTCAGTGAAGAGTGGGATGAGTGGGAAACATTGCTCGATGCCAATAAGCGCGCAGCTCATAGTGAGTTTTATTCGATGGGCGGAATGGCGATTACGCCCGATAACACCATTATGGCGCTGGCAGAAGATTTTCTTTCCCGACGCCAGTACGGCATTCGTTTTCGTAATCTGGAAACTGGTAACTGGTACCCGGAACTGCTGGATAACGTTGAACCCAGCTTTGTCTGGGCAAATGACTCCTGGACTTTCTACTATGTTCGCAAGCATCCGGTGACGCTGCTGCCTTATCAGGTCTGGCGTCACGCCATCGGTACGCCAGCATCGCAAGATAAACTGATCTACGAAGAAAAAGACGATACCTATTACGTCAGCCTGCATAAAACGACCTCGAAGCACTATGTAGTCATTCATTTGGCCAGCGCCACCACCAGTGAAGTTCGCCTGCTGGACGCGGAAATGGCCGATGCCGAGCCGTTTGTTTTTCTGCCGCGCCGCAAAGATCACGAATACAGCCTTGATCACTACCAGCATCGTTTTTATCTACGTTCCAACCGCCACGGCAAAAACTTTGGCTTATACCGTACCCGTATGCGTGATGAGCAACAGTGGGAAGAGTTAATTCCGCCACGCGAAAACATCATGCTGGAAGGGTTTACGCTGTTTACCGACTGGCTGGTGGTTGAAGAGCGTCAGCGCGGGTTAACCAGTTTGCGCCAAATTAACCGCAAGACCCGGGAAGTCATTGGTATTGCCTTTGATGATCCGGCCTATGTGACCTGGATTGCCTACAATCCAGAACCTGAAACAGCGCGATTGCGTTATGGTTATTCTTCCATGACCACACCAGACACTTTGTTTGAACTGGATATGGATACCGGTGAGCGTCGTGTATTAAAACAAACAGAAGTGCCCGGTTTTGATGCGGCGAATTACCGCAGTGAACACCTGTGGATAGTCGCCCGCGATGGCGTCGAAGTTCCGGTTTCGCTGGTCTATCATCGCAAACATTTTCGCAAAGGACACAACCCATTGCTGGTGTATGGCTATGGTTCTTACGGCGCAAGTATTGATGCCGATTTCAGTTTTAGCCGCTTGAGTTTGTTAGATCGTGGCTTTGTCTACGCCATTGTCCATGTTCGCGGCGGTGGTGAGCTGGGGCAACAATGGTACGAAGACGGAAAATTTCTGAAGAAGAAAAATACGTTTAATGATTATCTTGATGCCTGCGATGCATTGTTAAAACTGGGCTATGGCTCTCCTTCGCTTTGTTATGCGATGGGCGGGAGTGCGGGGGGCATGTTGATGGGCGTTGCAATTAATCAACGCCCGGAATTATTCCACGGCGTTATCGCCCAGGTACCGTTTGTTGATGTTGTAACAACGATGCTTGATGAATCAATTCCTCTTACTACTGGTGAGTTTGAAGAGTGGGGGAACCCGCAGGATCCGCAATATTACGAGTACATGAAAAGCTACAGCCCGTATGACAACGTCACCGCACAGGCTTATCCGCATTTACTGGTAACGACCGGTTTGCACGATTCTCAGGTGCAATATTGGGAACCGGCAAAATGGGTCGCTAAATTGCGCGAGCTGAAAACCGATAACCATCTTTTATTGCTCTGTACCGACATGGACTCAGGCCATGGCGGTAAATCTGGTCGCTTTAAATCGTACGAAGGCGTAGCGATGGAATATGCTTTTCTGGTCGCGCTGGCGCAGGGAACATTACCCGCTACGCCTGCGGATTAA
>Cluster_338
ATGTTGCGCATTATCGATACAGAAACCTGCGGTTTGCAGGGAGGGATCGTTGAGATTGCCTCTGTTGATGTCATTGACGGAAAAATCGTCAACCCCATGAGCCACCTGGTGCGCCCCGATCGTCCTATTAGTCCACAAGCGATGGCGATTCATCGCATCACCGAAGCCATGGTCGCCGATAAACCGTGGATTGAAGATGTGATCCCACACTATTACGGTAGTGAATGGTATGTCGCGCATAACGCCAGCTTTGACCGCCGCGTACTGCCTGAGATGCCCGGTGAGTGGATTTGCACTATGAAACTGGCCCGTCGTTTGTGGCCAGGGATCAAGTACAGCAATATGGCGTTATATAAAACACGGAAGCTCAATGTACAGACGCCGCCGGGCCTGCATCATCACCGCGCGTTGTATGACTGTTATATCACCGCCGCGTTGCTTATCGATATTATGAACACCTCCGGCTGGACGGCAGAACAGATGGCCGATATCACCGGACGTCCGTCGTTGATGACGACCTTCACCTTTGGCAAATACCGTGGCAAAGCGGTTTCCGACGTTGCCGAACGCGATCCGGGCTATCTGCGCTGGTTATTTAATAACCTGGACAGCATGAGCCCGGAGCTGCGTTTAACACTGAAACATTATCTGGAAAATACTTAA
>Cluster_339
ATGTCGTTCTGGAAAGTTGCAGCAGCGCAATATGAGCCTCGTAAAACCTCACTCACCGAACAGGTAGCTCATCATCTGGAGTTTGTGAGGGCCGCCGCCAGGCAACAATGTCAGCTGTTAGTTTTTCCATCGCTTTCTTTACTGGGGTGTGATTATTCGCGACGTGCCCTTCCTGCCCCACCCGATCTCTCACTGTTAGACCCGCTTTGTTATGCCGCAACGACCTGGCGAATGACCATCATTGCCGGCCTTCCCGTTGAATATAACGATCGCTTTATTCGTGGAATTGCGGTGTTCGCACCGTGGCGAAAAACGCCTGGGATCTACCATCAGAGTCATGGTGCATGTCTGGGCCGTCGTTCCAGAACCATCACGGTGGTCGATGAACAACCGCAAGGTATGGATATGGACCCGACCTGTTCACTGTTTACGACAGGGCAATGTCTGGGAGAACCCGACCTGCTGGCGTCGGCCCGTCGCTTACAATTTTTTTCACATCAGTACTCGATTGCCGTGCTGATGGCAAATGCCCGTGGTAACAGTGCACTATGGGATGAATATGGTCGTCTCATCGTTCGCGCCGATCGTGGTTCATTATTGTTAGTCGGTCAGCGTTCATCACAGGGTTGGCAAGGCGATATCATTCCATTACGCTAG
>Cluster_340
ATGCTGAAGAATCTGGCTAAACTGGATCAAACAGAAATGGATAAAGTGAATGTCGATTTGGCGGCGGCCGGGGTGGCATTTAAAGAACGCTACAATATGCCGGTGATCGCTGAAGCGGTTGAACGTGAACAGCCTGAACATTTGCGCAGCTGGTTTCGCGAGCGGCTTATTGCCCACCGTTTGGCTTCGGTCAATCTGTCACGTTTACCTTACGAGCCCAAACTTAAATAA
>Cluster_341
ATGGCTTCAACTGCACGCTCCCTTCGCTACGCGCTGGCAATCCTGACCACTTCGTTGGTGACACCTTCCGTCTGGGCACATGCGCATTTAATACATCAGTATCCTGCGGCAAACGCGCAAGTGAAAGCATCTCCGCAGGCAATCACTTTAAACTTCTCGGAAGGCGTTGAAACAGGATTCAGTGGTGCAAAAATCACGGGGCCAAAAAACGAAAATATTAAAACATTACCGGCGAAGCGAAATGAGCAGGACCCAAAGCAACTAATTGTTCCACTGGCCGATTCGCTGAAACCCGGAACCTACACCGTTGACTGGCATGTTGTTTCGGTGGACGGGCATAAAACGAAAGGACACTACACCTTTAGCGTGAAATAA
>Cluster_342
ATGCTGGCGTTTACCTGGATCGCGCTGCGATTTATCCATTTCACCTCGCTGATGCTGGTTTTTGGCTTCGCAATGTACGGTGCCTGGCTGGCCCCCTTAACGATTCGTCGCTTGCTGGCGAAGCGTTTTCTGCGTTTACAACAGCACGCTGCCGTCTGGAGTTTGATCAGTGCCACTGCAATGCTCGCCGTTCAGGGCGGGTTGATGGGAACGGGATGGACAGATGTATTTTCGCCAAACATTTGGCAGGCTGTTTTGCAAACGCAGTTTGGTGGCGTCTGGTTATGGCAAATTGTTCTCGCCCTCGTAACGTTGATCGTCGCCCTTATGCAACCGCGGAATATGCCACGTTTGCTGTTTATGCTCACTACCGCGCAATTTATTCTGCTGGCGGGAGTGGGGCATGCGACGCTGAATGAAGGGGTAACGGCGAAAATCCATCAGACTAATCACGCGATTCACCTGATTTGTGCGGCGGCGTGGTTTGGGGGATTACTGCCGGTGCTCTGGTGTATGCAACTCATCAAAGGCCGTTGGCGACACCAGGCTATTCAGGCGCTGATGCGTTTTTCCTGGTGCGGGCATTTTGCGGTGATCGGCGTACTGGCAAGCGGCGTGCTTAATGCATTGTTGATTACCGGATTTCCCCCCACGCTTACGACTTACTGGGGCCAACTCTTATTGCTCAAAGCCATCCTGGTGATGATTATGGTGGTCATTGCGCTGGCTAATCGTTATGTTCTTGTACCGCGCATGAGGCAGGATGAAGATCGTGCGGCACCCTGGTTTGTGTGGATGACTAAACTCGAATGGGCGATAGGTGCGGTAGTGCTGGTGATCATCAGCCTGCTTGCGACTCTCGAACCTTTTTGA
>Cluster_343
ATGAAACAGCCTGCGCCCGTTTATCAGAGAATTGCGGGTCATCAATGGCGACATATCTGGCTTTCTGGCGATATACACGGTTGTCTTGAGCAGTTGCGCCGCAAATTATGGCATTGTCGTTTTGATCCGTGGCGAGATTTACTTATCTCAGTGGGAGACGTTATCGATCGTGGGCCGCAAAGTTTACGTTGTCTGCAGTTACTGGAACAACATTGGGTTCGTGCGGTAAGAGGCAATCATGAACAGATGGCGATGGATGCGCTGGCATCCCAGCAGATGTCTTTATGGTTGATGAATGGCGGCGACTGGTTTATTGCGCTGGCAGATAATCAACAGAAACAAGCGAAAACGGCGCTGGGGAAATGTCAGCATTTGCCCTTTATTCTTGAAGTACACAGTCGCACCGGCAAGCATGTTATTGCTCATGCCGATTATCCAGATGATGTTTATGAATGGCAAAAGGACGTCGATTTGCATCAGGTCTTGTGGAGCCGCTCGCGATTAAGTGAACGCCAAAAAGTGCAGGGAATTACAGGTGCTGATCATTTCTGGTTTGGTCATACACCGTTGCGACATCGCGTGGATATTGGCAACCTGCATTATATTGATACCGGTGCTGTCTTTGGGGGCGAACTGACTCTTGTGCAATTGCAATAA
>Cluster_344
ATGGCGGGTTATTTGTCCTGGTTATTCCCCCGTTGTAAAATCTCTCCTAAACTTAACGGTACGGCACCACACTTCGGGGATGAAATGTTCGCGCTGGTACTTTTTGTTTGCTACCTGGATGGCGGTTGTGAAGATATTGTTGTGGATGTCTACAACACGGAACAGCAGTGTCTTCATTCTATGAGCGATCAACGGATCCGCCATGGCGGTTGTTTTCCGATTGAGGATTTTATAGATGGTTTCTGGCGACCTGCACAGGAGTACGGTGATTTTTAA
>Cluster_345
ATGAAAACCAGTGTGCGCATAGGCGCTTTTGAAATCGACGACGGCGAATTACACGGTGAATCGCCGGGTGATCGAACGTTAACCATTCCTTGTAAATCTGACCCCGATTTATGTATGCAACTGGATGCCTGGGATGCTGAAACCAGTATCCCTGCCCTGCTAAATGGCGAACACTCTGTCCTTTACCGTACCCGTTACGATCAACAATCTGATGCCTGGATTATGCGTCTTGCCTGA
>Cluster_346
ATGCTCGTGGCCCAACACACCGTTTATTTCCCGGACGCCTTTCTGACGCAAATGCGCGAAGCGATGCCTTCGACGCTCTCTTTTGATGATTTTCTTGCCGCCTGTCAGCGCCCGTTGCGCCGCAGCATTCGCGTTAATACGCTGAAAATCTCCGTTGCTGATTTCCTGCAATTAACCGCTCCTTATGGCTGGACGCTTACGCCAATTCCGTGGTGTGAAGAAGGTTTCTGGATTGAACGCGACAATGAAGATGCATTGCCATTGGGTAGTACCGCCGAGCATTTAAGCGGCCTGTTTTATATTCAGGAAGCCAGTTCAATGTTGCCCGTCGCCGCCTTGTTTGCTGACGGTAATGCACCACAGCGGGTGATGGATGTCGCTGCTGCGCCAGGCTCCAAAACGACGCAAATTGCCGCGCGGATGAATAACGAAGGGGCAATCCTTGCCAATGAGTTTTCCGCCAGTCGGGTAAAAGTGTTACATGCCAATATCAGCCGCTGTGGCATCAGTAATGTTGCGCTCACACATTTTGATGGCCGCGTGTTTGGTGTGGCAGTGCCAGAAATGTTCGATGCCATTTTGCTGGACGCTCCCTGCTCTGGCGAAGGCGTGGTGCGTAAAGATCCCGATGCGCTAAAAAACTGGTCACCAGAAAGCAATCAGGAAATCGCAGCTACACAACGGGAGCTTATCGACAGCGCCTTTCATGCATTACGTCCTGGTGGTACGCTGGTTTACTCGACCTGTACCTTAAACAGGGAAGAAAACGAAGCCGTTTGCATGTGGCTGAAAGAGACTTACCCTGACGCAGTAGAGTTTTTACCACTTGGCGAGCTCTTCCCTGGTGCAAACAAAGCGCTGACCGAAGAAGGCTTTTTGCATGTTTTCCCACAAATTTACGACTGCGAAGGCTTCTTCGTTGCTCGTCTGCGTAAAACTCAGGCCATTCCCGCCTTACCCACCCCAACATACAAAGTGGGCAATTTTCCGTTCAGCCCGGTGAAAGATCGCGAAGCTGGACAAATTCGGCAGGCGGCTGCAGGTGTTGGCTTAAACTGGGATGAAAACCTGCGCCTCTGGCAGCGTGACAAAGAACTGTGGTTGTTCCCGGTGGGCATTGAAGCCCTGATCGGTAAAGTCCGATTTTCTCGGTTGGGGATTAAACTTGCCGAGACGCACAACAAAGGTTATCGCTGGCAGCATGAAGCGGTTATTGCTCTTGCCTCACCCGATAATATGAATGCATTCGAGCTGACACCGCAGGAAGCGGAGGAGTGGTATCGCGGGCGCGATGTTTACCCGCAAGCCGCGCCAGTGGCGGATGATGTATTGGTTACTTTCCAGCATCAACCGATTGGTTTAGCCAAACGGATTGGTTCGCGATTGAAAAACAGCTATCCGCGTGAACTGGTGCGCGATGGGAAACTTTTTACCGGTAACGCCTGA
>Cluster_347
ATGAGTCAGGAAACGCCCGCTTCGACGACTGAAGCGCAGATTAAAAATAAACGCCGTATCTCACCTTTCTGGCTGCTGCCGTTCATCGCGCTAATGATTGCCGGTTGGCTGATTTGGGACAGTTATCAGGACCGGGGTAATACCGTCACCATCGACTTTATGTCGGCGGATGGTATTGTCCCGGGCCGTACGCCTGTTCGTTATCAGGGCGTTGAAGTCGGAACAGTGCAGGATATCAGCCTCAGCGACGATCTTCGTAAGATTGAAGTCAAGGTCAGCATCAAGTCCGATATGAAAGATGCGCTGCGCGAAGAGACTCAGTTCTGGCTGGTGACGCCAAAAGCATCGTTGGCAGGTGTCTCCGGGCTGGACGCCCTCGTCGGTGGTAACTATATCGGCATGATGCCAGGTAAAGGTAAAGAGCAGGATCACTTTGTCGCACTCGATACCCAACCGAAATATCGACTGGACAATGGCGATCTGATGATCCACCTGCAAGCCCCCGATCTCGGTTCGCTGAACAGCGGTTCATTGGTCTATTTCCGCAAGATCCCTGTGGGAAAAGTCTACGACTATGCCATCAATCCCAACAAGCAAGGCGTGGTGATTGATGTCCTGATCGAGCGGCGTTTTACCGACCTGGTGAAAAAAGGTAGCCGTTTCTGGAACGTTTCCGGCGTTGATGCCAACGTCAGTATCAGTGGCGCGAAGGTGAAACTGGAAAGTCTGGCGGCACTGGTTAACGGTGCGATTGCCTTCGATTCACCTGAAGAGTCGAAACCTGCCGAGGCGGAAGATACCTTTGGTCTGTATGAAGATCTGGCCCACAGCCAGCGTGGCGTAATAATAAAACTGGAACTGCCGAGTGGGGCCGGATTAACCGCCGACTCGACGCCGTTAATGTATCAGGGGCTGGAAGTCGGACAGCTGACTAAACTGGATTTAAATCCTGGTGGTAAAGTCACTGGGGAAATGACCGTTGATCCCAGCGTCGTTACGCTGTTACGGGAAAATACCCGCATCGAATTACGCAACCCGAAATTATCCCTTAGCGATGCCAATCTCAGCGCCCTGCTGACTGGCAAAACCTTCGAGTTGGTACCCGGCGATGGCGAGCCACGCAAAGAGTTCGTTGTTGTGCCAGGCGAAAAAGCACTGCTGCATGAACCTGATGTTCTGACGCTGACCCTGACCGCGCCGGAAAGTTACGGTATTGATGCGGGTCAGCCGCTCATTCTTCACGGCGTGCAGGTAGGCCAGGTTATCGATCGTAAACTCACCAGCAAAGGCGTCACCTTTACCGTCGCCATCGAGCCTCAGCATCGAGAACTGGTAAAAGGCGATAGCAAATTTGTCGTCAACAGCCGTGTCGACGTGAAGATGGGGCTGGATGGCGTTGAGTTTCTCGGTGCCAGCGCCTCAGAATGGATTAACGGCGGGATACGTATTCTGCCGGGCGATAAAGGCGAGATGAAAGCCAGCTATCCACTGTATGCCAATCTGGAAAAAGCGCTGGAGAACAGCCTTAGCGATTTACCCACCACAACCGTGAGTTTGAGTGCAGAGACGCTGCCGGATGTGCAGGCAGGATCGGTAGTGCTCTACCGTAAATTTGAAGTTGGTGAAGTTATTACCGTCCGTCCGCGAGCTAACGCGTTTGATATCGATCTGCATATTAAGCCGGAGTATCGCAACCTTCTGACCAGCAATAGCGTGTTCTGGGCAGAAGGCGGGGCGAAAGTTCAGCTGAATGGTAGTGGCCTGACCGTACAGGCATCCCCGCTCTCCAGAGCATTAAAGGGAGCCATTAGCTTCGATAACCTCAGCGGTGCCAGCGCCAGTCAGCGTAAAGGCGACAAACGAATTCTGTATGCTTCCGAAACAGCGGCCCGTGCGGTTGGTGGGCAGATTACGCTTCACGCTTTCGATGCCGGAAAACTGGCGGTCGGGATGCCAATTCGCTATCTCGGTATTGATATCGGGCAAATCCAGACGCTGGATCTGATTACCGCGCGCAATGAAGTACAGGCAAAGGCGGTGCTCTATCCGGAATATGTCCAGACCTTTGCTCGCGGTGGTACGCGCTTCTCAGTGGTCACACCGCAAATTTCGGCAGCTGGCGTTGAGCATCTTGATACTATCCTCCAGCCGTATATCAACGTCGAACCAGGCCGGGGCAATCCTCGCCGCGACTTTGAATTACAAGAGGCCACCATTACTGATTCGCGTTACCTGGATGGCTTAAGCATTATTGTTGAAGCGCCGGAAGCCGGTTCGTTAGGCATCGGTACGCCTGTGCTGTTCCGTGGTCTGGAAGTCGGTACGGTTACAGGAATGACGCTGGGGACATTGTCAGATCGCGTGATGATTGCGATGCGCATCAGTAAACGCTATCAACACCTGGTGCGTAACAATTCCGTCTTCTGGTTGGCATCGGGTTACAGTCTGGACTTTGGTCTGACGGGCGGCGTAGTGAAAACCGGCACCTTTAACCAGTTTATCCGTGGCGGCATCGCCTTCGCCACGCCTCCGGGTACGCCACTGGCACCGAAAGCCCAGGAAGGCAAACACTTCCTGTTGCAGGAAAGTGAACCGAAAGAGTGGCGTGAATGGGGAACTGCGCTTCCCAAATAA
>Cluster_348
ATGGCTCTTAACACACCACAAATTACGCCGACAAAAAAGATAACAGTGAGGGCAATCGGCGAGGAACTGCCGCGTGGTGATTACCAACGTTGCCCGCAATGTGACATGCTGTTTAGCCTGCCCGAGATAAATTCTCATCAGAGTGCCTATTGTCCGCGCTGTCAGGCAAAAATTCGCGACGGGCGCGACTGGTCGCTAACGCGCCTGGCGGCAATGGCTTTCACCATGCTGTTGCTGATGCCGTTTGCCTGGGGCGAACCGCTGTTGCATATCTGGCTGTTAGGTATTCGTATCGACGCCAACGTCATGCAAGGCATCTGGCAAATGACCAAACAGGGCGATACGATAACGGGGGCGATGGTCTTTTTCTGCGTTATTGGTGCCCCCCTCATTCTGGTGTCCTCCATAGCATATTTATGGTTTGGTAACCGACTGGGAATGAATTTACGTCCGGTACTGCTGATGCTTGAGCGACTTAAAGAGTGGGTAATGCTGGATATCTACCTGGTCGGCATTGGCGTTGCTTCTATAAAGGTACAGGATTATGCCCATATCCAGGCGGGTGTCGGCTTGTTCTCTTTTGTGGCGTTGGTGATTTTAACGACGGTGACGTTGTCACATCTTAATGTCGAGGAGCTGTGGGAGCGATTTTATCCGCAGCGCCCCGCTACGCGTAGGGACGAGAAACTTCGTGTCTGTCTTGGGTGCCATTTTACCGGCTATCCTGATCAGCGTGGTCGCTGCCCGCGTTGCCATATCCCGCTACGCCTGCGTCGCCGTCATAGTTTGCAAAAATGCTGGGCGGCGCTGTTAGCGTCAATCGTTTTGTTGTTACCTGCCAACCTGTTGCCTATTTCTATCATTTATCTGAACGGAGGACGGCAGGAAGATACAATTCTTTCCGGAATTATGTCGCTGGCAAGTAGCAACATTGCGGTTGCGGGAATCGTGTTTATCGCCAGTATTCTGGTACCGTTTACTAAAGTGATCGTCATGTTCACTTTACTGTTGAGCATTCATTTTAAATGCCAGCAAGGTTTACGCACACGCATTCTGTTACTGCGGATGGTGACCTGGATTGGTCGCTGGTCGATGCTCGACCTGTTTGTCATATCTTTAACCATGTCGCTGATTAATCGCGATCAGATCCTCGCTTTTACTATGGGACCGGCTGCGTTTTATTTCGGCGCAGCGGTAATTTTGACTATTCTTGCTGTGGAATGGCTGGACAGCCGCTTACTTTGGGATGCACATGAGTCAGGAAACGCCCGCTTCGACGACTGA
>Cluster_349
ATGCTTATTTTAATAGGCTGGCAGTTCCAGGTAAGACAAACAAGTGATTATATAATGAACAAAACAGAATTTTACGCGGATTTAAATCGCGACTTTAACGCGCTGATGGCGGGAGAAACCAGTTTTCTGGCAACGCTTGCGAACACCAGTGCGTTGTTATACGAGCGTCTCACTGACGTAAACTGGGCAGGTTTTTATTTGCTTGAGGACGATACACTGGTACTCGGACCATTTCAGGGCAAAATTGCCTGTGTCCGGATACCCGTCGGGCGCGGGGTGTGCGGCACTGCGGTTGCCCGCAATCAAGTGCAGCGTATCGAGGATGTTCACGCGTTTGACGGGCATATTGCCTGTGATGCGGCGAGTAATTCTGAAATTGTTCTGCCGCTGGTGGTGAAAAATCAGATTATTGGTGTTCTTGACATCGATAGTACCGTCTTCGGTCGCTTTACAGACGAGGACGAGCAAGGCTTACGTCAGCTTGTGGCACAGCTTGAAAAAGTGCTTGCAACGACGGATTACAAAAAATTCTTTGCGAGCGTCGCAGGATAA
>Cluster_350
ATGGAAAATCAACCTAAGTTGAATAGCAGTAAAGAAGTAATCGCGTTTCTGGCCGAACGTTTTCCCCACTGTTTCAGTGCGGAAGGTGAAGCGCGTCCGCTGAAAATCGGTATTTTTCAGGATTTGGTCGATCGTGTTGCCGGGGAAATGAACCTGAGCAAAACGCAATTACGATCCGCTTTACGTCTCTACACTTCGAGCTGGCGTTATCTTTACGGTGTTAAACCCGGCGCAACGCGTGTCGATCTTGACGGCAACCCATGCGGTGAGCTGGACGAGCAACATGTAGAGCATGCTCGCAAGCAGCTTGAAGAAGCGAAAGCGCGTGTTCAGGCACAGCGTGCTGAACAGCAAGCGAAAAAACGCGAAGCTGCCGCAGCTGCTGGTGAGAAAGAAGACGCACCGCGCCGCGAACGCAAGCCACGTCCGACCACGCCACGCCGCAAAGAAGGCGCTGAACGTAAACCTCGTGCGCAAAAGCCGGTAGAGAAAGCGCCAAAAACAGTAAAAGCACCTCGCGAAGAACAGCACACCCCGGTTTCTGACATTTCAGCTCTGACTGTCGGACAAGCCCTGAAGGTGAAAGCGGGTCAAAACGCGATGGATGCCACCGTATTAGAAATCACCAAAGATGGCGTCCGCGTCCAGCTGAATTCGGGTATGTCTTTGATTGTGCGCGCAGAACACCTGGTGTTCTGA
>Cluster_351
ATGAACATGTTTTTTAGGCTTACCGCGTTAGCTGGCCTGCTTGCAATAGCAGGCCAGACCTTCGCTGTAGAAGATATCACACGTGCTGATCAAATTCCGGTATTAAAGGAAGAGACGCAGCATGCGACGGTAAGTGAGCGCGTAACGTCGCGCTTCACCCGTTCTCATTATCGCCAGTTCGACCTCGATCAGGCATTTTCGGCCAAAATCTTTGACCGCTACCTGAATCTGCTCGATTACAGCCACAACGTGCTGCTGGCAAGCGATGTTGAACAGTTCGCGAAAAAGAAAACCGAGTTAGGCGATGAACTGCGTTCAGGCAAACTCGACGTTTTCTACGATCTCTACAATCTGGCGCAAAAGCGCCGTTTTGAGCGTTACCAGTACGCTTTGTCGGTACTGGAAAAGCCGATGGATTTCACCGGCAACGACACTTATAACCTTGACCGCAGCAAAGCGCCCTGGCCGAAAAACGAGGCTGAGTTGAACGCGCTGTGGGACAGTAAAGTCAAATTCGACGAGTTAAGCCTGAAGCTGGCAGGAAAAACGGATAAAGAAATTCGTGAAACCCTGACACGCCGCTACAAATTTGCCATTCGTCGTCTGGCGCAAACCAACAGCGAAGATGTTTTCTCGCTGGCAATGACGGCGTTTGCGCGTGAAATCGACCCGCATACCAACTATCTTTCCCCGCGTAATACCGAACAGTTCAACACTGAAATGAGTTTGTCGCTGGAAGGTATTGGCGCAGTGCTGCAAATGGATGATGACTACACCGTTATCAATTCGATGGTGGCAGGTGGTCCGGCAGCGAAGAGTAAAGCTATCAGCGTTGGTGACAAAATTGTCGGTGTTGGTCAAACAGGCAAGCCGATGGTTGACGTGATTGGCTGGCGTCTTGATGATGTGGTTGCCTTAATTAAAGGGCCGAAGGGCAGTAAAGTTCGTCTGGAAATTTTACCTGCTGGTAAAGGGACCAAGACCCGCACTGTAACATTGACCCGTGAACGTATTCGTCTCGAAGACCGCGCGGTTAAAATGTCGGTGAAGACCGTCGGTAAAGAGAAAGTCGGCGTGCTGGATATTCCGGGCTTCTATGTGGGTTTGACAGACGATGTCAAAGTTCAACTGCAGAAACTGGAAAAACAGAATGTCAGCAGTGTGATCATCGACCTGCGTAGCAATGGCGGTGGGGCGTTGACCGAAGCGGTATCGCTCTCAGGTCTGTTTATTCCTGCGGGTCCCATTGTTCAGGTCCGCGATAACAACGGCAAGGTTCGTGAAGACAGCGATACCGACGGGCAGGTGTTCTATAAAGGCCCGCTGGTGGTACTGGTTGACCGTTTCAGTGCTTCGGCTTCAGAAATCTTTGCCGCGGCAATGCAGGATTACGGTCGTGCGCTGGTTGTGGGTGAACCGACGTTTGGTAAAGGCACCGTTCAGCAATACCGTTCATTGAACCGTATTTACGATCAGATGTTACGTCCTGAATGGCCAGCGCTGGGTTCTGTGCAGTACACGATCCAGAAATTCTATCGCGTTAACGGCGGCAGTACGCAACGTAAAGGCGTAACGCCAGACATCATCATGCCGACGGGTAATGAAGAAACGGAAACGGGTGAGAAATTCGAAGATAACGCGCTGCCGTGGGATAGCATCGATGCCGCGACTTATGTGAAATCAGGAGATTTAACTGCCTTTGAACCGGAGCTGCTGAAGGAACATAATGCGCGTATCGCGAAAGATCCTGAGTTCCAGAACATCATGAAGGATATCGCGCGCTTCAACGCTATGAAGGACAAGCGCAATATCGTTTCTCTGAACTACGCTGTGCGTGAGAAAGAGAATAATGAAGATGATGCGACGCGTCTGGCGCGTTTGAACGAACGCTTTAAACGCGAAGGTAAACCGGAGTTGAAGAAGCTGGATGATCTACCGAAAGATTACCAGGAGCCGGATCCTTATCTGGATGAGACGGTGAATATCGCACTCGATCTGGCGAAGCTTGAAAAAGCCAGACCCGCGGAACAACCCGCTCCCGTCAAGTAA
>Cluster_352
ATGATGCGAATCGCGCTCTTCCTGCTAACGAACCTGGCCGTAATGGTCGTTTTCGGGCTGGTACTGAGCCTGACAGGGATACAGTCGAGCAGCGTTCAGGGGCTGATGATCATGGCCTTGCTGTTCGGTTTTGGTGGTTCCTTCGTTTCGCTTCTGATGTCCAAATGGATGGCATTACGATCTGTTGGCGGGGAAGTGATCGAGCAACCGCGTAACGAAAGGGAACGTTGGCTGGTCAATACTGTAGCAACCCAGGCTCGTCAGGCGGGGATCGCTATGCCGCAAGTGGCTATCTACCATGCGCCGGACATCAACGCTTTTGCAACCGGTGCGCGCCGTGATGCCTCTCTGGTTGCTGTCAGCACCGGTTTGCTGCAGAACATGAGCCCGGATGAAGCCGAGGCGGTAATTGCTCACGAAATCAGCCACATCGCCAATGGTGATATGGTTACCATGACGCTGATTCAGGGCGTGGTGAACACCTTCGTTATCTTTATTTCCCGTATTCTGGCGCAGCTTGCCGCGGGTTTTATGGGCGGAAATCGTGATGAAGGTGAAGAGAGCAACGGCAACCCGCTGATCTACTTTGCGGTTGCAACGGTTCTGGAACTGGTGTTTGGTATTCTGGCGAGCATTATCACCATGTGGTTCTCGCGTCATCGTGAATTCCATGCTGATGCCGGTTCGGCAAAACTGGTTGGTCGCGAGAAAATGATTGCCGCGCTGCAGCGCCTGAAAACCAGCTATGAACCGCAAGAAGCAACCAGCATGATGGCTTTCTGCATTAACGGTAAGTCGAAATCGCTCAGTGAGTTGTTCATGACTCACCCGCCGCTGGATAAACGAATTGAAGCTCTGCGTACGGGTGAATACCTGAAGTAA
>Cluster_353
ATGGCTAACGCAGATCTGGATAAACAGCCTGATTCTGTATCTTCCGTGCTAAAAGTTTTTGGCATTTTGCAGGCGCTGGGTGAAGAGCGCGAAATAGGGATAACCGAGCTGTCGCAGCGCGTCATGATGTCAAAAAGCACCGTTTATCGCTTTTTACAGACCATGAAAACCTTAGGTTATGTGGCGCAGGAAGGGGAGTCGGAGAAATATTCCCTGACCCTGAAATTGTTTGAACTGGGCGCTCGCGCGTTACAAAACGTCGATTTAATTCGTAGCGCAGATATCCAGATGCGTGAGATCTCCCGCCTGACCAAAGAAACTATCCACCTCGGCGCACTGGACGAAGACAGTATTGTTTACATTCACAAAATTGACTCTATGTACAATTTGCGCATGTATTCACGGATTGGGCGTCGTAATCCGCTGTACAGCACCGCGATTGGTAAGGTACTGCTGGCATGGCGCGATCGCGATGAAGTGAAGCAAATTCTTGAGGGCGTGGAGTATAAACGCAGTACCGAGCGGACCATCACCAGTACAGAAGCGTTATTACCCGTTCTGGACCAGGTGCGCGAGCAGGGGTATGGCGAAGATAACGAAGAGCAGGAAGAAGGGCTGCGATGCATTGCGGTACCGGTATTTGATCGCTTTGGCGTGGTCATTGCCGGTTTGAGCATCTCCTTCCCGACGTTGCGTTTCTCTGAAGAGCGTTTACAGGAATATGTCGCAATGTTGCATACCGCAGCGCGCAAAATTTCTGCCCAAATGGGTTATCACGACTATCCGTTCTGA
>Cluster_354
ATGCGATTCATCATTCGCACAGTTATGCTGATAGCACTGGTATGGATAGGATTATTACTCAGCGGATATGGCGTTTTGATTGGAAGCAAAGAGAATGCCGCAGGGTTAGGTTTGCAATGTACCTATCTGACTGCCAGAGGCACCAGCACGGTACAATACTTGCACACTAAAAGTGGTTTCTTGGGGATAACAGATTGCCCACTGTTACGTAAAAGCAATATCGTGGTCGATAATGGTTAA
>Cluster_355
ATGAACGAAGTTGTAAATTCAGGCGTGATGAACATTGCGTCTTTGGTTGTATCGGTGGTGGTTCTTCTTATCGGGCTCATCTTGTGGTTTTTTATCAATCGTGCCAGTTCTCGGACTAACGAACAGATTGAACTGCTTGAGGCGTTGCTGGATCAGCAAAAACGTCAAAATGCACTGTTACGTCGTTTGTGCGAAGCAAACGAACCTGAGAAAGCAGATAAAAAGACCGTTGAGAGTCAAAAATCGGTTGAAGACGAAGATATTATTCGTCTGGTCGCCGAACGATAA
>Cluster_356
ATGGCAAAGATTAAAGGTCAGGTTAAGTGGTTCAACGAGTCTAAAGGTTTTGGCTTCATTACTCCGGCTGATGGCAGCAAAGACGTGTTCGTACACTTCTCCGCTATCCAGGGTAATGGCTTCAAAACTCTGGCTGAAGGTCAGAACGTTGAGTTCGAAATTCAGGACGGCCAGAAAGGTCCGGCAGCTGTTAACGTAACAGCTATCTGA
>Cluster_357
ATGTCTTTTTCCTGTCCACTTTGCCATCAGCCTCTTTCGCGTGAAAAAAACAGCTATATCTGTCCCCAGCGACATCAGTTTGATATGGCGAAAGAAGGGTATGTCAATCTGCTGCCCGTTCAGCATAAACGGTCTCGTGATCCGGGCGACAGCGCGGAAATGATGCAAGCACGCCGCGCATTCTTAGATGCCGGACATTATCAGCCGCTGCGTGATGCAATTGTCGCCCAACTGAGGGAACGGCTTGATGATAAGGCCACGGCGGTGCTGGATATTGGCTGTGGTGAAGGGTATTACACACACGCATTTGCCGATGCGTTGCCCGAAATCACCACGTTTGGTCTGGATGTTTCGAAGGTAGCGATAAAAGCGGCGGCGAAACGCTATCCGCAGGTCACTTTTTGTGTCGCTTCCAGCCACCGTTTGCCGTTTTCCGATACCAGTATGGACGCCATAATACGTATTTACGCGCCGTGTAAAGCAGAAGAATTAGCACGAGTAGTGAAGCCCGGCGGCTGGGTCATTACTGCCACGCCGGGACCGCGACATTTGATGGAGCTGAAGGGGCTGATTTACAATGAAGTACATCTTCATGCACCTCATGCAGAACAACTGGAAGGTTTTACATTACAGCAGAGTGCGGAGTTGTGTTATCCGATGCGTCTTCGCGGTGATGAAGCCGTCGCATTATTGCAGATGACGCCGTTTGCCTGGCGTGCGAAGCCAGAAGTCTGGCAAACACTGGCAGCAAAAGAAGTGTTCGACTGCCAGACGGACTTTAATATTCACCTCTGGCAGCGTTCTTATTAA
>Cluster_358
ATGACAATCACGGACCTGGTACTGATTCTTTTCATCGCCGCACTCCTGGCCTTCGCGATCTACGATCAGTTCATCATGCCCCGCCGTAACGGCCCCACCCTGCTGGCAATTCCTTTGCTCCGGCGTGGTCGCATCGATAGCGTTATCTTCGTCGGATTGATTGTCATTCTTATCTATAACAACGTCACGAATCATGGTGCGTTAATAACGACATGGTTATTAAGCGCACTGGCTCTGATGGGTTTTTATATATTCTGGATCCGCGTTCCGAAGATCATCTTTAAACAAAAAGGTTTTTTCTTCGCCAATGTCTGGATTGAATATAGCCGAATCAAAGCGATGAACTTGTCGGAAGATGGCGTGTTGGTGATGCAATTAGAACAGCGTCGGCTGTTAATCCGCGTTCGAAATATCGACGATCTGGAAAAAATTTATAATCTTCTCGTTTCAACTCAATAA
>Cluster_359
ATGGTTGATACAACTCAAACTACCACCGAGAAAAAACTCACTCAAAGTGATATTCGTGGCGTATTCCTGCGTTCTAACCTCTTCCAGGGTTCATGGAACTTCGAACGTATGCAGGCACTGGGTTTCTGCTTCTCTATGGTACCGGCAATTCGTCGCCTCTACCCTGAGAACAACGAAGCTCGTAAACAAGCTATTCGCCGTCACCTGGAGTTCTTTAACACCCAGCCGTTCGTGGCTGCGCCGATTCTCGGCGTAACCCTGGCGCTGGAAGAACAGCGTGCTAATGGCGCAGAGATCGACGACGGTGCTATCAACGGTATCAAAGTCGGTTTGATGGGGCCGCTGGCTGGTGTAGGCGACCCGATCTTCTGGGGAACCGTACGTCCGGTATTTGCAGCACTGGGTGCCGGTATCGCGATGAGCGGCAGCCTGTTAGGTCCGCTGCTGTTCTTCATCCTGTTTAACCTGGTGCGTCTGGCAACCCGTTACTACGGCGTAGCGTATGGTTACTCCAAAGGTATCGATATCGTTAAAGATATGGGTGGTGGCTTCCTGCAAAAACTGACGGAAGGGGCGTCTATCCTCGGCCTGTTTGTCATGGGGGCATTGGTTAACAAGTGGACACATGTCAACATCCCGCTGGTTGTCTCTCGCATTACTGACCAGACGGGCAAAGAACACGTTACTACTGTCCAGACTATTCTGGACCAGTTAATGCCAGGCCTGGTACCACTGCTGCTGACCTTTGCTTGTATGTGGCTACTGCGCAAAAAAGTTAACCCGCTGTGGATCATCGTTGGCTTCTTCGTCATCGGTATCGCTGGTTACGCTTGCGGCCTGCTGGGACTGTAA
>Cluster_360
ATGGAGATTACCACTCTTCAAATTGTGCTGGTATTTATCGTAGCCTGTATCGCAGGTATGGGATCAATCCTCGATGAATTTCAGTTTCACCGTCCGCTAATCGCGTGTACCCTGGTGGGTATCGTTCTTGGGGATATGAAAACCGGTATTATTATCGGTGGTACGCTGGAAATGATCGCGCTGGGCTGGATGAACATCGGTGCTGCAGTTGCGCCTGACGCCGCTCTGGCTTCTATCATTTCTACCATTCTGGTTATCGCAGGTCATCAGAGCATTGGTGCAGGTATCGCACTGGCAATCCCTCTGGCCGCTGCGGGCCAGGTACTGACCATCATCGTTCGTACTATTACCGTTGCTTTCCAGCACGCTGCGGATAAGGCTGCTGATAACGGCAACCTGACAGCGATTTCCTGGATCCACGTTTCTTCTCTGTTCCTGCAAGCAATGCGTGTGGCTATTCCGGCCGTCATCGTTGCGCTGTCTGTTGGTACCAGCGAAGTACAGAACATGCTGAATGCGATTCCGGAAGTGGTGACCAATGGTCTAAATATCGCCGGTGGCATGATCGTGGTGGTTGGTTATGCGATGGTTATCAACATGATGCGTGCTGGCTACCTGATGCCGTTCTTCTACCTCGGCTTCGTAACCGCAGCATTCACCAACTTTAACCTGGTTGCTCTGGGTGTGATTGGTACTGTTATGGCAGTGCTCTACATCCAACTTAGCCCGAAATACAACCGCGTAGCCGGTGCGCCTGCTCAGGCAGCTGGTAACAACGATCTCGATAACGAACTGGACTAA
>Cluster_361
GTGACCATTGCTATTGTTATAGGCACACATGGTTGGGCTGCAGAGCAGTTGCTTAAAACGGCAGAAATGCTGTTAGGCGAGCAGGAAAACGTCGGCTGGATCGATTTCGTTCCAGGTGAAAATGCCGAAACGCTGATTGAAAAGTACAACGCTCAGTTGGCAAAACTCGACACCACTAAAGGCGTGCTGTTTCTCGTTGATACATGGGGAGGCAGCCCGTTCAATGCTGCCAGCCGCATTGTCGTCGACAAAGAGCATTATGAAGTCATTGCAGGCGTTAACATTCCAATGCTCGTGGAAACGTTAATGGCTCGTGATGATGACCCAAGCTTTGATGAACTGGTTGCGCTGGCAGTAGAAACAGGCCGTGAAGGCGTGAAAGCACTGAAAGCCAAACCGGTTGAAAAAGCCGCGCCAGCACCCGCTGCCGCAGCACCAAAAGCGGCTCCAACTCCGGCAAAACCAATGGGGCCAAACGACTACATGGTTATTGGCCTTGCGCGTATCGACGACCGTCTGATTCACGGTCAGGTCGCCACCCGCTGGACCAAAGAAACCAATGTCTCCCGTATTATTGTTGTTAGTGATGAAGTGGCTGCGGATACCGTTCGTAAGACACTGCTCACCCAGGTTGCACCTCCGGGCGTAACAGCACACGTAGTTGATGTTGCCAAAATGATTCGCGTCTACAACAACCCGAAATATGCTGGCGAACGCGTAATGCTGTTATTTACCAACCCAACAGATGTAGAGCGTCTCGTTGAAGGCGGCGTGAAAATCACCTCTGTTAACGTCGGTGGTATGGCATTCCGTCAGGGTAAAACCCAGGTGAATAACGCGGTTTCGGTTGATGAAAAAGATATCGAGGCGTTCAAGAAACTGAATGCGCGCGGTATTGAGCTGGAAGTCCGTAAGGTTTCCACCGATCCGAAACTGAAAATGATGGATCTGATCAGCAAAATCGATAAGTAA
>Cluster_362
ATGTTTAACTCCCGTTTAACAACCATGGAGTATAGGGCAGTAGCCCGCAGTATGGATCGTCACCGACGTCATTTCAGCATCAGGCCTTTTAACGCCTGCCTTTCTGGCACTCTATGCCGCACCTTTCGTTTGCATTTTGTCGTTACGCCTGCATTATTTCTGGCGTCGAATAGCTATTCCTTAAGCAGGAGCTTGTCATGGAATTCTTAA
>Cluster_363
ATGGAATTCTTAATGGACCCCTCAATTTGGGCGGGGCTACTCACGCTTGTTGTTCTCGAAATTGTGCTGGGTATCGATAACCTGGTCTTCATCGCCATTCTTGCTGACAAACTGCCGCCAAAACAACGCGATAAAGCGCGTTTGCTGGGGTTATCACTGGCGCTGATTATGCGTCTGGGGCTGCTGTCGCTGATTTCATGGATGGTCACGCTGACCAAACCGCTATTTACCGTCATGGATTTCTCCTTCTCCGGACGCGACCTGATTATGTTGTTCGGGGGGATATTCTTGCTGTTCAAAGCAACAACCGAACTGCATGAACGGCTGGAAAACCGCGATCATGATTCCGGCCACGGTAAAGGCTACGCCAGTTTCTGGGTGGTCGTCACACAGATTGTCATCCTTGACGCCGTCTTCTCGTTGGATGCGGTAATTACTGCAGTAGGGATGGTTAACCATCTGCCGGTGATGATGGCGGCGGTAGTGATTGCGATGGCGGTTATGTTGCTGGCATCCAAACCGCTGACGCGATTCGTTAACCAGCACCCCACGGTGGTGGTGCTCTGTCTGAGCTTCCTGTTAATGATTGGTCTGAGTCTGGTGGCAGAAGGTTTCGGTTTCCACATTCCGAAAGGTTACCTGTATGCCGCGATTGGCTTCTCGATCATCATCGAAGTGTTTAACCAGATTGCGCGTCGCAACTTTATTCGCCACCAGTCGACTTTGCCGCTGCGAGCGCGTACTGCCGATGCCATCCTGCGTTTGATGGGCGGGAAACGTCAGGCCAATGTTCAGCACGATGCCGATAACCCGATGCCGATGCCGATCCCGATCCCGGAAGGTGCATTTGCCGAAGAAGAACGTTACATGATTAACGGCGTACTGACGCTGGCGTCGCGTTCTCTGCGCGGGATCATGACGCCGCGCGGTGAAATAAGCTGGGTTGACGCTAATCTCGGGGTCGATGAAATCCGCGAGCAACTGCTCTCTTCACCGCACAGTCTGTTCCCGGTATGTCGCGGTGAACTGGATGAAATCATCGGTATTGTACGTGCTAAAGAACTGCTGGTGGCGCTGGAAGAGGGCGTTGATGTGGCGGCGATTGCTTCGGCGTCTCCGGCGATTATCGTCCCGGAAACCCTCGATCCGATCAACCTGTTGGGCGTGCTGCGTCGTGCTCGCGGGAGCTTTGTTATCGTGACCAACGAGTTTGGTGTGGTACAAGGTCTGGTCACGCCGCTGGATGTGCTGGAAGCCATTGCGGGTGAATTCCCGGACGCTGACGAAACGCCGGAAATCATTACTGATGGTGACGGCTGGCTGGTAAAAGGCGGTACAGATTTGCATGCCTTGCAGCAGGCGCTTGATGTTGAGCACCTTGCCGATGACGATGATATCGCGACGGTCGCGGGCCTCGTGATCTCGGCAAATGGTCACATTCCCCGTGTGGGCGATGTGATTGATGTAGGGCCACTGCATATCACCATCATTGAAGCCAATGATTATCGTGTTGATCTGGTTCGCATTGTTAAAGAGCAACCGGCGCACGATGAAGATGAGTAA
>Cluster_364
ATGCAAAAAGCACAACGGATCATTAAAACCTATCGTCGTAATCGAATGATTGTTTGTACGATTTGCGCACTCGTTACGCTCGCTTCGACCCTGAGCGTGCGATTTATTTCACAGCGTAACTTAAATCAACAACGGGTAGTACAATTCGCCAATCACGCTGTAGAGGAATTAGATAAAGTACTGCTTCCCCTACAGGCAGGTAGCGAAGTCTTGCTTCCGCTGATTGGTCTGCCCTGCTCTGTCGCCCATTTGCCATTACGTAAACAGGCGGCAAAACTCCAAACTGTGCGATCCATTGGCCTGGTGCAAGACGGCACACTTTATTGCTCCAGCATTTTTGGTTATCGCAATGTGCCCGTCGTGGACATTCTGGCTGAACTTCCTGCACCGCAACCACTTTTACGCCTGACGATCGACCGTGCCCTGATTAAAGGCAGTCCGGTTTTGATTCAATGGACGCCTGCAGCGGGCAGTAGCAATGCTGGGGTCATGGAGATGATTAACATCGACTTACTGACGGCAATGCTCCTTGAGCCACAACTGCCGCAAATCAGTAGCGCCAGCCTGACGGTGGACAAACGGCATTTGCTCTATGGTAATGGGCTGGTAGATTCCCTTCCGCAACCTGAAGACAATGAAAACTATCAGGTTTCTTCGCAACGCTTTCCTTTTACCATTAACGTTAATGGTCCGGGGGCTACGGCGCTGGCATGGCACTATCTTCCAACACAATTACCGCTGGCGGTGCTGCTAAGTTTACTGGTGGGCTACATCGCCTGGCTGGCGACCGCTTACCGGATGAGCTTTTCCCGCGAAATCAATCTGGGCCTGGCGCAACATGAGTTCGAATTGTTCTGTCAGCCTTTGCTTAATGCGCGCAGCCAGCAATGTATTGGTGTAGAGATTTTGCTGCGCTGGAACAATCCGCGTCAGGGCTGGATTTCACCGGATGTGTTTATTCCTATCGCGGAAGAACATCATTTAATTGTGCCACTGACCCGCTATGTGATGGCAGAAACCATTCGTCAGCGCCATGTTTTCCCGATGAGTAGTCAGTTTCATGTTGGCATTAACGTCGCACCCAGCCATTTTCGCCGTGGTGTGCTGATAAAAGATCTCAATCAGTACTGGTTTAGCGCTCACCCGATTCAGCAACTGATCCTCGAAATCACCGAACGCGATGCCTTACTGGATGTTGATTATCGGATTGCCCGCGAGCTACATCGTAAAAACGTCAAACTGGCGATTGATGACTTCGGCACCGGCAACAGTTCATTTTCCTGGCTTGAAACATTACGTCCTGACGTGCTGAAAATTGATAAGTCATTTACCGCAGCTATAGGTTCTGACGCGGTTAACTCGACGGTGACCGATATCATCATCGCGCTGGGGCAAAGACTGAATATTGAACTGGTGGCGGAGGGCGTGGAAACGCAAGAACAGGCGAAGTATTTGCGCCGTCATGGCGTGCATATTTTGCAAGGGTATTTGTACGCACAGCCGATGCCGCTACGTGATTTTCCCAAATGGCTGGCGGGCAGCCAACCGCCGCCCGCCCGGCATAATGGACATATCACGCCCATTATGCCGTTACGTTAA
>Cluster_365
GTGATTAGTCTATTCGACATGTTTAAGGTGGGGATTGGTCCCTCATCTTCCCATACCGTAGGGCCTATGAAGGCAGGTAAACAGTTCGTCGATGATCTGGTCGAAAAAGGCTTACTGGATAGCGTTACTCGCGTTGCCGTGGACGTTTATGGTTCACTGTCGCTGACGGGTAAAGGCCACCACACCGATATCGCCATTATTATGGGTCTTGCAGGTAACGAACCTGCCACCGTGGATATCGACAGTATTCCCGGTTTTATTCGCGACGTAGAAGAGCGCGAACGTCTGCTGCTGGCACAGGGACGGCATGAAGTGGATTTCCCGCGCGACAACGGGATGCGTTTTCATAACGGCAACCTGCCGCTGCATGAAAACGGTATGCAAATCCACGCCTATAACGGCGATGAAGTCGTCTACAGCAAAACTTATTATTCCATCGGCGGCGGTTTTATCGTCGATGAAGAACACTTTGGTCAGGATGCTGCCAACGAAGTAAGCGTGCCGTATCCGTTCAAATCTGCCACCGAACTGCTCGCGTACTGTAATGAAACCGGCTATTCGCTGTCTGGTCTCGCTATGCAGAACGAACTGGCGCTGCACAGCAAGAAAGAGATCGACGAGTATTTCGCGCATGTCTGGCAAACCATGCAGGCATGTATCGATCGCGGGATGAACACCGAAGGTGTACTGCCAGGCCCGCTGCGCGTGCCACGTCGTGCGTCTGCCCTGCGCCGGATGCTGGTTTCCAGCGATAAACTGTCTAACGATCCGATGAATGTCATTGACTGGGTAAACATGTTTGCGCTGGCAGTTAACGAAGAAAACGCCGCCGGTGGTCGTGTGGTAACTGCGCCAACCAACGGTGCCTGCGGTATCGTTCCGGCAGTGCTGGCTTACTATGACCACTTTATTGAATCGGTCAGCCCGGACATCTATACCCGTTACTTTATGGCAGCGGGCGCGATTGGTGCATTGTATAAAATGAACGCCTCTATTTCCGGTGCGGAAGTTGGTTGCCAGGGCGAAGTGGGTGTTGCCTGTTCAATGGCTGCTGCGGGTCTTGCAGAACTGCTGGGCGGTAGCCCGGAACAGGTTTGCGTGGCGGCGGAAATTGGCATGGAACACAACCTTGGTTTAACCTGCGACCCGGTTGCAGGGCAGGTTCAGGTGCCGTGCATTGAGCGTAATGCCATTGCCTCTGTGAAGGCGATTAACGCCGCGCGGATGGCTCTGCGCCGCACCAGTGCACCGCGCGTCTCGCTGGATAAGGTCATCGAAACGATGTACGAAACCGGTAAGGACATGAACGCCAAATACCGCGAAACCTCACGCGGTGGTCTGGCAATCAAAGTCCAGTGTGACTAA
>Cluster_366
GTGGAATACCGTAGCCTGACGCTTGATGATTTTTTATCGCGCTTTCAACTTTTGCGCCCGCAAATTAACCGGGAAACCCTAAATCATCGTCAGGCTGCTGTGTTAATCCCCATCGTCCGTCGACCGCAACCGGGGTTGTTGCTGACTCAGCGTTCGATTCATCTGCGTAAACACGCTGGACAAGTGGCATTCCCTGGAGGTGCAGTCGATGACACGGACGCATCAGCTATCGCCGCCGCGCTGCGCGAAGCTGAAGAAGAGGTCGCTATACCGCCTTCCGCCGTTGAAGTTATCGGCGTGCTGCCGCCCGTCGATAGCGTCACTGGCTACCAGGTAACCCCAGTGGTCGGCATTATCCCGCCCGATCTGCCGTATCGCGCCAGTGAAGATGAAGTCTCGGCGGTGTTTGAAATGCCGCTCGCCCAGGCATTACATCTGGGTCGTTATCACCCTTTAGATATCTACCGCCGTGGTGATTCACATCGGGTATGGCTGTCCTGGTACGAACAGTATTTTGTATGGGGAATGACCGCAGGCATAATTCGTGAGCTGGCGCTGCAAATTGGTGTGAAACCCTGA
>Cluster_367
ATGAAGACGTTATCTCCCGCTGTGATTACTTTACCCTGGCGTCAGGACGCCGCTGAATTTTATTTCTCCCGCTTAAGCCACCTGCCGTGGGCGATGCTTTTACACTCCGGCTATGCCGATCATCCGTATAGCCGCTTTGATATTGTGGTCGCCGATCCGATTTGCACTTTAACCACTTTCGGTAAAGAAACCGTTGTTAGTGAAAGCGAAAAACGCACAACGACCACTGATGACCCGCTACAGGTGCTCCAGCAGGTGCTGGATCGCGCAGACATTCGCCCAACGCATAACGAAGATTTGCCATTTCAGGGCGGCGCACTGGGGTTGTTTGGCTACGATCTGGGCCGCCGTTTTGAGTCACTGCCAGAAATTGCGGAACAAGATATCGTTCTGCCGGATATGGCAGTGGGTATCTACGATTGGGCGCTCATTGTCGACCACCAGCGTCATACAGTTTCTTTGCTGAGTCATAATGATGTCAATGCCCGTCGGGCCTGGCTGGAAAGCCAGCAATTCTCGCCGCAGGAAGATTTCACGCTCGCTTCCGACTGGCAATCCAATATGACCCGCGAGCAGTACGGCGAAAAATTTCGCCTGGTACAGGAATATCTGCACAGCGGTGATTGCTATCAGGTGAATCTCGCCCAGCGTTTTCATGCGACCTATTCTGGCGATGAATGGCAGGCATTCCTTCAGCTTAATCAGGCCAACCGCGCGCCATTTAGCGCTTTTTTACGTCTTGAACAGGGTGCAATTTTAAGCCTTTCGCCAGAGCGGTTTATTCTTTGTGATAATAGTGAAATCCAGACCCGCCCGATTAAAGGCACGCTACCACGCCTGCCCGATCCTCAGGAAGATAGCAAACAAGCAGAGAAACTGGCGAACTCAGCGAAAGATCGTGCCGAAAATCTGATGATTGTCGATTTAATGCGTAATGATATCGGTCGTGTTGCCGTAGCCGGTTCGGTAAAAGTACCAGAGCTCTTCGTGGTGGAACCCTTCCCTGCCGTGCATCATCTGGTCAGCACTATAACGGCGCGACTACCAGAACAGTTACACGCCAGCGATCTGCTGCGCGCAGCTTTTCCTGGTGGCTCAATAACCGGGGCTCCGAAAGTACGGGCTATGGAAATTATCGACGAACTGGAACCGCAGCGACGCAATGCCTGGTGCGGCAGCATTGGCTATTTGAGCTTTTGCGGCAACATGGATACCAGTATTACTATCCGCACGCTGACTGCCATTAACGGACAAATTTTCTGCTCTGCAGGCGGTGGAATTGTCGCCGATAGCCAGGAAGAAGCGGAATATCAGGAAACTTTTGATAAAGTTAATCGTATCCTGAAGCAACTGGAGAAGTAA
>Cluster_368
ATGTTTGCAGGTTTACCTTCACTCACCCATGAACAGCAGCAAAAAGCCGTCGAGCGGATCCAGGAGCTGATGGCACAAGGGATGAGCAGCGGCCAGGCAATCGCGCTGGTGGCAGAAGAGCTGCGTGCCAACCATTCCGGCGAGCGAATCGTGGCGCGTTTTGAGGATGAAGACGAGTAA
>Cluster_369
ATGCCTGCTGTAATAGATAAAGCCCTGGATTTCATTGGTGCCATGGATGTATCCGCGCCAACACCAAGTTCGATGAATGAAAGCACGGCGAAGGGAATCTTTAAATATTTAAAAGAACTGGGAGTACCTGCGAGTGCCGCTGATATTACGGCGCGAGCTGACCAGGAAGGCTGGAACCCTGGGTTCACGGAAAAAATGGTTGGATGGGCAAAAAAAATGGAGACAGGTGAACGCTCTGTGATTAAAAATCCTGAATACTTTTCAACATATATGCAGGAAGAACTAAAAGCACTGGTCTGA
>Cluster_370
ATGATGACTATCGTTCGTATCGATGCTGAAGCCCGCTGGTCTGATGTAGTAATCCACAACAACACGCTCTACTACACTGGTGTACCGGAAAACCTCGACGCCGATGCCTTTGAGCAAACCGCCAACACGCTGGCACAGATTGACGCCGTGCTGGAAAAACAGGGCAGCAATAAATCGAGCATTCTGGATGCCACCATTTTCCTGGCCGATAAAAACGACTTCGCGGCGATGAATAAAGCGTGGGATGCCTGGGTTGTGGCGGGTCATGCGCCGGTGCGCTGCACGGTGCAAGCGGGGCTGATGAACCCGAAGTATAAAGTTGAAATTAAGATTGTGGCTGCGGTGTAA
>Cluster_371
GTGACGGACGATTTTGCACCAGACGGTCAGCTGGCGAAAGCGATACCAGGCTTTAAGCCGCGAGAACCACAGCGACAGATGGCGGTAGCCGTCACCCAGGCGATAGAAAAAGGCCAGCCGCTGGTGGTGGAAGCAGGAACCGGTACGGGCAAAACCTACGCTTACCTGGCTCCTGCGCTGCGGGCGAAAAAGAAAGTCATTATCTCGACCGGCTCAAAAGCGTTGCAGGATCAGCTCTACAGCCGCGATTTGCCAACAGTCTCAAAGGCATTGAAATATACGGGCAACGTGGCGCTGCTGAAAGGGCGCTCAAACTACCTCTGCCTCGAACGTCTCGAACAGCAGGCGCTGGCGGGGGGCGATCTGCCGGTACAAATCTTAAGCGATGTGATCCTGCTGCGCTCCTGGTCTAATCAAACAGTCGATGGTGATATCAGCACCTGCGTCAGCGTGGCGGAAGATTCACAGGCGTGGCCGCTGGTCACCAGCACCAACGACAACTGTCTTGGCAGCGACTGCCCGATGTATAAAGATTGCTTTGTGGTCAAAGCACGTAAAAAAGCGATGGACGCCGATGTGGTGGTGGTAAACCATCATCTCTTTCTGGCGGATATGGTGGTTAAAGAGAGTGGATTTGGCGAACTGATCCCGGAAGCGGACGTCATGATCTTCGACGAAGCCCACCAGCTACCGGACATTGCCAGCCAGTATTTTGGTCAGTCACTCTCCAGTCGACAACTGCTCGACCTGGCAAAAGACATCACCATCGCCTACCGCACCGAATTAAAAGACACCCAGCAGTTACAAAAGTGCGCTGATCGTCTTGCCCAGAGTGCGCAGGATTTTCGTCTGCAACTCGGTGAGCCAGGTTATCGCGGTAACCTGCGTGAGCTGTTAGCTAATCCGCAAATTCAGCGGGCATTTTTACTGCTCGATGACACCCTGGAACTTTGTTATGACGTGGCGAAACTTTCACTGGGGCGTTCCGCCTTGCTGGATGCGGCATTTGAGCGCGCCACGTTGTATCGCACACGGCTGAAGCGGCTAAAAGAGATCAATCAGCCGGGCTACAGCTACTGGTACGAATGCACTTCGCGCCATTTTACTCTGGCTCTCACGCCGCTCAGCGTGGCGGATAAATTCAAAGAGTTAATGGCGCAAAAGCCCGGTAGCTGGATCTTCACCTCAGCAACGCTGTCGGTGAACGACGATCTGCATCATTTCACCTCGCGGCTTGGGATAGAACAGGCGGAGTCGTTGCTATTGCCAAGCCCGTTTGATTACAGCCGCCAGGCGTTACTCTGTGTGCCGCGCAATCTGCCGCAAACCAACCAGCCAGGTTCTGCTCGCCAGTTAGCGGCAATGCTGCGACCGATCATCGAAGCTAACAACGGTCGTTGTTTTATGCTTTGTACCTCGCACGCCATGATGCGCGATCTGGCCGAGCAGTTCCGCGCTACCATGACGCTTCCCGTTTTGTTGCAGGGGGAAACCAGTAAAGGCCAACTGTTGCAGCAGTTTGTCAGTGCCGGTAATGCGCTTCTTGTGGCAACCAGTAGTTTCTGGGAAGGGGTGGACGTGCGTGGCGATACATTGTCATTGGTGATTATCGACAAGTTGCCGTTTACCTCACCGGATGACCCGCTGTTAAAAGCGCGCATGGAAGATTGCCGTTTGCGCGGTGGCGACCCGTTCGATGAAGTGCAACTACCAGATGCCGTCATTACTCTCAAACAAGGGGTAGGGCGACTGATTCGCGACGCCGACGATCGTGGCGTGCTGGTGATTTGTGACAATCGGCTGGTGATGCGCCCTTACGGCGCGACGTTTCTCGCCAGTCTGCCGCCCGCGCCACGCACCCGTGACATTGCCCGTGCGGTTCGTTTCCTTGCGATACCATCCTCCAGGTAA
>Cluster_372
ATGGCGGTTCAAAAGAATGTTATCAAAGGCATACTGGCAGGTACGTTTGCGCTAATGCTGAGCGGTTGTGTCACTGTGCCGGACGCCATTAAAGGCAGCAGTCCCACGCCGCAACAAGATTTAGTTCGGGTGATGAGTGCGCCGCAGCTGTACGTTGGTCAGGAGGCACGCTTTGGTGGCAAAGTGGTTGCGGTACAAAACCAGCAAGGGAAAACCCGCCTGGAAATTGCTACCGTACCGCTGGACAGCGGAGCCAGACCGACGCTGGGAGAACCTTCTCGCGGTCGCATTTATGCCGATGTGAACGGTTTTCTGGACCCGGTGGATTTCCGTGGACAACTGGTTACGGTAGTCGGGCCAATCACTGGTGCGGTTGACGGAAAAATCGGCAACACGCCCTATAAATTTATGGTGATGCAAGTAACGGGTTACAAACGTTGGCATTTAACCCAGCAGGTGATTATGCCGCCTCAGCCGATTGATCCATGGTTTTATGGCGGTCGTGGCTGGCCCTATGGCTACGGCGGATGGGGCTGGTATAATCCCGGCCCCGCGAGAGTACAAACAGTTGTAACTGAATAA
>Cluster_373
ATGTTAACGGCATGTATATCATTTGGGGTTGCGATGACGACGAACACGCATTTTAGAGGTGAAGAATTGAAGAAGGTTTGGCTTAACCGTTATCCCGCGGACGTTCCGACGGAGATCAACCCTGACCGTTATCAATCTCTGGTAGATATGTTTGAGCAGTCGGTCGCGCGCTACGCCGATCAGCCTGCGTTTGTGAATATGGGGGAGGTGATGACCTTCCGCAAGCTGGAAGAACGCAGTCGCGCGTTTGCCGCTTATTTGCAACAAGGGTTGGGGCTGAAGAAAGGCGATCGCGTTGCGTTGATGATGCCTAATTTATTGCAATATCCGGTGGCGCTGTTTGGCATTTTGCGTGCCGGGATGATAGTCGTAAACGTTAACCCGTTGTATACCCCGCGTGAGCTTGAGCATCAGCTTAACGATAGCGGCGCATCGGCGATTGTTATCGTGTCTAACTTTGCTCACACACTGGAAAAAGTGGTTGATAAAACCGCCGTTCAGCACGTAATTCTGACCCGTATGGGCGATCAGCTATCTACGGCAAAAGGCACGGTAGTCAATTTCGTTGTTAAATACATCAAGCGTCTGGTGCCGAAATACCATCTGCCAGATGCCATTTCATTTCGTAGCGCACTGCATAACGGCTACCGGATGCAGTACGTCAAACCCGAACTGGTGCCGGAAGATTTAGCCTTCCTGCAATACACCGGCGGCACCACAGGTGTGGCGAAAGGCGCGATGCTGACTCACCGCAATATGCTGGCGAACCTGGAACAGGTCAACGCCACCTATGGGCCGTTGCTGCATCCAGGTAAAGAACTGGTAGTAACGGCACTGCCGCTGTATCACATTTTTGCCCTGACCATTAACTGCCTGCTGTTTATCGAACTGGGTGGGCAGAACCTGCTTATCACTAACCCGCGCGATATTCCAGGGTTGGTAAAAGAGTTAGCGAAATATCCGTTTACCGCTATCACTGGCGTTAACACCTTGTTCAATGCGTTGCTGAACAATAAAGAGTTCCAGCAGCTGGATTTCTCCAGTCTGCATCTTTCCGCAGGCGGTGGGATGCCAGTGCAGCAAGTGGTGGCAGAGCGTTGGGTGAAACTGACCGGACAGTATCTGCTGGAAGGCTATGGCCTTACCGAGTGTGCGCCGCTGGTCAGCGTTAACCCATATGATATTGATTATCATAGTGGTAGCATCGGTTTGCCGGTGCCGTCGACGGAAGCCAAACTGGTGGATGATGATGATAATGAAGTACCACCAGGTCAACCGGGTGAGCTTTGTGTCAAAGGACCGCAGGTGATGCTGGGTTACTGGCAGCGTCCCGATGCTACCGATGAAATCATCAAAAATGGCTGGTTACACACCGGCGACATCGCGGTAATGGATGAAGAAGGATTCCTGCGCATTGTCGATCGTAAAAAAGACATGATTCTGGTTTCCGGTTTTAACGTCTATCCCAACGAGATTGAAGATGTCGTCATGCAGCATCCTGGCGTACAGGAAGTCGCGGCTGTTGGCGTACCTTCCGGCTCCAGTGGTGAAGCGGTGAAAATCTTCGTAGTGAAAAAAGATCCATCGCTTACCGAAGAGTCACTGGTGACTTTTTGCCGCCGTCAGCTCACGGGATACAAAGTACCGAAGCTGGTGGAGTTTCGTGATGAGTTACCGAAATCTAACGTCGGAAAAATTTTGCGACGAGAATTACGTGACGAAGCGCGCGGCAAAGTGGACAATAAAGCCTGA
>Cluster_374
ATGATTACCACGGACGATGCGCTGGCTTCTTTGTGTGAAGCCGTCCGTGCCTTTCCGGCGATAGCCCTGGATACTGAATTTGTTCGTACGCGCACTTATTACCCGCAGCTGGGGTTGATTCAACTTTTCGATGGCGAGCATCTGGCGCTAATCGATCCACTCGGGATCACCGACTGGTCACCGCTGAAAGCGATCCTGCGCGATCCGTCCATCACAAAATTTCTCCATGCAGGCAGTGAAGATCTGGAAGTGTTCCTCAATGTCTTTGGCGAATTACCACAACCCTTGATTGACACGCAAATCCTTGCTGCCTTCTGCGGACGCCCGATGTCATGGGGTTTCGCTTCCATGGTGGAAGAGTATTCCGGCGTTACGCTGGACAAGAGTGAATCGCGCACCGACTGGCTGGCCAGACCGCTGACCGAACGTCAGTGTGAATACGCAGCGGCGGATGTCTGGTATCTGTTACCGATCACCGCCAAGCTTATGGTAGAAACGGAGGCCTCCGGCTGGCTACCTGCGGCGCTGGATGAATGCCGCCTGATGCAAATGCGTCGTCAGGAAGTCGTTGCGCCGGAAGATGCCTGGCGTGATATCACCAATGCCTGGCAATTACGCACACGCCAACTGGCCTGTCTGCAACTGTTAGCCGACTGGCGACTGCGCAAGGCGCGAGAGCGCGATCTGGCGGTGAACTTTGTCGTGCGTGAAGAGCATTTGTGGTCGGTAGCGCGTTATATGCCGGGAAGTTTAGGCGAACTGGACAGCCTGGGTTTATCCGGTAGCGAAATCCGCTTTCACGGTAAAACGCTGCTGGCGCTGGTGGAAAAAGCTCAGACATTGCCGGAAGATGCCTTACCGCAGCCGATGCTTAACCTGATGGACATGCCGGGTTATCGTAAAGCGTTTAAAGCGATTAAGTCGCTGATTACTGACGTGAGCGAAACGCATAAGATCAGCGCCGAATTGCTGGCATCGCGTCGGCAAATCAACCAACTGCTGAACTGGCACTGGAAACTGAAACCGCAGAACAATTTGCCGGAGCTGATTTCCGGCTGGCGTGGTGAGCTGATGGCGGAAGCATTACACAATTTATTGCAGGAATATCCGCAGTAA
>Cluster_375
ATGTCAGACTATCAAATGTTTGAAGTACAGGTGAGTCAGGTGGAACCGCTTACCGAACAGGTGAAACGCTTCACGCTGGTGGCAACCGATGGCAAACCGCTGCCTGCGTTCACCGGAGGAAGTCACATCATTGTGCAGATGAGCGATGGTGATAACCAGTACAGCAATGCGTATTCACTACTGAGTTCGCCGCATGACACCTCTTGTTATCAGATTGCCGTTCGGCTGGAGGAAAACTCGCGCGGCGGTTCCCGCTTTTTGCATCAGCAGGTGCAAGTGGGCGATCGGTTAACGATTTCAACGCCTAATAACCTGTTTGCGCTAATTCCCTCAGCCAGAAAGCATCTGTTTATCGCGGGCGGTATTGGTATCACCCCTTTCCTGTCGCACATGGCAGAGCTGCAACACAGCGACGTCGACTGGCAGCTACATTACTGCTCGCGAAATCCAGAAAGTTGCGCATTTCGTGATGAGCTAGTCCAGCATCCGCAGGCTGAGAAAGTCCATTTGCATCATTCATCAACCGGAACACGACTGGAATTAGCGCGATTATTGGCGGATATCGAACCTGGCACACACGTTTATACCTGTGGCCCCGAGGCGCTAATTGAAGCGGTAAGAAGTGAAGCTGCGCGTCTGGACATCGCCGCCGATACGCTGCACTTTGAGCAATTTGCTATCGAAGACAAAACCGGCGATGCATTTACCCTGGTGCTTGCCCGTTCCGGAAAAGAGTTTGTGGTGCCGGAAGAGATGACTATTTTGCAGGTTATTGAAAATAATAAAGCCGCGAAAGTGGAATGTTTATGTCGTGAAGGGGTATGCGGAACCTGCGAAACAGCAATACTGGAAGGTGAAGCTGACCATCGGGATCAATATTTTAGCGATGAAGAGCGTGCCAGCCAGCAAAGTATGTTGATCTGTTGTTCGCGTGCGAAGGGTAAACGCCTGGTGTTGGATTTGTAG
>Cluster_376
ATGAGCAATCTGAGCCCTGACTTTGTACTACCCGAAAATTTTTGCGCTAACCCGCAAGAGGCGTGGACCATTCCTGCCCGTTTTTATACCGATCAGAACGCGTTTGAACACGAAAAAGAGAACGTCTTCGCCAAAAGCTGGATTTGCGTCGCTCACAGCAGCGAACTGGCGAATGCCAATGATTATGTGACGCGTGAGATCATTGGCGAAAGCATCGTGCTGGTACGCGGTCGTGATAAGGTTTTGCGCGCGTTCTATAACGTGTGTCCGCACCGTGGTCATCAGTTGTTGAGCGGTGAAGGAAAAGCAAAAAATGTGATTACCTGCCCGTATCACGCATGGGCATTCAAACTCGATGGCAATCTGGCCCATGCACGTAACTGCGAAAACGTCGCCAATTTCGATAGCGACAAAGCGCAACTGGTTCCGGTGCGTCTGGAAGAATATGCCGGATTCGTCTTCATCAACATGGACCCCAACGCCACCAGCGTAGAAGATCAGTTACCCGGTCTGGGCGCGAAAGTGCTGGAAGCCTGCCCGGAAGTCCACGATCTGAAACTGGCGGCCCGCTTTACCACCCGCACGCCTGCCAACTGGAAGAACATTGTCGATAACTATCTCGAGTGCTATCACTGTGGTCCGGCGCATCCAGGTTTCTCCGACTCTGTTCAGGTTGATCGTTACTGGCACACCATGCACGGTAACTGGACGCTGCAATACGGTTTCGCCAAACCGTCCGAACAGTCTTTCAAATTCGAAGAGGGCACGGATGCGGCATTCCACGGTTTCTGGCTGTGGCCGTGCACGATGCTGAACGTCACCCCGATCAAAGGGATGATGACGGTCATTTATGAATTCCCGGTGGATTCTGAAACTACCCTGCAAAACTACGATATTTACTTCACCAATAAAGAGTTAACCGACGAGCAAAAATCGCTGATTGAGTGGTATCGCGATGTGTTCCGTCCGGAAGATTTACGTCTGGTTGAAAGCGTACAGAAAGGGCTGAAATCGCGTGGCTATCGTGGTCAGGGGCGCATCATGGCCGACAGTAGCGGTAGTGGCATTTCCGAACATGGTATCGCCCATTTCCATAATCTGCTGGCGCAGGTGTTTAAGGACTAA
>Cluster_377
ATGATGAGCAATGTTAAGAAAAAAGATGTGCCGCTGATAAGCATCAGCCTGGTGGCCATTCTTTTCATCGCAGCTGCATTAAGCCTTTTCCCACAACAATCGGCCGACGCGGCCAACGCAATATACACTTTTGTTACGCGTACGTTAGGTTCCGCCGTACAGGTATTGGTTTTGCTGGCAATGGGACTGGTGATTTATTTAGCCACCAGTAAATACGGCAATATTCGTCTTGGCGAAGGAAAACCGGAATACAGCACGCTCTCCTGGCTGTTTATGTTTATTTGTGCCGGTTTAGGTTCTTCTACGCTTTATTGGGGGGTTGCTGAATGGGCCTATTATTATCAAACACCTGGATTAAATATCGCACCGCGTTCACAACAGGCACTCGAATTTAGCGTTCCCTACTCTTTCTTCCACTGGGGCATCAGCGCCTGGGCAACTTATACGCTGGCCTCATTAATCATGGCTTATCACTTTCATGTGCGGAAAAACAAAGGTCTGAGCCTTTCCGGCATTATTGCTGCTATTACCGGCGTTCGCCCGCAAGGCCCATGGGGAAAACTGGTCGATTTGATGTTCCTGATCGCCACTGTCGGCGCACTGACCATTTCCCTTGTTGTTACCGCAGCAACCTTTACCCGTGGGCTTTCCGCGCTGACCGGTTTACCCGATAACTTCACCGTGCAGGCATTTGTGATCCTGCTTTCCGGCGGCATTTTTTGCCTAAGCTCGTGGATTGGTATCAACAACGGTTTGCAACGTCTGAGCAAAATGGTTGGCTGGGGCGCGTTCCTGCTGCCATTACTGGTGCTGATTGTCGGCCCAACCGAATTTATTACCAACAGCATCATCAATGCCATCGGCCTGACCACGCAAAACTTCCTGCAAATGAGCTTATTCACCGATCCGCTTGGCGATGGTTCATTTACCCGCAACTGGACCGTTTTCTACTGGCTGTGGTGGATCTCATACACCCCTGGCGTAGCAATGTTTGTCACCCGCGTTTCCCGCGGTCGTAAGATTAAAGAAGTTATCTGGGGACTGATCCTCGGCAGCACCGTCGGTTGCTGGTTCTTCTTTGGCGTAATGGAAAGCTATGCCATTCATCAGTTTATCAATGGCGTAATCAACGTCCCACAGGTGCTGGAAACACTGGGCGGCGAAACAGCTGTGCAGCAAGTTCTGATGTCGTTGCCAGCCGGTAAATTGTTCCTCGCCGCATACCTGGGTGTGATGATTATTTTCCTTGCCTCGCATATGGATGCGGTGGCCTACACCATGGCTGCGACCAGTACGCGTAATCTCCAGGAAGGTGACGATCCTGACCGTGGGCTGCGTCTTTTCTGGTGCGTGGTGATCACTCTGATCCCGCTTTCCATCTTGTTTACCGGTGCTTCGCTGGAAACGATGAAAACCACCGTCGTGCTCACAGCCCTTCCCTTCCTCGTCATTTTACTGGTGAAAGTCGGCGGATTTATTCGCTGGCTGAAACAGGATTACGCCGACATTCCGGCTCATCAAGTTGAACATTATCTCCCGCAGACACCGGTTGAAGCCCTGGAAAAAACACCAGTGCTCCCTGCGGGAACCGTATTCAAAGGCGACAACTGA
>Cluster_378
ATGATGAAAACGATGCGTATTGCTGCGATCCCGGGAGACGGGATTGGCAAAGAAGTCCTTCCTGAAGGGATTCGCGTGTTACAGGCTGCCGCTGAGCGCTGGGGCTTCGACTTGAGTTTTGAGCAAATGGAGTGGGCGAGCTGCGAGTATTACAGCCATCACGGTAAAATGATGCCGGACGACTGGCATGAGCAACTTAGCCGTTTCGACGCCATCTATTTTGGTGCCGTCGGCTGGCCGGATACCGTTCCGGACCATATTTCGTTGTGGGGTTCGCTGCTGAAATTTCGTCGTGAATTCGACCAGTACGTCAACCTGCGCCCGGTTCGTCTCTTTCCTGGCGTTCCCTGCCCGCTGGCGGGAAAACAGCCTGGCGACATCGATTTTTACGTGGTCAGGGAAAACACCGAAGGCGAATATTCCTCGCTCGGCGGTAGAGTGAATGAAGGTACAGAGCATGAAGTCGTCATTCAGGAATCGGTATTTACGCGTCGTGGTGTCGATCGCATTTTGCGTTATGCCTTCGAACTTGCGCAAAGCCGCCCACGTAAGACGCTAACTTCTGCCACTAAATCGAACGGTTTAGCCATCAGCATGCCGTACTGGGATGAGCGAGTGGAAGCAATGGCCGAGAATAACCCGGAGATCCGCTGGGACAAGCAGCATATTGATATTCTCTGCGCGCGTTTTGTGATGCAGCCGGAACGCTTCGATGTGGTGGTAGCGTCCAATTTGTTTGGCGATATCCTTTCCGATCTTGGCCCGGCCTGCACCGGCACCATTGGCATTGCCCCATCCGCTAATCTGAATCCGGAACGCACTTTCCCGTCGCTCTTCGAGCCTGTCCACGGTTCCGCGCCGGATATCTACGGGAAAAATATTGCTAACCCTATCGCCACGATTTGGGCCGGGGCAATGATGCTCGATTTTCTCGGCAATGGCGATGAGCGTTTCCAGCAAGCGCATAACGGTATTCTGGCAGCGATTGAAGAAGTGATTGCTCACGGGCCGAAAACACCGGATATGAAAGGCAGTGCCACCACGCCACAGGTTGCCGACGCGATTTGCAAAATTATTTTGCGTTAA
>Cluster_379
ATGAATAATTTACCGCTGCTGAATGATTTGCGCGTCTTTATGCTGGTGGCTCGTCGGGCTGGTTTTGCCGCCGTGGCGGAAGAACTGGGCGTTTCACCGGCGTTCGTCAGCAAGCGCATCGCCTTGCTGGAGCAAACGCTAAACGTGGTGTTGTTACACCGCACCACCCGCCGCGTCACCATTACCGAAGAAGGAGAGCGGATTTATGAATGGGCGCAGCGGATTTTGCAGGATGTCGGTCAGATGATGGACGAACTTTCTGACGTGCGTCAGGTGCCACAGGGGATGCTGCGTATTATCAGCAGCTTTGGTTTTGGACGACAGGTGGTGGCTCCGGCGTTATCAGCGCTGGCGAAGGCGTATCCGCAACTGGAATTACGTTTTGATGTGGAAGACCGACTGGTCGATTTGGTCAATGAAGGTGTCGATCTCGATATTCGCATTGGCGATGACATCGCCCCTAATTTAATCGCCCGCAAACTGGCGACCAATTACCGTATTCTCTGCGCGTCGCCGGAATTTATTGCGCAACATGGCGCGCCGAAACATTTAACCGATCTTTCTGCATTGCCGTGCCTGGTCATTAAAGAGCGCGATCATCCTTTTGGTGTCTGGCAATTACGCAATAAAGAAGGCCCCCATGCGATTAAAGTCACCGGCCCACTGTCGTCTAATCATGGAGAAATTGTCCATCAGTGGTGTCTCGATGGGCAGGGGATTGCTCTGCGTTCCTGGTGGGATGTTAGCGAAAACATTGCCAGTGGTCATTTAGTGCAAGTGCTACCGGAATATTACCAGCCAGCGAACGTCTGGGCCGTTTATGTTTCAAGGCTGGCGACGTCAGCGAAAGTGCGGATAACGGTAGAATTTTTACGCCAGTATTTTGCCGAGCACTACCCGAATTTTTCACTGGAGCATGCCTGA
>Cluster_380
GTGTTCGCTGAATACGGGGTTCTGAATTACTGGACCTATCTGGTTGGGGCCATTTTTATTGTGTTGGTGCCAGGGCCAAATACCCTGTTTGTACTCAAAAATAGCGTCAGTAGCGGTATGAAAGGCGGTTATCTTGCGGCCTGCGGTGTATTTATTGGCGATGCGGTATTGATGTTTCTGGCATGGGCTGGAGTGGCGACATTAATTAAGACCACCCCGATATTATTCAACATTGTACGTTATCTTGGTGCGTTTTATTTGCTCTATCTGGGGAGTAAAATTCTTTACGCGACCCTGAAGGGTAAAAATAGCGAGGCCAAATCCGATGAGCCCCAATACGGTGCTATTTTTAAACGCGCGTTAATTTTGAGCCTGACTAATCCGAAAGCCATTTTGTTCTATGTGTCGTTTTTCGTACAGTTTATCGATGTTAATGCCCCACATACGGGAATTTCATTCTTTATTCTGGCGACGACGCTGGAACTGGTGAGTTTCTGCTATTTGAGCTTCCTGATTATATCTGGTGCTTTTGTCACGCAGTACATACGTACCAAAAAGAAACTGGCTAAAGTTGGCAACTCACTGATTGGTTTGATGTTCGTGGGTTTCGCTGCCCGACTGGCGACGCTGCAATCCTGA
>Cluster_381
ATGCTGCAAATCCCACAGAATTATATTCATACGCGCTCAACGCCTTTCTGGAATAAACAAACTGCGCCTGCCGGCATATTCGAACGTCATCTTGATAAAGGAACGCGCCCGGGGGTTTACCCACGCCTTTCCGTTATGCATGGGGCGGTCAAATATCTCGGCTACGCTGATGAACACAGTGCAGAGCCTGATCAGGTGATCCTTATCGAAGCGGGGCAGTTTGCGGTGTTCCCTCCAGAAAAGTGGCACAACATTGAAGCCATGACTGACGATACTTATTTCAACATTGACTTCTTCGTGGCTCCTGAAGTCCTGATGGAAGGTGCGCAACAACGGAAAGTCATTCATAACGGGAAATGA
>Cluster_382
ATGGGCATTCTGTCATGGATTATTTTTGGGCTTATTGCCGGTATTCTGGCGAAGTGGATCATGCCAGGTAAAGATGGTGGTGGATTCTTTATGACTATCCTGCTGGGGATAGTCGGTGCTGTAGTCGGCGGATGGATCAGCACGCTGTTTGGCTTTGGTAAAGTCGATGGCTTCAATTTTGGCAGCTTCGTGGTTGCCGTTATTGGTGCGATTGTCGTGCTATTTATCTACAGGAAGATTAAAAGTTAA
>Cluster_383
GTGTCAGATCAGATTATCGCCCGCGTCTCGCAATCCCTTGCCAAAGAACAGTCACTGGAAAGTCTGGTCCGACAGCTTCTGGAGATGCTGGAAATGGTCACTGATATGGAATCAACCTACCTGACCAAAGTGGATGTCGAAGCGCGCCTGCAGCATATTATGTTTGCCCGTAACAGCCAGAAAATGCACATCCCGGAGAATTTTACCGTCTCGTGGGATTACTCGTTATGCAAACGCGCCATTGATGAAAACTGCTTTTTCAGCGATGAAGTCCCTGACCGTTGGGGCGACTGTATTGCGGCACGCAATCTTGGCATCACCACATTTCTGAGCACGCCAATTGACTTACCGGATGGATCATTCTATGGCACGCTTTGCGCCGCCAGCAGTGAGAAGCGCCAGTGGAGTGAACGCGCGGAACAGGTTTTACAGTTATTCGCCGGACTGATTGCACAATATATTCAAAAAGAGGCACTGGTTGAACAGCTGCGCGAAGCCAATGCTGCGCTGATTGCGCAATCGTATACCGACTCGTTAACCGGGCTACCGAATCGGCGGGCGATTTTTGAAAATCTGACGACGCTGTTTTCCCTCGCCCGGCATCTTAACCATAAGATAATGATCGCGTTTATCGATCTGGATAACTTCAAATTAATCAATGATCGTTTTGGTCATAATAGTGGCGATCTGTTTCTCATTCAGGTTGGCGAGCGCCTTAATACGCTCCAGCAAAATGGCGAAGTTATTGGTCGTCTCGGTGGTGATGAGTTTTTGGTTGTTTCACTAAACAACGAGAATGCGGATATTTCGTCGCTGCGAGAACGTATTCAACAGCAAATACGTGGAGAATATCACTTAGGTGATGTTGATTTGTATTATCCCGGTGCCAGTCTTGGCATAGTAGAAGTCGATCCTGAAACAACCGATGCAGACAGTGCCCTGCATGCTGCCGATATTGCGATGTATCAGGAGAAAAAACACAAACAGAAAACACCTTTTGTCGCGCATCCAGCGCTACATTCCTGA
>Cluster_384
ATGAATATTCAGTGCAAACGCGTTTATGATCCGGCAGAACAGAGCGATGGTTATCGCATACTGGTCGACCGCCTCTGGCCGCGCGGTATCAAAAAAACCGATTTAGCCCTTGATGAGTGGGATAAAGAAATCACGCCGTCAACGGAACTGCGCAAAGCCTTTCACGGCGAAGTCGTCGATTTTGCAACCTTTCGCGAGCAATATCTTGCAGAACTGGCGCAACACGAGCAAGAAGGAAAGCGGCTGGCGGACATCGCCAAAAAACAGCCGCTGACCCTGCTCTACGCAGCAAAAAACACCACGCAGAACCATGCGCTGGTGCTGGCCGACTGGCTACGTAGCTTGTGA
>Cluster_385
ATGACCTGTTCAACTTCATTAAGCGGCAAAAACAGGATTGTCCTTATCGCTGGCATTCTGATGATTGCCACAACATTACGCGTCACCTTTACCGGCGCAGCGCCGTTACTGGATACGATTCGTTCCGCTTACTCGCTGACGACAGCGCAAACCGGCTTATTAACCACCCTGCCATTATTGGCCTTTGCGCTAATCTCACCTTTGGCTGCCCCGGTGGCGCGACGTTTTGGTATGGAACGTAGCCTGTTTGCCGCGTTACTTTTGATCTGTGCAGGTATCGCAATTCGTTCTCTCCCTTCGCCTTACTTATTATTTGGCGGTACAGCGGTCATTGGCGGTGGGATTGCATTAGGCAATGTCTTACTGCCAGGATTAATTAAACGCGATTTCCCTCATTCCGTCGCCAGACTTACCGGCGCATATTCCCTGACAATGGGAGCTGCAGCGGCACTGGGATCGGCTATGGTCGTGCCGCTGGCTTTGAACGGTTTTGGCTGGCAAGGCGCGTTGTTCATGCTGATGTGTTTTCCTCTGCTGGCTCTTTTTTTATGGCTGCCACAGTGGCGAAGCCAACAACATGCAAATTTGAGTACCTCGCGCGCCTTACATACTCGGGGTATCTGGCGTTCGCCGCTTGCCTGGCAGGTCACATTGTTTCTTGGGATCAACTCACTGGTCTATTACGTGATTATTGGCTGGCTTCCGGCGATCCTCATCAGTCACGGCTATAGCGAAGCACAGGCGGGTTCACTGCATGGTTTGCTGCAACTAGCCACAGCAGCTCCCGGTTTGCTGATCCCACTTTTCTTACATCATGTGAAAGATCAGCGTGGTATTGCAGCGTTCGTTGCCTTGATGTGCGCAGTGGGCGCGGTTGGGCTCTGCTTTATGCCAGCACACGCGATCACCTGGACTCTGCTTTTCGGTTTTGGTTCCGGCGCAACAATGATACTGGGGTTGACGTTCATTGGTCTTCGGGCAAGTTCTGCGCATCAGGCGGCGGCACTCTCGGGGATGGCACAATCCGTCGGGTATTTGCTGGCAGCCTGTGGGCCGCCGCTGATGGGTAAAATACACGATGCTAACGGTGACTGGTCCGTACCACTAATGGGTGTTGCAATACTTTCACTACTGATGGCGATTTTCGGACTTTGCGCCGGAAGAGACAAAGAAATTCGCTAA
>Cluster_386
ATGCACAGGTTGAATCTCAATGGCTATGAACCCGACCGACACCATGAAGCCGCGGTCGCATTTTGTATTCACGCCGGAACGGATGAGTTAACCAGTCCTGTACATCAGCACCGCAAAGGACAGCTGATACTAGCATTACATGGTGCAATTACCTGTACGGTGGAAAATGCTTTGTGGATGGTGCCGCCGCAATATGCGGTTTGGATACCGGGCGGGGTGGAACATAGCAATCAAGTGACAGCTAACGCTGAACTCTGTTTTCTGTTTATCGAACCCAGCGCAGTGACAATGCCGACAACATGTTGCACATTGAAAATATCGCCCTTATGCCGGGAATTGATTTTAACCCTGGCAAACAGGACGACGACTCAGCGTGCTGAGCCGATGACCCGCAGATTAATTCAGGTCCTGTTTGATGAACTCCCTCAGCAGCCACAACAACAGCTGCACCTGCCCGTTTCTTCTCATCCTAAAATCCGCACGATGGTGGAGATGATGGCGAAAGGGCCCGTCGAGTGGGGGTCATTAGGGCAATGGGCTGGCTTTTTTGCGATGAGTGAACGCAATCTTGCGCGACTGATAGTAAAAGAGACGGGGTTGAGTTTTCGCCAGTGGCGTCAGCAGTTACAGCTGATTATGGCACTTCAGGGATTAGTGAAAGGCGATACTGTACAGAAAGTTGCTCATACGCTGGGGTATGATTCAACAACGGCCTTTATTACTATGTTTAAGAAAGGCCTGGGGCAAACGCCAGGCCGATATATTGCGGGATTAACTACTGTTTCCCCACAATCAGCGAAACCAGACCCGCGGCAATAA
>Cluster_387
ATGTTTGATGTCACTTTGCTGATCCTGCTCGGGTTAGCTGCGCTGGGCTTTATCAGTCATAACACCACTGTCGCCGTTTCAATTCTGGTGTTGATCATTGTCCGCGTCACACCGTTAAGCACCTTTTTCCCGTGGATTGAAAAACAGGGGCTAAGTATCGGGATAATCATTCTGACGATTGGCGTTATGGCCCCCATCGCCAGCGGGACGCTACCGCCCTCAACCTTGATTCACTCGTTTCTGAACTGGAAATCGCTGGTGGCAATTGCAGTAGGCGTTATTGTCTCCTGGCTGGGTGGGCGCGGCGTGACCTTAATGGGCAGCCAGCCGCAACTGGTCGCCGGGCTGCTGGTAGGCACTGTTTTAGGCGTGGCGCTGTTTCGCGGCGTACCGGTCGGCCCGCTTATTGCCGCGGGTCTGGTTTCGCTGATTGTGGGGAAACAGTAG
>Cluster_388
ATGACTGAAATGGCTAAAGGAAGCGTGACGCATCAGCGGTTAATCGCTTTATTATCACAAGAAGGTGCTAACTTCCGCGTCGTTACCCATGAAGCGGTAGGTAAATGTGAAGCGGTGTCAGAAATTCGTGGCACCGCTCTAGGCCAGGGTGCTAAGGCACTGGTATGTAAAGTCAAAGGCAATGGCGTAAATCAACATGTTCTGGCGATCCTCGCTGCCGATCAACAGGCCGATCTGAGCCAACTCGCCAGCCATATAGGCGGATTACGCGCTTCGTTGGCCAGCCCGGCGGAAGTCGATGAACTCACAGGCTGTGTCTTCGGCGCGATCCCCCCTTTCAGCTTCCATCCAAAACTCAAACTGGTTGCCGACCCTCTACTCTTCGAACGATTTGATGAAATCGCCTTCAATGCAGGGATGCTGGATAAATCCGTTATTTTGAAAACCACGGATTATTTGCGCATTGCGCAACCAGAACTGCTCAATTTCCGCCGCACTGCGTAA
>Cluster_389
ATGAAATTGCACCATAGAATGCTCCGGCATTTTATCGCCGCAAGTGTCATTGTGCTGACATCTTCCTTCCTTATTTTTGAACTTGTCGCCAGCGACAGAGCAATGAGTGCCTATCTGCGCTATATCGTGCAGAAAGCAGACTCCTCCTTTCTTTATGATAAGTATCAGAATCAGAGTATTGCCGCGCATGTGATGCGCGCTCTCGCTGCTGAGCAGTCGGAAGTGTCGCCAGAACAGCGGCGCGCCATCTGCGAGGCTTTTGAGTCTGCCAATAATACCCATGGCTTAAACCTGACTGCCCATAAATACCCGGGCTTACGCGGCACACTACAAACCGCATCCACTGACTGCGACACAATTGTGGAAGCTGCAGCACTATTACCCGCTTTTGATCAGGCAGTGGAAGGCAACCGCCACCAGGATGATTACGGTTCAGGTCTTGGGATGGCCGAAGAGAAATTTCACTATTATCTCGATCTCAATGACCGCTATGTCTATTTTTATGAGCCGGTTAATGTTGAATACTTTGCGATGAATAACTGGTCCTTCCTGCAGTCAGGAAGTATTGGCATCGATCGCAAAGATATTGAAAAGGTATTTACCGGGCGTACCGTATTGTCGAGCATTTACCAGGATCAGCGTACTAAACAGAACGTGATGAGTTTGCTGACGCCGGTATATGTCGCAGGGCAGCTAAAAGGGATTGTGCTGCTGGATATTAACAAAAACAATTTGCGGAATATCTTTTACACTCATGACCGCCCTCTCCTCTGGCGTTTTCTCAATGTCACGCTAACCGATACCGATTCGGGGCGCGACATTATCATCAACCAGAGCGAAGATAATCTGTTCCAGTATGTCAGTTACGTCCATGACTTACCGGGCGGCATTCGTGTCTCGTTATCCATTGATATTCTTTACTTTATCACGTCTTCGTGGAAAAGCGTTCTGTTCTGGATTTTGACGGCGTTAATTTTGCTGAATATGGTGCGGATGCACTTCCGCTTATACCAAAATGTGTCGCGAGAAAATATTAGTGATGCGATGACTGGACTGTATAATCGCAAAATTTTAACCCCTGAACTGGAGCAGCGGTTGCAGAAACTGGTGCAATCCGGTTCTTCGGTGATGTTTATTGCAATTGACATGGACAAGTTAAAGCTAATAAATGACACCCTCGGTCATCAGGAAGGGGATTTAGCGATTACGTTGTTAGCTCAGGCGATTAAACAATCGATTCGTAAAAGTGATTATGCCATCCGACTCGGTGGCGATGAATTCTGCATCATTCTTGTCGATTCGACGCCGCAAATTGCAGCACAACTGCCTGAACGTATCGAAAAACGTCTGCAACATATCGCGCCGCAGAAAGAGATCGGCTTCTCTTCCGGTATTTACGCGATGAAAGAAAACGATACGTTACATGATGCGTATAAAGCTTCCGATGAGCGTTTATATGTCAATAAGCAGAACAAAAACAGCCGTTCATGA
>Cluster_390
ATGATTCAGTCAACACGTATTTCCATGGGGTTATTCTTTAAATATTTTTTATCGTTAACGAAAATTGATCCTGGTCAAAACTATATATCTCTGCCATCAATAAAATCCAGCACTCACATTGCTCTCCTTTTTATGGTTTCTATGGGTACACAAAAATTAAAAGCTCAAAGCTTTTTTATTTTCAGTTTATTGCTGACGTTAATTTTATTTTGCATTACTACCTTATATAACGAAAACACAAATGTAAAACTCATCCCACAGATGAATTACCTGATGGTTGTTGTGGCTTTGTTTTTCCTTAACGCCGTCATTTTTCTTTTCATGTTAATGAAATATTTCACTAACAAACAAATTTTACCAACACTCATTTTAAGCCTTGCATTTTTAAGTGGCCTTATCTATTTAGTTGAAACCATTGTAATTATCCATAAACCAATTAACGGCAGTACACTGATCCAGACAAAGTCGAATGATGTTTCTATTTTCTATATTTTCCGCCAACTCAGTTTTATTTGTTTAACCTCGCTGGCACTCTTTTGTTATGGAAAAGACAACATCCTTGACAACAATAAGAAAAAAACGGGAATCCTGTTGCTGGCGCTGATTCCTTTTTTAGTTTTTCCCCTTCTGGCACACAATCTGAGCAGTTATAACGCTGACTATTCTTTGTATGTCGTCGACTACTGTCCTGACAACCATACTGCGACCTGGGGAATCAACTATACAAAAATATTGGTTTGTCTGTGGGCATTTTTACTGTTCTTTATTATCATGCGTACACGATTAGCCAGCGAACTATGGCCATTAATAGCATTATTATGTCTGGCATCGCTATGCTGCAACTTACTTCTACTGACTCTGGATGAGTATAATTACACCATCTGGTACATCAGTCGCGGGATTGAAGTCTCCAGTAAACTGTTTGTTGTGTCTTTTCTGATTTATAATATTTTTCAGGAACTGCAACTCTCCAGCAAACTGGCAGTTCATGATGTGCTGACCAATATTTATAATCGGCGCTACTTTTTCAACAGCGTAGAGTCATTATTGTCGCGACCTGTTGTTAAGGACTTCTGTGTCATGCTGGTTGATATTAATCAGTTCAAACGCATCAATGCCCAATGGGGACATCGTGTGGGTGATAAAGTGCTGGTTTCAATTGTCGATATTATCCAGCAAAGCATCCGCCCCGATGATATTTTAGCGCGACTGGAGGGTGAGGTGTTTGGCTTGCTATTTACCGAACTCAATAGTGCCCAGGCAAAAATCATTGCGGAACGTATGCGTAAAAATGTCGAACTCCTGACCGGCTTTAGTAACAGATATGATGTTCCTGAACAAATGACCATCAGTATTGGCACGGTTTTTTCAACGGGTGACACGCGTAATATCTCGCTTGTCATGACGGAAGCAGATAAAGCCTTACGCGAAGCGAAAAGCGAGGGGGGCAACAAAGTGATTATTCATCATATTTAA
>Cluster_391
ATGACCTGGTTTATTGACCGGCGTCTGAACGGCAAAAACAAAAGCATGGTGAATCGCCAGCGTTTTTTACGCCGTTATAAAGCGCAAATTAAACAGTCGATCTCCGAGGCCATTAATAAGCGTTCGGTGACTGACGTCGACAGCGGCGAATCCGTATCCATTCCCACGGAAGATATTAGCGAACCGATGTTTCATCAGGGGCGTGGCGGTCTGCGCCACCGCGTGCATCCGGGCAATGACCATTTCGTCCAGAACGACCGAATTGAACGTCCCCAGGGTGGTGGCGGAGGTTCCGGCAGTGGTCAGGGCCAGGCCAGCCAGGATGGTGAAGGTCAGGATGAATTTGTCTTTCAGATTTCGAAAGATGAGTATCTTGATTTGCTCTTTGAAGATTTGGCCTTACCGAATCTGAAACAAAACCAACAACGCCAGCTGACCGAATATAAAACGCATCGGGCGGGTTATACCGCTAACGGCGTTCCGGCAAATATCAGCGTTGTGCGCTCCTTGCAGAACTCACTGGCGCGACGCACAGCCATGACGGCAGGCAAGCGGCGGGAACTTCATGCACTGGAAGAGAATTTGGCCATCATCAGCAACAGTGAACCTGCGCAGCTGCTGGAAGAGGAACGTCTGCGCAAAGAAATTGCAGAATTACGTGCCAAAATTGAACGCGTCCCTTTTATTGACACCTTCGATTTACGTTACAAGAACTACGAGAAGCGGCCCGATCCCTCCAGCCAGGCAGTGATGTTTTGCCTGATGGACGTTTCCGGTTCAATGGATCAATCCACTAAAGATATGGCTAAGCGTTTTTATATTCTGCTGTATCTGTTCCTCAGCAGAACGTATAAGAACGTGGAAGTCGTATACATCCGCCATCATACCCAGGCGAAAGAAGTCGATGAACATGAGTTTTTCTACTCGCAGGAAACAGGCGGCACCATTGTTTCCAGCGCCCTGAAACTGATGGATGAGGTAGTGAAAGAGCGTTATAACCCGGCACAGTGGAATATTTACGCTGCACAAGCATCGGACGGCGATAACTGGGCCGATGACTCTCCGCTTTGCCATGAAATCCTGGCGAAAAAATTATTACCTGTTGTTCGTTATTACAGCTATATCGAAATTACCCGTCGTGCACATCAGACATTGTGGCGAGAATATGAGCATCTGCAATCTACTTTCGACAACTTTGCGATGCAGCACATCCGCGACCAGGATGATATTTATCCGGTGTTCCGTGAACTGTTTCATAAACAAAATGCAACAGCTAAAGACTAA
>Cluster_392
ATGAATATATTCGATCACTATCGCCAGCGATATGAAGCTGCCAAGGACGAAGAGTTCACACTGCAGGAGTTTCTTACCACTTGTCGGCAAGATCGCAGTGCTTATGCCAACGCGGCTGAGCGGCTATTGATGGCTATCGGTGAGCCTGTCATGGTCGATACAGCCCAGGAACCCAGACTTTCTCGACTCTTTTCTAACCGGGTCATTGCACGTTATCCGGCGTTTGAAGAGTTTTACGGCATGGAAGACGCGATTGAACAGATTGTCTCTTATCTGAAACACGCGGCTCAGGGGCTGGAAGAGAAGAAACAAATCCTGTATCTGCTGGGGCCTGTGGGTGGGGGTAAATCATCGCTTGCTGAGCGACTGAAATCATTAATGCAGCTCGTACCGATTTATGTATTGAGCGCCAACGGTGAGCGTAGCCCGGTCAACGATCATCCGTTCTGTCTTTTCAATCCGCAGGAAGATGCTCAGATTCTGGAAAAAGAGTATGGCATTCCTCGCCGTTATCTCGGCACCATCATGTCGCCATGGGCGGCAAAACGCCTGCATGAATTTGGTGGCGATATCACTAAGTTCCGGGTAGTGAAGGTCTGGCCGTCAATTCTGCAACAAATTGCTATCGCCAAAACGGAACCCGGTGATGAGAACAACCAGGACATCTCCGCGCTGGTTGGGAAAGTCGATATTCGTAAACTCGAACACTACGCGCAGAATGACCCGGACGCCTACGGCTATTCCGGTGCGCTGTGCCGCGCCAACCAAGGGGTCATGGAATTTGTCGAGATGTTTAAAGCACCGATAAAAGTGCTGCATCCGCTGTTAACCGCCACTCAGGAAGGTAACTACAACGGGACGGAAGGTATCTCCGCCCTGCCGTTCAACGGGATTATTCTCGCCCACTCGAACGAATCCGAATGGGTCACTTTCCGTAATAACAAAAACAACGAAGCCTTCCTCGACCGTGTTTACATCGTGAAGGTGCCGTATTGCTTACGCATTTCCGAAGAGATCAAAATCTACGAGAAATTGCTTAATCACAGTGAATTGACTCACGCCCCCTGCGCCCCTGGCACGCTGGAAACGCTGTCACGTTTTTCCATTCTTTCGCGCCTTAAAGAGCCAGAAAACTCCAGCATTTATTCAAAGATGCGGGTTTATGATGGCGAAAGTCTGAAAGACACCGATCCCAAAGCCAAGTCGTATCAGGAATATCGTGACTACGCCGGTGTCGATGAAGGGATGAACGGTCTGTCGACGCGTTTTGCGTTTAAGATCCTCTCCCGCGTGTTCAACTTCGATCATGTAGAAGTGGCGGCAAACCCGGTCCATCTGTTCTACGTCCTGGAACAGCAGATCGAGCGCGAGCAGTTCCCACAAGAGCAGGCAGAACGCTATCTGGAGTTCCTGAAAGGTTATCTGATCCCGAAATATGCCGAGTTTATCGGCAAAGAGATCCAGACGGCCTACCTTGAATCCTATTCCGAATATGGGCAAAACATTTTCGACCGTTATGTTACCTACGCGGATTTCTGGATTCAGGATCAGGAGTATCGCGATCCGGATACCGGGCAGCTGTTTGACCGCGAGTCTCTTAACGCCGAGCTGGAGAAAATCGAGAAACCGGCGGGGATCAGTAATCCAAAAGATTTCCGCAACGAGATTGTTAACTTCGTACTGCGCGCCAGAGCGAATAACAGCGGACGCAATCCGAACTGGACCAGCTATGAAAAACTGCGCACGGTTATCGAGAAGAAAATGTTCTCCAATACCGAGGAGCTGTTGCCGGTTATCTCGTTTAACGCCAAAACGTCAACCGACGAGCAGAAGAAACACGACGACTTTGTCGACCGTATGATGGAAAAAGGCTACACCCGTAAACAGGTGCGTTTACTGTGCGAATGGTATTTGCGCGTACGTAAATCGTCTTAA
>Cluster_393
GTGACCAAACTCAAACTTCTGGCACTTGGAGTGCTTATCGCAACGTCTGCAGGCGTAGCGCACGCTGAAGGTAAATTTTCCCTGGGCGCAGGCGTAGGTGTCGTTGAACACCCATATAAAGATTACGATACCGATGTTTACCCAGTACCGGTAATCAACTATGAAGGCGATAACTTCTGGTTCCGTGGCTTAGGTGGTGGTTACTACCTGTGGAATGACGCAACGGATAAACTTTCAATTACCGCTTACTGGTCGCCGCTTTACTTCAAAGCGAAAGACAGTGGCGATCACCAAATGCGTCACCTGGATGACCGTAAGAGCACCATGATGGCTGGTCTGTCTTATGCTCACTTTACCCAGTACGGTTACCTGCGTACCACCCTGGCTGGCGATACCCTGGATAACAGCAACGGCATCGTCTGGGATATGGCCTGGTTGTATCGTTACACCAACGGTGGCCTGACCGTGACTCCGGGTATTGGTGTGCAGTGGAACAGCGAAAACCAGAACGAATACTATTATGGCGTATCGCGCAAAGAGTCCGCTCGCAGCGGTCTGCGTGGCTATAACCCGAACGACAGCTGGAGCCCTTACCTGGAGCTGAGCGCCAGCTACAACTTCCTCGGCGACTGGAGTGTTTACGGTACCGCACGCTACACCCGTCTGTCTGATGAAGTTACTGACAGCCCGATGGTGGATAAATCCTGGACTGGCCTGATTTCTACCGGGATCACCTACAAATTCTGA
>Cluster_394
ATGATTAAGAAAATTTTTGCCCTTCCGGTCATCGAACAAATCTCCCCTGTCCTCTCCCGTCGTAAACTGGATGAACTGGACCTCATTGTGGTCGATCATCCCCAGGTAAAAGCCTCTTTTGCATTACAGGGCGCACACCTTCTCTCGTGGAAACCTGCGGGTGAAGAAGAAGTTCTGTGGTTGAGCAACAACACACCGTTCAAAAATGGCATCGCTATTCGCGGTGGCGTACCGGTTTGCTGGCCGTGGTTTGGTCCGGCGGCACAACAAGGCCTGCCTGCGCACGGTTTTGCCCGCAACCTGCCGTGGACGCTGAAATCACATCGTGAAGATGCTAATGGCGTAGCGCTGACTTTTGAATTGACGCAAAGCGAAGAGACGAAAAAATTCTGGCCGCACGACTTTACGCTGTTAGCGCATTTCCGCGTGGGTAAAACTTGTGAAATCGATCTTGAATCACATGGCGAATTTGAAACCACCTCTGCCCTGCATACCTACTTTAACGTGGGTGATATCGCTAAGGTAAGCGTCAGTGGGCTGGGCGATCGCTTCATTGATAAAGTGAATGACGCGAAAGAAGATGTACTGACCGATGGTATTCAGACCTTCCCTGACCGTACCGATCGCGTGTATCTGAATCCACAAGATTGCAGCGTGATTAATGATGAAGCGCTGAATCGTATTATCGCCGTAGGCCACCAGCATCATCTGAACGTTGTCGGCTGGAACCCGGGACCGGCGCTTTCAATTAGCATGGGCGATATGCCGGATGATGGCTACAAAACATTTGTTTGTGTAGAAACGGCTTACGCTTCAGAAACGCAAAAAGTGACCAAAGAGAAACCTGCACATCTGGCGCAATCCATTCGCGTTGCGAAACGTTAA
>Cluster_395
ATGACTATCAAAGTAGGTATCAACGGTTTTGGCCGTATCGGTCGCATTGTTTTCCGTGCTGCTCAGAAACGTTCTGACATCGAGATCGTTGCAATCAACGACCTGTTAGACGCTGATTACATGGCATACATGCTGAAATATGACTCCACTCACGGCCGTTTCGACGGTACCGTTGAAGTGAAAGACGGTCATCTGATCGTTAACGGTAAAAAAATCCGTGTTACCGCTGAACGTGATCCGGCTAACCTGAAATGGGACGAAGTTGGTGTTGACGTTGTCGCTGAAGCAACTGGTCTGTTCCTGACTGACGAAACTGCTCGTAAACACATCACCGCTGGTGCGAAGAAAGTGGTTATGACTGGTCCGTCTAAAGACAACACTCCGATGTTCGTTAAAGGCGCTAACTTCGACAAATATGCTGGCCAGGACATCGTTTCCAACGCTTCCTGCACCACCAACTGCCTGGCTCCGCTGGCTAAAGTTATCAACGATAACTTCGGCATCATCGAAGGTCTGATGACCACCGTTCACGCTACTACCGCTACTCAGAAAACCGTTGATGGCCCGTCTCACAAAGACTGGCGCGGCGGCCGCGGCGCTTCCCAGAACATCATCCCGTCCTCTACCGGTGCTGCTAAAGCTGTAGGTAAAGTACTGCCAGAACTGAATGGCAAACTGACTGGTATGGCGTTCCGCGTTCCGACCCCGAACGTATCTGTAGTTGACCTGACCGTTCGTCTGGAAAAAGCTGCAACTTACGAGCAGATCAAAGCTGCCGTTAAAGCTGCTGCTGAAGGCGAAATGAAAGGCGTTCTGGGCTACACCGAAGATGACGTAGTATCTACCGATTTCAACGGCGAAGTTTGCACTTCCGTGTTCGATGCTAAAGCTGGTATCGCTCTGAACGACAACTTCGTGAAACTGGTATCCTGGTACGACAACGAAACCGGTTACTCCAACAAAGTTCTGGACCTGATCGCTCACATCTCCAAATAA
>Cluster_396
ATGGCTAATAAACCTTCGGCAGAAGAACTGAAAAAAAATTTGTCCGAGATGCAGTTTTACGTGACGCAGAATCATGGGACAGAGCCGCCATTTACGGGGCGTTTACTGCATAACAAGCGTGACGGCGTATATCACTGTTTGATCTGCGATGCCCCGCTGTTTCATTCCCAAACAAAGTATGATTCCGGCTGTGGCTGGCCCAGTTTCTACGAACCGGTAAGTGAAGAATCCATTCGTTATATCAAAGACTTGTCACATGGAATGCAGCGCATAGAAATTCGTTGCGGTAACTGTGATGCCCATCTGGGGCATGTCTTCCCCGACGGGCCGCAGCCAACGGGCGAACGTTATTGTGTTAACTCTGCCTCTTTACGCTTTACCGATGGCGAAAACGGCGAAGAAATCAACGATTGA
>Cluster_397
ATGAATCTTGATGACATTATCAACAGCATGACGCCTGAGGTATACCAGCGTTTGTCGACCGCCGTTGAACTGGGGAAATGGCCTGATGGCGTTGCGTTGACCGAGGAACAAAAAGAGAACTGCCTGCAACTGGTGATGCTGTGGCAAGCCCGCCATAATATCGAAGCACAGCATATGACAATTGACACAAATGGTCAGATGGTCATGAAGAGCAAACAGCAGTTAAAAGAAGATTTTGGTATCTCAGCAAAGCCTATTGCCATGTTTAAGTAA
>Cluster_398
ATGAAAGCACTGGCTCGGTTTGGCAAGGCCTTTGGCGGCTACAAGATGATTGATGTCCCACAACCCATGTGTGGCCCGGAAGATGTAGTGATTGAAATTAAAGCCGCGGCAATCTGCGGCGCAGACATGAAGCACTACAATGTCGATAGCGGTTCTGATGAGTTTAACTCTATCCGCGGCCATGAGTTCGCAGGTTGTATTGCGCAGGTTGGTGAAAAAGTCAAAGACTGGAAAGTGGGGCAACGCGTCGTATCGGATAACAGCGGTCACGTTTGCGGTGTTTGTCCGGCCTGTGAACAAGGTGATTTTCTGTGTTGTACAGAAAAAGTAAACCTTGGTCTGGATAATAATACCTGGGGCGGTGGTTTTTCCAAATATTGTCTGGTTCCTGGTGAAATTCTCAAAATTCATCGTCATGCGTTGTGGGAAATCCCTGATGGTGTTGATTATGAGGACGCAGCCGTACTTGACCCTATCTGTAATGCCTACAAATCCATCGCGCAGCAATCGAAATTCCTTCCTGGTCAGGATGTGGTCGTCATCGGCACTGGCCCACTCGGGCTGTTCTCCGTACAAATGGCGCGAATTATGGGGGCGGTAAATATCGTCGTCGTTGGTCTGCAAGAAGATGTGGCGGTCCGCTTCCCGGTTGCAAAAGAACTGGGTGCGACGGCAGTAGTAAATGGTTCTACCGAAGATGTGGTGGCGCGCTGCCAGCAAATTTGTGGCAAAGACAATCTGGGACTGGTGATTGAATGCTCCGGTGCCAATATCGCACTGAAACAAGCCATCGAAATGCTCCGCCCGAACGGGGAAGTGGTACGCGTTGGAATGGGCTTCAAACCTCTTGATTTCTCGATTAATGACATTACCGCCTGGAACAAAAGCATCATTGGGCATATGGCCTATGACTCCACCTCATGGCGTAACGCTATCAGGCTCTTAGCCAGCGGCGCTATCAAAGTCAAACCGATGATTACGCATCGTATCGGCCTGTCGCAATGGCGCGAAGGGTTTGATGCGATGGTCGATAAAACCGCAATCAAAGTGATCATGACTTACGACTTTGATGAATAA
>Cluster_399
ATGGAACAGATAACAAAACCGCATTGTGGTGCACGGCTGGATCGCTTACCGGATTGCCGCTGGCATTCATCAATGTTTGCCATCGTCGCGTTTGGCTTGCTTGTCTGCTGGAGTAATGCCGTTGGTGGCTTGATCCTCGCGCAGCTGAAAGCGTTGGGCTGGACAGATAATTCCACCACAGCCACATTCTCAGCAATCACGACCGCCGGAATGTTTCTCGGTGCGCTGGTGGGCGGCATCATTGGCGACAAAACCGGTCGCAGAAATGCGTTCATCCTCTATGAGGCCATTCATATTGCCTCGATGGTTGTCGGTGCTTTCTCACCGAATATGGATTTTCTTATTGCCTGCCGTTTTGTGATGGGCGTTGGGCTGGGAGCTTTACTGGTTACACTGTTTGCTGGTTTCACCGAATATATGCCCGGTAGAAATCGTGGAACGTGGTCAAGTCGGGTTTCCTTTATTGGCAACTGGTCATATCCGCTCTGTTCATTGATAGCGATGGGACTCACGCCGCTGATTAGTGCAGAGTGGAACTGGCGGGTACAACTGCTTATCCCTGCAATATTGTCGCTTATCGCTACGGCGCTGGCCTGGCGCTACTTTCCTGAATCCCCGCGCTGGCTGGAATCGCGCGGACGGTATCAGGAAGCCGAGAAAGTCATGCGGAGTATAGAAGAAGGCGTCATACGCCAGACAGGTAAACCTTTGCCGCCCGTGGTTATTGCTGATGACGGTAAAGCACCACAAGCGGTACCATATTCAGCCTTACTGACAGGAGTATTACTGAAACGCGTGATATTAGGCTCTTGTGTGCTGATTGCCATGAACGTTGTGCAGTACACACTAATTAACTGGTTGCCAACGATATTCATGACCCAGGGGATTAATTTAAAAGACTCGATTGTTTTAAATACCATGAGTATGTTTGGCGCGCCATTTGGCATTTTTATTGCCATGCTGGTGATGGATAAAATTCCGCGTAAAACAATGGGTGTGGGGCTATTAATCCTGATTGCGGTGCTCGGATATATCTATTCACTGCAAACCAGTATGTTGCTCATAACGTTGATTGGTTTCTTCCTGATTACTTTTGTCTATATGTACGTTTGCTATGCCTCGGCAGTGTATGTCCCTGAGATCTGGCCGACAGAGGCCAAACTCCGTGGCTCCGGTCTGGCGAATGCGGTAGGGCGAATCAGTGGTATTGCCGCACCTTATGCCGTTGCAGTGCTGCTCAGTAGTTATGGCGTTACGGGAGTCTTTATTCTTCTGGGGGCGGTTTCAATTATTGTCGCAATTGCTATCGCCACCATTGGAATCGAAACCAAAGGTGTCTCCGTTGAAAGTTTAAGTATTGATGCAGTAGCCAATAAATAA
>Cluster_400
ATGAAAAATTCAAAAGCAATATTGCAGGTGCCGGGCACAATGAAAATTATTTCAGCAGAAATACCAGTGCCTAAAGAAGATGAAGTTTTGATTAAAGTAGAATATGTCGGTATTTGTGGTTCAGATGTACATGGTTTTGAATCAGGTCCGTTTATTCCGCCTAAAGACCCAAATCAAGAAATTGGCCTGGTCATGAATGCGCCGGGACGGTTGTGGCTGTGGGAAGCCGCGTGCGCAAATTTAAACCGGGGGATCGGGTAA
>Cluster_401
GTGGCTGTGGGAAGCCGCGTGCGCAAATTTAAACCGGGGGATCGGGTAAATATCGAACCTGGCGTTCCTTGCGGTCACTGTCGTTACTGTCTGGAAGGCAAATATAACATCTGCCCGGACGTTGATTTTATGGCGACACAACCCAACTACCGCGGCGCATTAACGCACTATCTGTGTCATCCGGAGAGCTTTACATACAAACTGCCAGACAATATGGACACGATGGAAGGGGCGCTGGTGGAGCCTGCCGCAGTCGGGATGCATGCCGCGATGCTGGCAGATGTTAAACCGGGTAAGAAGATAATTATTCTGGGAGCAGGTTGTATTGGTTTGATGACGTTGCAAGCGTGCAAATGCCTGGGCGCAACGGAAATTGCCGTCGTTGATGTGCTGGAAAAACGTCTGATAATGGCGGAACAACTTGGTGCGACAGTGGTTATTAACGGCGCAAAAGAAGACACTATTGCACGCTGTCAGCAATTTACCGAAGACATGGGCGCAGATATTGTTTTCGAAACAGCGGGTTCTGCGGTCACCGTTAAACAGGCACCTTATCTGGTAATGCGCGGCGGTAAAATTATGATTGTTGGTACTGTACCGGGCGATTCGGCAATCAATTTCCTCAAAATCAATCGCGAAGTCACTATCCAGACGGTATTCCGCTATGCCAATCGTTATCCGGTCACGATTGAAGCTATTTCTTCAGGGCGATTCGATGTGAAATCGATGGTGACGCATATTTACGATTATCGGGATGTACAACAGGCATTTGAAGAGTCAGTTAACAACAAACGCGACATTATTAAAGGCGTTATTAAAATTAGCGATTAA
>Cluster_402
ATGCTCGCAGATATCAGATATTGGGAAAACGATGCCACAAATAAACATTATGCAATTGCCCATTTTAACGTATGGAATGCAGAAATGTTGATGGGCGTTATCGACGCAGCCGAAGAAGCGAAATCACCGGTTATTATTTCTTTTGGTACAGGTTTTGTCGGCAACACCTCATTTGAAGATTTTTCTCACATGATGGTATCAATGGCACGAAAAGCAACTGTGCCGGTAATAACTCATTGGGATCATGGTCGGAGTATGGAGATTATTCATAACGCCTGGACTCATGGTATGAATTCATTAATGCGTGATGCTTCTGCATTTGATTTCGAAGAAAATATTCGTTTAACCAAAGAGGCTGTCGATTTCTTCCATCCGCTGGGTATTCCGGTAGAGGCGGAATTAGGGCATGTCGGTAATGAAACCGTTTATGAGGAAGCGCTGGCGGGCTATCACTATACCGATCCTGACCAGGCGGCTGAATTTGTTGAACGTACGGGCTGTGACTCATTGGCTGTCGCCATCGGCAACCAGCATGGGGTTTATACGTCAGAGCCACAATTGAACTTTGAGGTCGTCAAACGCGTACGCGATGCCGTTTCTGTTCCGCTGGTTTTGCACGGTGCATCGGGGATCAGTGATGCCGACATTAAAACTGCAATTTCGTTGGGTATCGCGAAAATCAACATTCATACGGAGCTCTGTCAGGCCGCAATGGTCGCAGTGAAAGAAAACCAGGATCAGCCTTTCCTGCATTTAGAACGTGAAGTACGTAAAGCTGTAAAAGAACGGGCATTGGAAAAAATTAAACTGTTCGGTTCTGATGGCAAAGCGGAATAA
>Cluster_403
ATGGATAATCTCGACGTTATTTGTATAGGTGCCGCTATTGTTGATATTCCATTGCAACCGGTCAGTAAAAATATCTTTGATGTGGATTCTTATCCTCTTGAAAGAATCGCAATGACCACCGGGGGTGATGCAATAAATGAAGCAACAATTATTTCTCGTCTGGGCCATCGTACAGCATTAATGAGCCGTATTGGTAAAGATGCCGCAGGACAGTTTATTCTCGACCATTGCCGCAAAGAGAATATTGATATTCAAAGTCTGAAGCAGGACGTCAGCATAGATACCTCTATTAACGTTGGACTGGTGACGGAGGATGGCGAGCGGACGTTTGTCACAAACCGTAACGGCAGTCTGTGGAAATTGAATATTGACGATGTTGATTTTTCGCGGTTTTCTCAGGCGAAATTATTATCTCTGGCCAGTATTTTCAACAGTCCTCTATTGGATGGTAAAGCGCTAACAGAAATTTTTACGCAAGCTAAAGCCCGGCAGATGATTATCTGTGCCGATATGATCAAACCGCGGTTGAATGAAACGCTGGATGATATTTGCGAAGCATTGAGTTATGTCGATTATCTGTTTCCTAATTATGCCGAGGCAAAATTACTCACCGGGAAAGAGACACTGGATGAAATTGCTGACTGCTTTCTTGCGTGCGGCGTAAAAACGGTGGTGATTAAAACGGGTAAAGACGGCTGCTTTATCAAGCGTGGTGACATGACGATGAAGGTGCCGGCGGTCGCAGGAATAACCGCCATCGACACCATTGGCGCGGGCGATAACTTTGCTTCAGGTTTTATTGCGGCACTGTTAGAAGGCAAAAATCTGCGTGAATGCGCACGCTTTGCCAATGCAACGGCGGCTATCTCGGTTCTAAGCGTCGGTGCCACCACCGGCGTAAAAAACAGAAAGCTGGTCGAACAATTGCTGGAAGAATACGAAGGATAA
>Cluster_404
ATGAAAAAGATACCTTTAGGCACAACGGATATTACGCTTTCGCGAATGGGGTTGGGGACATGGGCCATTGGCGGCGGTCCTGCATGGAATGGCGATCTCGATCGGCAAATATGTATTGATACGATTCTTGAAGCCCATCGTTGTGGCATTAATCTGATTGATACTGCGCCAGGATATAACTTTGGCAATAGTGAAGTTATCGTCGGTCAGGCGTTAAAAAAACTGCCCCGTGAACAGGTTGTAGTAGAAACCAAATGCGGCATTGTCTGGGAACGAAAAGGAAGTTTATTCAACAAAGTTGGCGATCGGCAGTTGTATAAAAACCTTTCCCCGGAATCTATCCGCGAAGAGGTAGAAGCGAGCTTGCAACGTCTGGGTATTGATTACATCGATATCTACATGACGCACTGGCAGTCGGTGCCGCCATTTTTTACGCCGATCGCTGAAACTGTCGCAGTGCTTAATGAGTTAAAGGCTGAAGGGAAAATTCGCGCGATAGGCGCTGCTAACGTCGATGCTGACCATATCCGCGAGTATCTGCAATATGGTGAACTGGATATTATTCAGGCGAAATACAGTATCCTCGACCGGGCAATGGAAAACGAACTGCTGCCGCTATGTCGTGATAATGGCATTGTGGTTCAGGTTTATTCCCCGCTAGAGCAGGGATTGTTGACCGGCACCATCACTCGTGATTACGTTCCGGGCGGCGCTCGGGCAAATAAAGTCTGGTTCCAGCGTGAAAACATGCTGAAAGTGATTGATATGCTTGAACAGTGGCAGCCACTTTGTGCTCGTTATCAGTGCACAATTCCCACTCTGGCACTGGCGTGGATATTAAAACAGAGTGATTTAATCTCCATTCTTAGTGGGGCTACTGCACCGGAGCAGGTACGCGAAAATGTCGCGGCACTGAATATCAACTTATCGGATGCAGACGCAACATTGATGAGGGAAATGGCAGAGGCCCTGGAGCGTTAA
>Cluster_405
GTGGCGGCAAAAGACAGGATTCAGGCAATTAAGCAAATGGTTGCCAACGATAAAAAGGTGACAGTCTCAAATTTGAGTGGGATTTTTCAGGTAACCGAAGAAACCATTCGCCGCGATCTTGAGAAGCTGGAAGATGAAGGCTTTTTGACCAGAACCTATGGTGGTGCTGTTTTAAATACAGCGATGTTGACGGAGAATATCCATTTTTATAAGCGCGCTTCATCGTTTTATGAAGAGAAGCAGCTTATTGCACGCAAGGCACTACCCTTTATCGACAATAAAACCACCATGGCAGCCGATTCCAGTAGTACCGTAATGGAATTGCTCAAATTGTTACAGGACCGTAGTGACCTGACGTTGCTAACCAACTCGGCGGAAGCGATTCATGTTCTGGCTCAGTCAGAAATTAAAGTCGTTTCAACGGGTGGGGAACTAAACAAAAATACACTTTCCCTGCAAGGAAGAATTACTAAAGAGATCATCAGCCGCTACCATGTCGATATCATGGTAATGAGTTGTAAAGGTCTTGATATTAACAACGGCGCGCTGGACTCTAATGAAGCGGAAGCTGAAATCAAAAAGACAATGATCCGTCAGGCGACAGAAGTTGCGTTATTGGTTGATCGCTCTAAGTTTGATCGCAAAGCTTTTGTCCAGTTAGCTGACTTTAGTCATATTAATTACATAATAACTGATAAAACACCGGGTGCAGAGTGGATAGCATTCTGCAAAGACAATAATATCCAGCTGGTGTGGTAA
>Cluster_406
ATGCCCCCTCGCGCCCTGTTACTGGTCGATTTACAAAATGATTTCTGTGCTGGTGGCGCGCTCGCCGTGCCGGAAGGTGACAGTACGGTGGATGTCGCTAACCGCCTGATTGACTGGTGCCAGTCGCGCGGTGAAGCGGTTATCGCCAGTCAGGACTGGCACCCGGCGAATCACGGCAGTTTTGCCAGTCAGCACGGTGTAGAGCCTTATACGCCAGGCCAACTCGACGGTTTGCCACAAACCTTCTGGCCAGATCACTGTGTGCAGAACAGTGAAGGCGCACAATTACATCCGTTACTGCACCAAAAAGCGATCGCAGCGGTGTTCCATAAAGGCGAAAATCCTTTAGTTGACAGTTACAGTGCCTTTTTTGATAACGGCCGTCGGCAGAAAACCTCTCTCGATGACTGGTTACGCGATCATGAAATCGATGAATTGATCGTTATGGGCCTGGCTACTGACTATTGCGTGAAGTTTACCGTGCTGGACGCGTTACAGTTAGGTTATAAGGTAAACGTGATTACCGATGGTTGTCGTAGCGTGAATATCCAGCCACAGGACAGTGCGCACGCGTTTATGGAGATGTCAGCTGCTGGGGCAACGCTATATACGCTGGCAGACTGGGAAGAGACACAGGGGTAA
>Cluster_407
ATGCAAAAGAAATCAATTTACGTCGCCTACACGGGCGGGACCATCGGGATGCAGCGTTCCGAGCAGGGTTATATTCCGGTGTCAGGTCATCTACAACGCCAACTGGCGCTGATGCCGGAATTCCATCGCCCGGAGATGCCAGATTTCACCATTCATGAATATACGCCGTTGATGGATTCTTCTGATATGACTCCAGAAGACTGGCAGCATATTGCTGAAGATATTAAAGCGCACTATGACGACTATGATGGTTTTGTCATTCTGCACGGCACCGATACGATGGCATATACCGCCTCTGCGCTGTCGTTCATGCTCGAGAATCTCGGTAAACCAGTCATTGTGACAGGGTCACAAATCCCGCTAGCTGAGTTACGCTCTGACGGACAAATTAATCTGCTGAATGCGTTGTACGTTGCGGCGAATTATCCGATCAACGAAGTAACGCTCTTTTTCAATAACCGATTGTATCGCGGCAACCGCACTACCAAAGCCCATGCCGATGGTTTTGATGCGTTTGCCTCTCCAAACCTTCCTCCGTTACTGGAAGCAGGTATCCATATTCGTCGTTTAAATACGCCACCCGCCCCGCACGGTGAAGGGGAATTAATCGTTCATCCAATCACCCCACAACCAATTGGCGTAGTGACGATTTATCCAGGGATTTCTGCTGACGTCGTGCGCAATTTTCTGCGCCAACCGGTGAAAGCATTGATTTTGCGCTCCTATGGCGTGGGTAATGCGCCACAAAACAAAGCCTTCCTGCAGGAATTACATGAAGCCAGCGATCGCGGTATTGTGGTGGTCAACCTGACACAATGTATGTCCGGTAAAGTGAACATGGGTGGTTATGCCACCGGTAACGCCCTCGCCCATGCCGGCGTTATTGGCGGTGCAGATATGACTGTAGAAGCCACGCTAACCAAACTGCATTACCTGCTGAGCCAGGAACTGGATACTGAAACCATTCGCAAGGCCATGAGCCAAAACCTGCGCGGCGAACTGACGCCGGATGATTAA
>Cluster_408
ATGCGAACCCTTTGGCGATTTATTGCCGGATTTTTTAAATGGACGTGGCGTCTGCTGAATTTCGTCCGTGAAATGGTACTTAACCTGTTCTTTATTTTCCTCGTACTGGTTAGTGTGGGGATTTGGATGCAGGTCAGTGGTGGTGATTCGAAAGAAACGGCCAGTCGTGGCGCACTGCTGCTGGACATTTCTGGTGTGATCGTCGATAAACCCGACAGTTCTCAGCGGTTTAGTAAATTAAGCCGCCAGCTGCTTGGTGCCAGTTCCGATCGTCTGCAGGAAAACTCACTGTTTGATATCGTCAACACTATTCGCCAGGCGAAGGACGACCGCAATATCACCGGTATTGTGATGGATCTGAAAAACTTCGCAGGCGGCGACCAACCGTCTATGCAGTACATCGGCAAAGCTCTGAAAGAGTTTCGTGACAGCGGGAAACCGGTTTATGCCGTTGGCGAGAACTACAGCCAGGGGCAATATTATCTCGCCAGTTTCGCCAATAAAATTTGGCTGTCTCCGCAAGGCGTGGTTGATCTGCACGGCTTTGCCACCAACGGTCTGTACTACAAATCGTTGCTGGATAAGCTGAAAGTTTCCACCCATGTGTTCCGCGTGGGTACGTATAAATCTGCCGTTGAACCGTTTATTCGTGATGATATGTCACCGGCAGCCCGCGAAGCTGACAGCCGCTGGATTGGTGAGCTGTGGCAAAACTATCTGAATACTGTTGCCGCTAACCGGCAGATCCCTGCTGAGCAGGTATTCCCTGGCGCGCAAGGGTTGCTTGAGGGTTTAACCAAAACCGGTGGCGATACCGCGAAATATGCACTGGAAAACAAGCTGGTCGATGCACTGGCATCGAGTGCGGAAATCGAAAAAGCACTGACCAAAGAATTCGGCTGGAGTAAGACTGATAAAAATTATCGCGCCATCAGTTATTACGATTACGCATTGAAAACGCCGGCAGATACCGGTGACAGCATCGGTGTCGTCTTTGCTAATGGCGCAATTATGGATGGCGAGGAAACTCAGGGGAATGTTGGCGGTGATACCACTGCGGCACAAATCCGCGACGCTCGCCTTGACCCGAAAGTGAAAGCGATTGTCCTGCGTGTTAATAGCCCAGGCGGCAGCGTTACCGCGTCTGAAGTGATTCGCGCTGAACTGGCAGCAGCCCGGGCAGCGGGTAAGCCTGTGGTTGTATCGATGGGCGGCATGGCGGCATCTGGTGGTTACTGGATTTCCACGCCAGCTAATTACATTGTGGCTAACCCCAGCACCCTGACCGGTTCTATCGGTATCTTCGGCGTGATCACCACCGTAGAAAATAGTCTGGATTCGATTGGTGTTCATACCGATGGTGTCTCAACTTCACCGCTGGCAGATGTTTCTATCACCAGGGCACTGCCGCCGGAAGCACAGCAGATGATGCAGTTAAGCATTGAGAATGGCTATAAACGCTTTATCACGCTGGTTGCTGATGCGCGTCATTCGACGCCGGAGCAGATTGATAAAATCGCCCAGGGCCACGTCTGGACCGGTCAGGATGCAAAAGCTAACGGGCTGGTCGATAGCCTCGGGGATTTCGATGATGCAGTTGCCAAAGCAGCAGAGCTGGCAAAAGTGAAACAGTGGCATCTGGAATACTACGTTGATGAACCGACCTTCTTCGACAAAGTGATGGACAACATGTCTGGTTCTGTCCGGGCAATGTTGCCAGATGCGTTCCAGGCCATGTTACCTGCACCGCTGGCCTCGGTAGCCTCTACTGTTAAAAGTGAAAGCGACAAGCTGGCCGCGTTTAACGACCCACAAAACCGTTATGCGTTTTGCCTGACCTGCGCCAACGTGCGTTAA
>Cluster_409
ATGGATGCACTCGAACTATTGATCAATCGCCGTAGCGCCTCCCGCTTGGCTGAACCCGCGCCAACGGGTGAACAACTGCAAAACATCCTGCGTGCGGGTATGCGTGCGCCGGACCATAAGTCCATGCAACCGTGGCATTTTTTTGTGATTGAAGGGGAAGGGCGCGAGCGTTTCAGCGCCGTACTGGAACAGGGGGCGATTGCTGCCGGTAGTGATGACAAAGCTATCGACAAAGCCCGTAATGCGCCGTTCCGCGCACCGCTCATCATCACGGTGGTGGCGAAATGCGAAGAGAATCATAAAGTCCCGCGCTGGGAACAGGAAATGTCTGCCGGATGCGCGGTCATGGCGATGCAAATGGCAGCAGTTGCCCAGGGGTTTGGCGGCATCTGGCGCAGTGGCGCATTAACTGAAAGTCCGGTAGTGCGTGAAGCATTCGGTTGCCGTGAGCAGGATAAAATTGTCGGTTTTCTCTACCTCGGTACGCCGCAGCTGAAAGCATCTACGTCGATTAACGTCCCGGACCCGACGCCGTTTGTAACTTATTTCTGA
>Cluster_410
ATGAGCGAGAACTCGATTCGTTTGACCCAATACAGCCACGGAGCTGGTTGCGGCTGTAAAATTTCCCCAAAAGTGTTGGAAACCATCCTGCACAGTGAGCAGGCGAAGTTTGTTGATCCGAATTTGCTTGTGGGTAATGAAACCCGCGACGATGCGGCGGTGTACGATCTGGGCAATGGCACCAGCGTTATCAGTACCACCGACTTCTTTATGCCGATCGTTGATAATCCTTTCGATTTTGGCCGCATTGCGGCGACTAACGCCATCAGCGATATCTTCGCGATGGGGGGCAAACCGATTATGGCGATTGCGATCCTCGGCTGGCCGATTAACAAACTTTCCCCGGAAATTGCCCGCGAAGTAACCGAAGGTGGACGCTATGCATGTCGTCAGGCGGGTATTGCGCTGGCTGGCGGTCACTCCATCGATGCGCCGGAGCCGATTTTTGGTCTGGCGGTAACGGGGATCGTACCGACCGAGCGGGTGAAGAAAAACAGTACCGCACAAGCCGGATGCAAACTGTTCCTGACGAAACCGCTGGGGATCGGCGTTCTTACCACGGCTGAGAAAAAATCACTGTTGAAACCAGAACATCAGGGACTGGCGACGGAAGTGATGTGCCGGATGAACATCGCAGGCGCGTCCTTTGCCAACATCGAAGGCGTAAAAGCGATGACCGACGTTACGGGCTTTGGTCTGCTGGGCCACTTGAGCGAAATGTGTCAGGGGGCTGGTGTGCAGGCACGCGTCGACTATGAAGCGATCCCGAAACTCCCCGGTGTTGAAGAGTACATTAAGTTGGGCGCAGTACCTGGCGGCACTGAACGTAACTTTGCCAGCTACGGTCATCTGATGGGTGAAATGCCGCGTGAAGTGCGCGATCTGCTGTGCGATCCGCAAACTTCTGGCGGTTTGCTGCTGGCGGTCATGCCGGAAGCAGAAAATGAGGTCAAAGCTACAGCCGCCGAGTTTGGCATTGAACTGACGGCAATTGGCGAACTGGTGCCAGCGCGCGGCGGTCGTGCCATGGTTGAGATTCGTTAA
>Cluster_411
ATGCGGTTGTTTATTGCCGAAAAACCGAGTCTGGCGCGCGCCATTGCTGATGTCCTGCCCAAACCGCACCGGAAAGGCGATGGCTTTATCGAGTGCGGTAATGGTCAGGTGGTGACCTGGTGTATCGGTCACCTGCTTGAGCAGGCGCAGCCAGACGCCTACGACAGCCGCTATGCGCGCTGGAATCTTGCGGATTTGCCGATTGTCCCGGAAAAGTGGCAATTACAGCCCCGACCCTCCGTGACCAAACAACTTAACGTCATCAAACGGTTCCTGCATGAAGCCAGCGAAATCGTTCACGCCGGGGACCCGGATCGTGAAGGGCAATTGCTGGTGGATGAAGTGCTGGACTATCTGCAACTGGCACCGGAAAAGCGCCAGCAGGTGCAGCGTTGCTTGATAAACGACCTGAACCCGCAGGCGGTTGAGCGGGCGATCGACCGTCTTCGTTCCAACAGTGAGTTTGTACCGCTGTGCGTTTCTGCGCTGGCGCGAGCGCGTGCCGACTGGCTGTACGGCATCAATATGACCCGTGCTTACACCATTCTCGGTCGCAATGCTGGTTATCAGGGCGTGCTTTCCGTGGGGCGCGTGCAGACACCCGTGCTCGGGCTGGTGGTGCGCCGCGATGAAGAGATTGAAAACTTCGTGGCGAAAGACTTCTTTGAAGTCAAAGCGCATATCGTGACACCTGCCGATGAGCGGTTTACCGCTATCTGGCAACCGAGCGAAGCGTGTGAACCGTACCAGGATGAAGAAGGGCGCTTGTTACATCGTCCACTGGCGGAGCATGTGGTTAACCGCATTAGTGGTCAACCGGCTATTGTCACCAGCTATAACGATAAACGGGAATCAGAATCCGCGCCGCTGCCGTTTTCGCTTTCGGCGTTGCAGATTGAAGCGGCAAAACGCTTTGGTCTGAGCGCGCAGAACTTGCTTGATATCTGCCAGAAACTGTACGAAACGCACAAGCTAATCACTTATCCGCGTTCTGATTGTCGCTATTTGCCAGAAGAACATTTTGCCGGACGCCACGCGGTGATGAATGCCATCAGTGTTCATGCACCGGATCTGTTGCCGCAGCCAGTGGTAGATCCAGATATACGCAACCGCTGTTGGGATGACAAAAAGGTCGATGCGCACCACGCCATCATTCCGACCGCACGGAGTTCTGCGATCAACCTGACGGAGAACGAAGCGAAGGTCTATAACCTGATTGCCCGTCAGTATCTGATGCAATTCTGCCCGGATGCGGTGTTCCGCAAGTGTGTTATCGAACTGGACATTGCCAAAGGCAAATTTGTCGCTAAAGCGCGTTTTCTTGCTGAAGCAGGCTGGCGCACGCTGTTAGGCAGCAAAGAGCGCGATGAAGAAAACGACGGCACGCCACTGCCTGTGGTGGCGAAAGGCGATGAGTTGCTGTGTGAAAAAGGTGAAGTGGTAGAGCGGCAAACCCAGCCTCCGCGCCATTTTACCGATGCAACACTGCTTTCGGCGATGACCGGGATCGCGCGCTTTGTGCAGGATAAAGATCTGAAAAAGATCCTCCGTGCGACCGATGGTCTGGGGACAGAGGCAACGCGTGCCGGGATTATTGAACTGTTGTTCAAGCGTGGTTTCCTGACCAAAAAAGGGCGCTATATCCACTCCACCGACGCCGGAAAAGCGCTATTCCATTCGCTGCCGGAGATGGCGACGCGACCGGACATGACCGCGCACTGGGAATCGGTGCTGACGCAAATCAGCGAAAAGCAGTGTCGCTATCAGGACTTTATGCAGCCGCTGGTGGGGACGCTATATCAGCTTATTGATCAAGCCAAACGTACGCCGGTGCGGCAGTTTCGCGGCATTGTGGCTCCGGGCAGTGGTGGCAGTGCTGATAAGAAAAAGGCTGCACCGCGTAAACGTAGTGCGAAAAAAAGTCCGCCAGCAGATGAAGTCGGAAGCGGGGCGATAGCGTAA
>Cluster_412
ATGAAAAAAGTTTTATTACAAAACCATCCTGGGAGCGAGAAGTATTCTTTTAATGGCTGGGAAATATTTAATAGTAATTTTGAACGGATGATTAAAGAAAATAAGGCCATGCTGCTTTGTAAGTGGGGGTTTTATTTAACATGTGTTGTCGCTGTAATGTTTGTGTTCGCAGCGATAACATCCAACGGTTTGAATGAAAGAGGCCTGATTACCGCGGGATGCTCTTTTCTTTATCTATTAATTATGATGGGGCTTATTGTTCGGGCCGGTTTTAAAGCAAAAAAAGAACAACTGCATTATTATCAGGCTAAAGGTATTGAGCCGCTCAGTATCGAGAAGTTACAGGCGCTACAATTGATCGCACCTTATCGATTCTATCATAAGCAATGGTCTGAAACGCTGGAGTTCTGGCCGCGAAAGCCTGAACCTGGCAAAGATACCTTCCAATATCATGTGCTTCCTTTTGACTCGATCGATATCATAAGTAAAAGACGCGAGTCTTTAGAGGATCAATGGGGTATCGAAGATAGCGAAAGTTATTGTGCCTTAATGGAGCATTTTCTTTCTGGCGACCATGGAGCCAATACCTTTAAAGCAAACATGGAGGAAGCCCCAGAGCAGGTTATCGCCTTGTTGAATAAATTTGCTGTTTTTCCCTCAGACTATATCTCTGATTGCGCTAATAATCGCTCCGGTAAATCCTCGGCGAAGCTAATATGGGCGGCGGAATTATCATGGATGATCTCGATATCAAGCACAGCTTTTCAAAACGGGACAATTGAAGAAGAACTGGCCTGGCATTATATAATGCTTGCTTCTCGAAAGGCGCACGAGTTGTTCGAAAGCGAAGAAGATTATCAAAAAAATAGTCTAATGGGATTTCTTTACTGGCATATCTGCTGCTATCGCAGAAAGTTAACGGATGCTGAACTTGAAGCGTGTTATCGTTACGACAAGCAGTTTTGGGAGCACTACAGTAAGAAATGCCGTTGGCCCATAAGAAATGTTCCCTGGGGAGCATCATCCGTTAAATACTCATAA
>Cluster_413
ATGGATCAGACATATTCTCTGGAGTCATTCCTCAACCATGTCCAAAAGCGCGACCCGAATCAAACCGAGTTCGCGCAAGCCGTTCGTGAAGTAATGACCACACTCTGGCCTTTTCTTGAACAAAATCCAAAATATCGCCAGATGTCATTACTGGAGCGTCTGGTTGAACCGGAGCGCGTGATCCAGTTTCGCGTGGTATGGGTTGATGATCGCAACCAGGTACAGGTCAACCGTGCATGGCGTGTGCAGTTCAGCTCTGCCATCGGCCCGTATAAAGGCGGTATGCGCTTCCATCCGTCAGTTAACCTCTCCATTCTCAAATTCCTCGGCTTCGAACAAACCTTCAAAAATGCCCTGACTACCCTGCCGATGGGCGGTGGTAAAGGCGGTAGCGATTTTGACCCGAAAGGTAAAAGCGAAGGCGAAGTGATGCGTTTCTGCCAGGCGCTGATGACCGAGCTTTATCGTCATCTGGGCGCGGATACCGACGTTCCGGCAGGTGATATCGGCGTTGGTGGTCGTGAAGTCGGCTTTATGGCGGGGATGATGAAAAAGCTCTCCAACAATACCGCCTGCGTCTTCACCGGTAAGGGCCTTTCATTTGGCGGTAGTCTTATTCGCCCGGAAGCTACCGGCTACGGTCTGGTTTATTTCACAGAAGCAATGTTAAAACGCCACGGTATGGGTTTTGAAGGGATGCGCGTTTCCGTTTCTGGCTCCGGCAACGTCGCCCAGTACGCTATCGAAAAAGCGATGGAATTTGGTGCTCGTGTGATCACTGCGTCAGACTCCAGCGGCACTGTAGTTGATGAAAGCGGATTCACGAAAGAGAAACTGGCACGTCTTATCGAAATCAAAGCCAGCCGCGATGGTCGAGTGGCAGATTACGCCAAAGAATTTGGTCTGGTCTATCTCGAAGGCCAACAGCCGTGGTCTGTACCGGTTGATATCGCCCTGCCTTGCGCTACCCAGAACGAACTGGATGTTGACGCCGCGCATCAGCTTATCGCCAATGGCGTTAAAGCCGTCGCCGAAGGGGCAAATATGCCGACCACCATCGAAGCGACTGAACTGTTCCAGCAGGCAGGCGTACTGTTTGCACCGGGTAAAGCGGCTAATGCTGGCGGTGTAGCAACGTCAGGCCTTGAAATGGCGCAAAACGCTGCGCGCCTGGGCTGGAAAGCCGAGAAAGTTGACGCACGTTTGCATCACATCATGCTGGATATCCACCATGCCTGTGTTGAGCATGGTGGTGAAGGTGAGCAAACCAACTACGTGCAGGGCGCGAACATTGCCGGTTTTGTGAAGGTTGCCGATGCGATGCTGGCGCAGGGTGTGATTTAA
>Cluster_414
GTGAGTCGAGCATTGTTCGCCGTAGTATTAGCATTTCCATTAATTGCACTGGCTAACCCGCATTATCGTCCGGACGTGGAGGTAAACGTACCGCCAGAAGTGTTCAGTTCAGGCGGGCAGTCAGCGCAGCCCTGTACTCAGTGCTGCGTTTATCAGGATCAAAATTATTCTGAAGGGGCGGTAATTAAAGCCGAAGGAATACTGCTGCAATGCCAGCGGGATGACAAAACCCTTAGCACTAATCCGCTGCTCTGGCGGCGCGTAAAGCCATAA
>Cluster_415
ATGAAAATGATTGAAGTTGTTGCCGCCATCATTGAACGTGATGGCAAAATTTTACTCGCGCAACGCCCCGCCCAGAGCGATCAGGCGGGATTATGGGAGTTTGCCGGTGGTAAAGTCGAGCTGGATGAAAGCCAGCAGCAGGCACTGGTGCGTGAGTTAAACGAAGAATTGGGCATCGAAGCAACTGTGGGTGAGTATGTTGCCGGCCATCAGCGAGAAGTTTCGGGCCGGATTATCCATCTTCATGCCTGGCACGTACCCGACTTCCACGGGACGTTACAGGCACATGAACATCAGGCGCTGGTCTGGTGCTCACCTGAAGAGGCGCTGCAATATCCGCTGGCCCCTGCTGACATTCCACTATTAGAGGCGTTTATGGCTTTACGCGCCGCCAGAGCAGCGGATTAG
>Cluster_416
GTGCTAGACCGCCATCTTCATCCCCGGATTAAACCGTTGTTGCATCAGTGCGTGCGGGTTCTTGATAAACCGGGCATTACGCCAGATGGTTTAACATTAGTGGGATTTGCCATCGGCGTGCTGGCTCTGCCGTTTCTGGCGCTGGGCTGGTATCTGGCGGCGCTAGTCGTCATTTTGTTGAACAGGCTGCTTGATGGTCTGGACGGTGCGCTGGCGCGGCGCAGAGAGCTTACCGACGCGGGCGGCTTTCTTGATATTTCTCTCGATTTTCTCTTTTACGCGCTGGTGCCGTTTGGCTTTATTCTTGCTGCACCGGAGCAAAATGCGCTGGCAGGCGGCTGGTTGTTGTTTGCGTTTATCGGCACGGGCAGCAGTTTTCTCGCCTTTGCTGCACTGGCAGCAAAACATCAGATTGATAACCCCGGTTATGCACATAAGTCGTTTTACTATCTGGGGGGATTAACCGAAGGCACAGAAACGATCTTACTGTTTGTGCTGGGATGTTTATTCCCTGCATGGTTTGCGTGGTTTGCGTGGATCTTCGGTGCGTTGTGCTGGATGACGACCTTTACGCGGGTGTGGAGTGGGTATCTGACGCTGAAGTCGCTCCAGCGTCAGTAA
>Cluster_417
ATGAAACGTGTTTCTCAAATGACCGCGCTGGCAATGGCTTTAGGGCTGGCTTGCGCTTCTTCGTGGGCCGCTGAACTGGCGAAGCCTCTTACACTTGACCAACTTCAGCAACAAAATGGCAAAGCGATAGATACTCGCCCCAGCGCGTTTTATAACGGCTGGCCACAAACCTTAAATGGCCCTTCTGGTCATGAACCTGCCGCCTTAAACCTCTCTGCTAGCTGGCTCGACAAAATGAGCACCGAACAGCTCAACGCGTGGATCAAGCAACATAACCTGAAAGCCGATGCCCCGGTGGCGCTGTACGGTAATGACAAAGATGTCGACGCCGTCAAAACGCGACTGCAAAAAGCAGGTTTTACGCATATCTCCATTCTGAGTGACGCGCTAAGCGAACCTTCCCGTCTACAAAAACTGCCGCACTTTGAGCAGCTGGTTTATCCGCAATGGCTGCACGACCTGCAACAAGGTAAAGAGGTTACGGCGAAACCTGCCGGTGACTGGAAAGTCATTGAAGCGGCCTGGGGCGCTCCTAAGCTTTACCTTATCAGCCATATTCCCGGTGCTGACTACATCGATACCAACGAAGTGGAAAGCGAACCGCTGTGGAACAAAGTTTCTGATGAACAACTAAAAGCGATGCTGGCAAAACACGGCATTCGCCATGACACCACGGTCATTCTGTACGGGCGTGACGTATACGCTGGAGCGCGTGTGGCGCAAATTATGCTCTACGCAGGCGTGAAAGATGTGCGTCTGCTGGATGGCGGCTGGCAAACCTGGTCCGACGCGGGACTGCCTGTTGAGCGAGGAACGCCACCGAAAGTGAAAGCGGAACCGGATTTCGGCGTGAAGATCCCGGCACAACCGCAGTTGATGCTCGATATGGAACAGGCCCGTGGACTGCTGCATCGCCAGGATGCATCGCTGGTGAGCATTCGTTCGTGGCCAGAATTTATCGGTACGACCAGCGGTTACAGCTATATTAAACCAAAAGGTGAAATAGCCGGAGCACGTTGGGGACACGCTGGTAGCAACTCGACGCATATGGAAGATTTTCATAACCCGGATGGCACCATGCGCAGCGCCGATGATATTACCGCTATGTGGAAAGCGTGGAATATCAAACCAGAGCAGCAAGTTTCATTCTACTGCGGCACCGGCTGGCGCGCGTCCGAAACCTTTATGTACGCACGCGCCATGGGTTGGAAGAATGTTTCCGTGTATGACGGCGGCTGGTACGAATGGAGCAGCGATCCAAAAAATCCGGTAGCAACCGGTGAACGCGGCCCGGACAGTAGCAAATAA
>Cluster_418
ATGCTCTGCGTGAAAAATGTTTCGCTACGTTTACCAGAAAGCCGCTTGCTGACAAACGTTAACTTTACGGTGGATAAAGGTGACATTGTCACGTTAATGGGGCCGTCTGGCTGTGGAAAATCCACTCTGTTTTCATGGATGATTGGTGCACTGGCCGAACAGTTTTCTTGTACAGGTGAGCTATGGCTCAATGAGCAACGGATTGACATCCTACCCACCGCACAGCGTCAGATTGGCATTCTTTTTCAGGATGCACTGTTATTTGACCAGTTCAGTGTCGGGCAAAATTTACTGCTGGCGCTACCGGCGACACTTAAAGGGAATGCCCGACGTAATGCCGTGAATGATGCACTTGAGCGTTCAGGCCTTGAGGGAGCTTTCCATCAGGATCCTGCCACTTTGTCTGGCGGTCAGCGAGCGCGCGTTGCTCTACTACGCGCCCTTCTCGCCCAACCAAAAGCGTTACTCCTGGATGAGCCATTCAGCCGTCTTGATGTGGCTCTGCGCGATAATTTTCGCCAGTGGGTGTTCAGCGAAGTTCGCGCCATGGCGATCCCCGTCGTTCAGGTAACGCACGATCTCCAGGATGTTCCTGCTGATAGTTCTGTTCTGGATATGGCGCAGTGGTCAGAAAATTACAACAAACTGCGATAA
>Cluster_419
ATGGCTACACCGTTACGGTACGCATTAATCTTTTTGCTGTGGGCGATGGTGGCGGTGATTTATGCACCGCTGATCCCGGCAGCTCTCACGCTGATATCGCCTGCTTTGTCGTTGACACACTGGCAGGCGTTATTTGCCGATCCACAGTTACCGCAGGCATTACTGGCAACGCTGGTGTCGACAACCATCGCGGCGGTCGGGGCATTGTTGATTGCCCTGCTGGTGATTGTGGCGCTGTGGCCTGGGCCGAAATGGCAGCGTATGTGCGCCCGTCTGCCGTGGCTGCTCGCCATTCCCCATGTGGCTTTTGCCACCAGCGCCCTTCTGCTCTTTGCTGACGGAGGGCTGCTTTATGACTATTTCCCGTATTTCACTCCGCCAATGGACCGATTTGGCATCGGTCTGGGCCTCACCCTTGCAGTGAAAGAAAGCGCATTTCTGCTGTGGATCTTAGCAGCAGTATTGAGCGAAAAATGGCTGTTGCAGCAGGTCATTGTGCTGGATTCGCTGGGCTACAGCCGCTGGCAATGCCTGAACTGGCTGCTGTTGCCCTCCGTCGCGCCTGCGCTGGCAATGGCGATGCTGGCGATTGTTGCCTGGTCGCTGTCGGTCGTGGATGTGGCAATTATTCTCGGGCCAGGTAATCCCCCGACGCTGGCGGTAATTAGCTGGCAGTGGTTAACCCAGGGCGACATTGACCAACAAACAAAAGGCGCGCTTGCCAGCCTGCTGTTGATGCTGTTACTCGCCGCCTACGTTTTGCTGAGCTATCTGCTATGGCGCAGCTGGCGGCGCACTATTCCCCGCGTAGATGGCGTTCGCAAGCCTGCCACGCCTTTATTGCCGGGCAATACGCTGGCGATTTTTTTACCCTTAACCGGTGTGCTGTGTGTGGTTCTGCTGGCGATCCTCGCGGATCAGTCGACGATCAATAGTGAAGCGCTCATCAACAGCCTGACAATGGGGCTGGTGGCGACATTCATCGCTTTGCTCCTGTTACTGCTGTGGCTGGAATGGGGGCCACAGCGTCGCCAGTTGTGGCTATGGTTGCCCATTTTATTACCCGCTCTGCCACTGGTGGCGGGCCAGTACACGCTGGCGCTATGGCTGAACCTGGATGGAAGCTGGACGGCGGTGGTCTGGGGGCATCTGCTGTGGGTAATGCCATGGATGCTGTTTATCCTGCAACCCGCCTGGCAGCGCATTGATTCACGGTTAATTTTGATTGCGCAAACACTGGGCTGGTCGCGGGCCAAAATCTTCTTTTACGTGAAATGTCCGCTTATGCTACGCCCTACGCTGATTGCCTTCGCGGTGGGATTTGCAGTCGGTATTGCGCAGTATATGCCAACGCTGTGGCTGGGCGCGGGGCGTTTTCCGACGCTCACCACTGAGGCGGTGGCATTAAGCAGCGGCGGCAGCAACGGTATTCTCGCCGCCCAGGCTTTATGGCAACTGCTATTACCGCTTATTATTTTTGCCCTGACCGCGTTAGTCGCAAAATGGGTAGGTTATGTCAGACAAGGACTCCGCTAA
>Cluster_420
[truncated: 17,815,230 more chars]
